# Supplementary material for: Unlocking Li superionic conductivity in face-centred cubic oxides via face-sharing configurations
Source: Nat Mater. 2024 Feb 2;23(4):535–42. doi: 10.1038/s41563-024-01800-8 (PMC10990923; doi:10.1038/s41563-024-01800-8)
Supplement: Supplementary file 2 — Variable-temperature EIS and ssNMR data. [file 41563_2024_1800_MOESM2_ESM.xlsx]

## Sheet: EIS(o-LISO)
RT	Re(Z)/ohm	-Im(Z)/ohm	Fitting of RT data	Re(Z)/ohm	-Im(Z)/ohm	0 °C	Re(Z)/ohm	-Im(Z)/ohm	15 °C	Re(Z)/ohm	-Im(Z)/ohm	30 °C	Re(Z)/ohm	-Im(Z)/ohm	45 °C	Re(Z)/ohm	-Im(Z)/ohm	60 °C	Re(Z)/ohm	-Im(Z)/ohm	75 °C	Re(Z)/ohm	-Im(Z)/ohm	90 °C	Re(Z)/ohm	-Im(Z)/ohm	105 °C	Re(Z)/ohm	-Im(Z)/ohm	120 °C	Re(Z)/ohm	-Im(Z)/ohm
	119	195		109	200		375	527		317	389		305	307		278	229		213	115		183	75.5		152	47.6		124	28.7		102	16.7
	127	226		120	213		412	534		335	419		320	326		295	238		227	118		192	75.3		157	46.2		127	27.6		103	16.1
	147	247		132	227		447	562		405	438		370	329		334	228		235	115		195	71.4		158	43.5		127	25.6		102	14.9
	173	267		145	241		484	598		423	441		394	321		346	218		246	114		200	69.4		160	41.7		128	24.7		102	14.5
	203	286		160	255		535	643		461	458		419	326		364	215		257	113		206	66.8		163	39.8		129	23.9		103	14.3
	234	304		177	270		596	686		504	478		451	328		383	213		269	109		213	64.4		167	37.8		131	22.6		103	13.6
	268	323		195	284		673	730		553	495		494	330		408	205		280	104		219	60.6		169	35.5		132	21.3		104	13
	308	340		215	298		750	779		619	507		531	326		430	197		291	98.7		224	56.8		172	33.2		133	20		105	12.3
	351	352		237	311		862	785		681	529		572	325		453	189		301	93		229	52.7		175	31.2		135	19		106	11.7
	401	370		260	323		957	803		757	509		614	303		476	169		309	85		233	48.3		176	28.3		136	17.4		106	10.9
	447	374		285	335		1070	806		814	499		650	279		491	154		316	79.3		236	45.1		178	26.9		137	16.5		107	10.6
	497	372		311	345		1170	797		880	483		684	261		505	139		322	73.8		239	41.6		180	25.2		138	15.7		107	10.1
	544	366		339	354		1270	781		942	456		709	238		517	121		327	68.9		242	39.1		181	23.5		139	14.9		108	9.8
	590	356		368	361		1370	750		993	423		731	214		525	106		333	63.4		244	36.5		182	22.5		139	14.4		109	9.61
	631	340		397	366		1450	709		1040	392		746	189		532	89.9		336	59.7		246	34.6		184	21.5		140	14		109	9.34
	669	321		428	369		1530	674		1070	353		762	168		535	77		340	55.3		248	32.4		185	20.4		142	13.3		110	9.16
	704	302		458	370		1610	634		1100	318		770	147		537	67.1		345	50.8		250	31		186	19.9		142	13.2		111	9.04
	731	279		489	369		1670	582		1130	290		776	126		537	56.7		346	48.6		252	29.4		188	19.2		143	12.9		111	8.89
	759	259		519	366		1720	538		1150	252		778	109		536	48.1		349	45.9		254	28.3		189	18.5		144	12.6		112	8.91
	780	237		548	362		1760	485		1170	227		779	99		536	43.1		352	43.2		256	27.5		190	18.3		145	12.6		112	8.94
	800	217		577	355		1800	453		1170	206		781	88.4		534	40.2		355	41.9		257	27		191	18.3		145	12.7		113	9.05
	815	199		604	346		1820	410		1180	182		781	78.6		533	36.7		357	40.8		258	26.8		192	18.3		146	12.8		113	9.29
	827	183		630	337		1840	382		1190	172		781	71.4		533	35.8		359	39.5		260	26.8		193	18.7		147	13		114	9.46
	839	169		655	326		1870	359		1190	158		783	74		532	35.1		362	39		262	26.7		195	18.6		148	13.1		115	9.66
	848	156		678	314		1890	325		1190	148		784	71.7		533	37.3		364	38.4		264	26.8		196	19.1		149	13.7		115	10.2
	857	145		699	302		1910	303		1200	143		786	68.2		533	37.8		366	38.5		265	27.2		197	19.7		150	14.1		116	10.6
	865	136		719	289		1930	282		1210	137		787	69.5		535	39.7		368	39.3		267	27.7		198	20.2		150	14.7		116	11.2
	872	128		737	276		1940	272		1220	132		793	67.6		536	41.3		371	39.8		269	28.3		200	21.1		151	15.4		117	11.9
	878	122		753	263		1970	265		1220	128		797	71.2		539	44		374	40.5		271	29.8		201	22.1		152	16.2		118	12.8
	885	117		768	250		1970	251		1230	130		801	76.5		542	46.8		376	41.5		272	31.1		202	23.1		153	17.1		119	13.5
	891	114		782	237		1980	245		1230	130		802	78.1		546	49		379	43.6		274	32.6		204	24.3		154	18.3		119	14.7
	898	111		794	225		1990	229		1240	132		810	81.5		548	51.5		381	45.8		276	34.6		205	25.9		156	19.6		120	15.8
	903	109		805	213		2000	243		1250	136		816	83.2		552	57.3		384	46.9		278	36		207	27.4		157	20.9		121	17
	910	109		815	202		2020	229		1250	140		819	87.8		554	63.5		387	50.6		281	38.2		209	29.5		158	22.4		122	18.6
	916	108		824	191		2030	238		1260	142		824	90.8		558	66.5		390	53.2		283	41.5		211	31.4		159	24.3		123	20.1
	922	110		832	181		2050	240		1270	147		829	103		562	71		394	56.8		286	44		213	33.7		161	26.2		125	22
	929	113		840	171		2050	251		1290	153		836	110		566	76.8		398	60.5		289	47.2		215	36.3		162	28.5		126	23.9
	934	116		847	163		2080	263		1280	165		841	117		573	84.1		402	65.8		292	50.5		217	39.5		164	30.9		127	26.2
	942	120		853	155		2080	266		1300	171		848	124		578	91.2		406	69.7		295	55		220	42.7		166	33.5		129	28.5
	947	127		859	147		2100	282		1310	184		854	133		583	99		411	75.7		299	59.5		223	46		168	36.5		131	31.3
	956	134		864	141		2110	302		1310	194		862	145		590	106		416	81.5		303	63.4		226	49.9		170	39.8		132	34.1
	963	142		869	135		2140	323		1330	217		870	159		598	117		420	88.1		307	69.5		229	54		173	43.4		134	37.4
	971	152		873	129		2150	341		1350	235		882	174		605	128		428	93.7		311	74.4		233	58.3		176	47.6		137	41.1
	981	164		877	125		2160	368		1360	251		892	189		612	139		435	101		317	81.2		237	63.3		178	51.9		139	45.1
	990	176		881	120		2180	393		1370	273		904	208		621	149		441	111		321	86.8		240	69		181	56.3		142	49
	1000	191		885	117		2200	428		1380	299		911	227		630	163		448	118		327	93.5		244	74.3		184	61.6		144	53.4
	1010	206		889	114		2220	470		1400	332		931	243		640	176		456	130		333	102		249	80.9		188	67		148	58.7
	1030	223		893	111		2240	527		1410	366		946	271		653	194		465	141		340	111		254	88.4		192	73.3		151	64.3
	1040	243		896	109		2280	575		1440	407		957	298		667	212		475	155		348	122		259	97.4		197	81.4		155	71.4
	1050	265		900	108		2300	646		1460	449		983	326		680	231		485	168		356	132		266	106		202	89.3		159	78.5
	1070	289		903	107		2340	714		1490	494		1000	357		696	252		497	183		365	144		272	116		207	98		163	86.1
	1090	308		906	106		2360	778		1510	540		1030	392		711	274		508	199		374	157		279	127		213	107		168	94.9
	1100	337		910	107		2420	867		1540	597		1050	427		730	299		521	217		383	171		286	139		219	118		173	104
	1130	365		913	107		2460	949		1590	656		1080	472		750	325		535	236		394	186		294	152		225	130		179	115
	1150	397		917	108		2500	1050		1620	715		1110	513		771	354		549	256		405	204		303	166		233	142		185	127
	1190	443		921	109		2560	1170		1680	795		1140	558		793	386		566	280		418	222		314	182		240	156		191	140
	1210	480		924	111		2640	1290		1720	866		1180	612		815	421		583	306		431	243		323	200		249	173		199	154
	1250	525		928	113		2710	1410		1770	953		1210	662		842	459		601	334		445	266		335	221		258	189		207	170
	1280	571		932	116		2800	1570		1840	1050		1260	727		872	502		622	366		461	293		347	242		268	210		215	188
	1320	622		936	119		2900	1740		1890	1150		1300	800		900	548		641	400		477	321		360	266		279	232		225	208
	1360	675		941	123		3000	1920		1970	1260		1350	877		935	597		667	439		496	351		374	293		291	255		236	230
	1400	736		945	127		3110	2110		2040	1380		1400	954		970	655		690	480		515	387		391	323		305	282		247	255
	1450	802		950	132		3250	2340		2120	1510		1470	1040		1010	712		720	525		537	425		407	356		319	312		259	283
	1500	874		955	137		3390	2570		2220	1640		1520	1140		1050	783		749	579		559	466		425	393		334	345		273	314
	1550	953		960	142		3540	2840		2330	1810		1590	1240		1100	855		782	633		584	514		446	434		351	382		288	348
				966	148		3730	3150		2430	1980		1670	1360		1150	941		817	697		610	567		467	481		369	423		305	387
				971	155		3880	3450		2560	2170		1740	1500		1200	1030		857	765		641	624		491	531		391	471		322	430
				977	162		4100	3770		2670	2390		1830	1650		1250	1130		896	843		673	691		517	590		414	523		343	479
				984	169		4320	4170		2820	2630		1910	1800		1310	1250		939	930		708	762		547	652		439	580		367	532
				990	177		4550	4580		2980	2880		2030	1970		1390	1370		989	1020		746	841		579	723		466	645		392	592
				997	186		4820	5040		3140	3160		2130	2180		1460	1510		1040	1130		788	934		616	801		496	717		419	660
				1000	195		5100	5540		3310	3480		2250	2380		1540	1670		1100	1250		835	1030		653	891		529	800		451	734
				1010	205		5410	6070		3500	3800		2370	2640		1630	1840		1160	1380		887	1150		695	988		568	889		484	819
				1020	216		5740	6670		3700	4190		2530	2910		1730	2030		1230	1520		943	1260		741	1100		609	989		525	911
				1030	227		6080	7380		3940	4620		2660	3220		1830	2240		1310	1690		1000	1410		794	1220		655	1100		564	1020
				1040	239		6460	8120		4170	5140		2840	3550		1950	2480		1400	1870		1070	1570		852	1360		706	1230		613	1130
				1050	252		6920	8960		4420	5670		3030	3910		2070	2740		1480	2070		1150	1740		912	1520		763	1370		666	1270
				1060	266		7400	9840		4770	6250		3220	4320		2220	3030		1590	2310		1230	1930		991	1680		824	1530		727	1410
				1070	280		7900	10900		5060	6900		3460	4790		2360	3350		1700	2550		1320	2140		1070	1880		898	1700		794	1570
				1080	296		8430	12100		5430	7640		3720	5280		2520	3720		1820	2840		1430	2390		1160	2100		986	1900		867	1760
				1090	312		9090	13300		5840	8430		3940	5890		2700	4130		1950	3160		1540	2660		1250	2330		1070	2110		959	1960
				1110	329		9790	14800		6240	9320		4260	6480		2910	4590		2110	3500		1660	2960		1370	2600		1180	2360		1060	2190
				1120	348		10500	16300		6740	10400		4560	7220		3130	5060		2280	3890		1810	3290		1490	2900		1290	2640		1170	2440
				1130	367		11200	18100		7230	11500		4960	7990		3350	5650		2470	4330		1970	3670		1640	3240		1420	2940		1280	2720
				1150	388		12200	20100		7770	12700		5310	8840		3640	6280		2680	4830		2150	4100		1790	3610		1570	3270		1430	3030
				1160	409		13200	22300		8460	14100		5750	9810		3930	6980		2910	5370		2330	4560		1950	4030		1730	3650		1580	3370
				1180	432		14200	24700		9120	15700		6190	10900		4250	7740		3180	5980		2570	5090		2170	4490		1920	4080		1770	3750
				1200	457		15300	27500		9870	17400		6780	12100		4630	8650		3460	6670		2800	5680		2400	5000		2130	4540		1970	4180
				1220	482		16700	30600		10700	19400		7320	13500		5040	9600		3790	7420		3100	6310		2640	5580		2380	5050		2210	4650
				1240	510		18300	33900		11600	21400		7990	15000		5460	10700		4130	8280		3400	7050		2920	6220		2640	5630		2460	5170
				1260	539		19900	37800		12800	23800		8590	16700		6020	11900		4540	9220		3740	7860		3240	6920		2960	6260		2760	5740
				1280	569		21700	42000		13900	26600		9400	18600		6510	13300		5030	10300		4150	8750		3610	7710		3310	6940		3090	6370
				1300	601		23700	46800		15100	29500		10300	20600		7160	14900		5510	11400		4580	9750		4040	8590		3700	7730		3480	7060
				1330	636		26000	52000		16400	32700		11200	23000		7880	16500		6090	12700		5100	10900		4500	9530		4150	8560		3900	7810
				1350	672		28600	57700		18100	36400		12200	25600		8660	18400		6710	14200		5690	12000		5040	10600		4650	9480		4390	8620
				1380	710		31300	64000		19700	40500		13200	28500		9510	20600		7460	15800		6330	13500		5640	11800		5220	10500		4910	9500
				1410	751		34000	71500		21500	45000		14700	31800		10500	23000		8260	17500		7070	15000		6310	13100		5870	11600		5510	10500
				1440	793		37400	79900		23500	50200		16200	35600		11600	25600		9230	19600		7880	16600		7100	14500		6600	12800		6190	11600
				1470	838		41300	88800		25900	56300		17700	39800		12800	28600		10200	21800		8820	18500		7970	16000		7420	14200		6960	12700
				1510	886		45300	98900		28300	62500		19500	44300		14200	31900		11500	24200		9880	20500		8950	17700		8330	15600		7810	14000
				1540	937		50000	110000		31200	69800		21400	49600		15800	35600		12800	26900		11100	22700		10000	19600		9330	17200		8750	15400
							54800	123000		34100	78000		23600	55300		17600	39700		14300	29900		12400	25200		11300	21600		10500	18900		9790	16900
							60600	137000		37600	87000		26100	61800		19600	44200		16000	33100		14000	27800		12700	23900		11700	20800		10900	18400
							66300	153000		41300	97100		29100	69100		21800	49300		18000	36700		15700	30800		14200	26300		13200	22800		12200	20200
							73600	171000		45600	109000		32100	77600		24400	54900		20100	40700		17600	34000		15900	28900		14700	24900		13600	22100
							80600	190000		50000	121000		35600	86400		27200	61100		22600	45000		19700	37500		17800	31700		16400	27300		15100	24100
							89200	212000		55300	136000		39500	96600		30500	68100		25300	49700		22200	41300		20000	34800		18300	29800		16800	26200
							98500	237000		60900	151000		44100	108000		34300	75700		28400	55000		24800	45500		22300	38200		20300	32600		18600	28600
							108000	265000		67200	170000		49000	121000		38500	84200		31900	60600		27900	50000		25000	41800		22600	35500		20600	31100
							120000	296000		74600	190000		54700	135000		43200	93500		35800	66800		31200	54900		27800	45700		25100	38700		22800	33800
							133000	331000		81700	213000		60700	150000		48600	104000		40000	73500		34800	60000		31000	49700		27800	42000		25000	36800
							146000	369000		91500	237000		68500	168000		54500	115000		44800	80600		39000	65700		34500	54400		30800	45900		27600	39900
							162000	413000		102000	267000		76400	188000		61100	127000		50400	88700		43600	72100		38100	59400		33800	49900		30400	43600
							179000	463000		112000	299000		85900	210000		69100	141000		56100	97500		48400	78800		42300	64600		37400	54200		33300	47400
							198000	519000		125000	334000		96900	234000		77700	156000		62500	107000		54000	85900		46900	70400		41200	58900		36600	51400
							219000	580000		140000	375000		109000	262000		87100	172000		70100	117000		60100	94100		51900	76900		45300	64200		40200	56000
							243000	650000		156000	421000		122000	292000		97900	190000		78200	128000		66600	103000		57100	83500		49700	69700		44000	61000
							269000	728000		174000	472000		138000	325000		110000	210000		86700	140000		73800	112000		63000	90800		54600	75800		48100	66400
							299000	816000		194000	527000		155000	361000		123000	231000		96300	153000		81800	122000		69500	98800		59900	82400		52500	72200
							332000	915000		218000	592000		175000	402000		138000	254000		107000	167000		90500	133000		76400	108000		65600	89700		57500	78700
							369000	1030000		244000	663000		198000	447000		155000	279000		119000	182000		99900	145000		83900	117000		71700	97600		62900	85800
							411000	1150000		274000	743000		223000	496000		173000	306000		131000	198000		110000	157000		92100	127000		78600	106000		68700	93700
							456000	1290000		308000	831000		252000	550000		193000	335000		145000	216000		121000	171000		101000	138000		86000	116000		75100	102000
										347000	930000		285000	609000		215000	367000		160000	235000		134000	186000		111000	151000		94100	126000		82200	112000

## Sheet: Arrhenius_o-LISO_EIS
T/°C	R/ohm	T/K	1000/T	sigma/(S/cm)	log(sigma*T)
1	2023	274	3.64964	0.000145642	-1.39896
15	1227	288	3.47222	0.000240125	-1.16017
30	792	303	3.30033	0.000372013	-0.948
45	536	318	3.14465	0.00054969	-0.757455
59	364	332	3.01205	0.000809434	-0.570681
74	261	347	2.88184	0.00112887	-0.407028
89	192	362	2.76243	0.00153455	-0.25531
104	145	377	2.65252	0.00203196	-0.115744
119	112	392	2.55102	0.00263066	0.0133508

## Sheet: ssNMR(o-LISO)
226 K	δ(6Li)/ppm	Intensity	246 K	δ(6Li)/ppm	Intensity	256 K	δ(6Li)/ppm	Intensity	266 K	δ(6Li)/ppm	Intensity	276 K	δ(6Li)/ppm	Intensity	286 K	δ(6Li)/ppm	Intensity	296 K	δ(6Li)/ppm	Intensity	306 K	δ(6Li)/ppm	Intensity	316 K	δ(6Li)/ppm	Intensity	326 K	δ(6Li)/ppm	Intensity	336 K	δ(6Li)/ppm	Intensity	346 K	δ(6Li)/ppm	Intensity	356 K	δ(6Li)/ppm	Intensity	366 K	δ(6Li)/ppm	Intensity	376 K	δ(6Li)/ppm	Intensity	386 K	δ(6Li)/ppm	Intensity
	604.465	-0.26042		604.465	-0.38261		604.465	0.36096		604.465	-0.03188		604.465	-0.84232		604.465	0.59915		604.465	-0.1945		604.465	0.11203		604.465	-0.4219		604.465	-0.00758		604.465	0.21119		604.465	-0.03843		604.465	-0.04018		604.465	-0.02581		604.465	-0.36827		604.465	0.07182
	604.317	-0.1731		604.317	-0.35691		604.317	0.34208		604.317	-0.06413		604.317	-0.83074		604.317	0.5832		604.317	-0.17442		604.317	0.13667		604.317	-0.40481		604.317	0.00322		604.317	0.17303		604.317	-0.03182		604.317	-0.02259		604.317	-0.0354		604.317	-0.34012		604.317	0.10728
	604.169	-0.09533		604.169	-0.32213		604.169	0.31892		604.169	-0.09251		604.169	-0.82357		604.169	0.55663		604.169	-0.15711		604.169	0.1483		604.169	-0.38049		604.169	0.000980469		604.169	0.15134		604.169	-0.02028		604.169	-0.02556		604.169	-0.05619		604.169	-0.31233		604.169	0.12427
	604.02	-0.03992		604.02	-0.28747		604.02	0.29754		604.02	-0.11342		604.02	-0.82677		604.02	0.52183		604.02	-0.15395		604.02	0.15831		604.02	-0.35851		604.02	-0.00845		604.02	0.13445		604.02	-0.01289		604.02	-0.04193		604.02	-0.08261		604.02	-0.28692		604.02	0.11996
	603.873	-0.00669		603.873	-0.26525		603.873	0.29285		603.873	-0.125		603.873	-0.83903		603.873	0.48491		603.873	-0.15806		603.873	0.17286		603.873	-0.35122		603.873	-0.01118		603.873	0.10446		603.873	-0.02074		603.873	-0.05211		603.873	-0.11		603.873	-0.26729		603.873	0.09812
	603.724	0.00611		603.724	-0.26189		603.724	0.31158		603.724	-0.13277		603.724	-0.85219		603.724	0.45112		603.724	-0.15118		603.724	0.19383		603.724	-0.37		603.724	-0.00254		603.724	0.05856		603.724	-0.04061		603.724	-0.04256		603.724	-0.13401		603.724	-0.25381		603.724	0.06651
	603.577	-0.00712		603.577	-0.27282		603.577	0.34962		603.577	-0.14546		603.577	-0.8612		603.577	0.425		603.577	-0.13151		603.577	0.22753		603.577	-0.41113		603.577	0.0095		603.577	0.01406		603.577	-0.05693		603.577	-0.01931		603.577	-0.14666		603.577	-0.24276		603.577	0.03302
	603.428	-0.03657		603.428	-0.28994		603.428	0.39591		603.428	-0.16833		603.428	-0.86377		603.428	0.39764		603.428	-0.11386		603.428	0.27234		603.428	-0.45634		603.428	0.02687		603.428	-0.01285		603.428	-0.052		603.428	0.00296		603.428	-0.14406		603.428	-0.24089		603.428	0.00458
	603.28	-0.05986		603.28	-0.31178		603.28	0.43758		603.28	-0.19797		603.28	-0.85269		603.28	0.3508		603.28	-0.11044		603.28	0.31111		603.28	-0.49372		603.28	0.06159		603.28	-0.02403		603.28	-0.01852		603.28	0.01644		603.28	-0.13191		603.28	-0.26318		603.28	-0.0074
	603.132	-0.06025		603.132	-0.33786		603.132	0.47166		603.132	-0.22472		603.132	-0.82335		603.132	0.28786		603.132	-0.12198		603.132	0.3335		603.132	-0.51694		603.132	0.10689		603.132	-0.02869		603.132	0.0311		603.132	0.02056		603.132	-0.12347		603.132	-0.30508		603.132	0.00845
	602.984	-0.02575		602.984	-0.36733		602.984	0.50214		602.984	-0.23884		602.984	-0.78469		602.984	0.23838		602.984	-0.13942		602.984	0.35385		602.984	-0.52284		602.984	0.14152		602.984	-0.03379		602.984	0.07774		602.984	0.01986		602.984	-0.12805		602.984	-0.33935		602.984	0.05043
	602.836	0.02922		602.836	-0.4012		602.836	0.52971		602.836	-0.23538		602.836	-0.75392		602.836	0.22182		602.836	-0.15064		602.836	0.38544		602.836	-0.51922		602.836	0.15861		602.836	-0.04687		602.836	0.11479		602.836	0.02089		602.836	-0.14174		602.836	-0.34869		602.836	0.10512
	602.688	0.0572		602.688	-0.43345		602.688	0.54852		602.688	-0.22065		602.688	-0.73921		602.688	0.22844		602.688	-0.14954		602.688	0.41695		602.688	-0.5165		602.688	0.16783		602.688	-0.06436		602.688	0.1465		602.688	0.03103		602.688	-0.15576		602.688	-0.34438		602.688	0.16648
	602.54	0.02701		602.54	-0.45865		602.54	0.55158		602.54	-0.20314		602.54	-0.73179		602.54	0.24427		602.54	-0.14819		602.54	0.43081		602.54	-0.51522		602.54	0.17846		602.54	-0.06846		602.54	0.17758		602.54	0.0544		602.54	-0.16621		602.54	-0.33864		602.54	0.24053
	602.392	-0.04888		602.392	-0.48055		602.392	0.54178		602.392	-0.19116		602.392	-0.72048		602.392	0.26691		602.392	-0.15931		602.392	0.42198		602.392	-0.51348		602.392	0.19557		602.392	-0.0451		602.392	0.20797		602.392	0.07989		602.392	-0.1716		602.392	-0.32772		602.392	0.31969
	602.244	-0.13428		602.244	-0.49873		602.244	0.52488		602.244	-0.1937		602.244	-0.70216		602.244	0.28668		602.244	-0.17589		602.244	0.39351		602.244	-0.51029		602.244	0.22046		602.244	-0.000341406		602.244	0.2338		602.244	0.09086		602.244	-0.16709		602.244	-0.31275		602.244	0.3796
	602.096	-0.18668		602.096	-0.50727		602.096	0.50308		602.096	-0.20945		602.096	-0.67655		602.096	0.28327		602.096	-0.18938		602.096	0.35048		602.096	-0.5013		602.096	0.24219		602.096	0.04583		602.096	0.24461		602.096	0.08844		602.096	-0.15651		602.096	-0.29936		602.096	0.4052
	601.948	-0.1862		601.948	-0.50151		601.948	0.48248		601.948	-0.22726		601.948	-0.64626		601.948	0.25746		601.948	-0.19909		601.948	0.30388		601.948	-0.49281		601.948	0.24135		601.948	0.08203		601.948	0.229		601.948	0.08348		601.948	-0.15252		601.948	-0.27962		601.948	0.40038
	601.8	-0.15537		601.8	-0.4798		601.8	0.46921		601.8	-0.23858		601.8	-0.62439		601.8	0.23398		601.8	-0.20244		601.8	0.26545		601.8	-0.5024		601.8	0.21326		601.8	0.11298		601.8	0.18898		601.8	0.07771		601.8	-0.15451		601.8	-0.24446		601.8	0.37808
	601.652	-0.13227		601.652	-0.44778		601.652	0.45986		601.652	-0.24547		601.652	-0.62331		601.652	0.23379		601.652	-0.19453		601.652	0.2471		601.652	-0.53388		601.652	0.17117		601.652	0.14108		601.652	0.13679		601.652	0.06781		601.652	-0.16064		601.652	-0.19898		601.652	0.35003
	601.503	-0.12557		601.503	-0.41219		601.503	0.4462		601.503	-0.25341		601.503	-0.64126		601.503	0.25832		601.503	-0.17412		601.503	0.25742		601.503	-0.57415		601.503	0.13127		601.503	0.15763		601.503	0.08776		601.503	0.05087		601.503	-0.17981		601.503	-0.16111		601.503	0.32294
	601.356	-0.12275		601.356	-0.37516		601.356	0.4299		601.356	-0.25696		601.356	-0.66709		601.356	0.29304		601.356	-0.14807		601.356	0.28971		601.356	-0.60564		601.356	0.10341		601.356	0.15837		601.356	0.05529		601.356	0.02772		601.356	-0.20946		601.356	-0.14672		601.356	0.29207
	601.207	-0.12434		601.207	-0.33577		601.207	0.42147		601.207	-0.2469		601.207	-0.68645		601.207	0.32396		601.207	-0.12784		601.207	0.32148		601.207	-0.61681		601.207	0.08873		601.207	0.14214		601.207	0.03969		601.207	0.01143		601.207	-0.23176		601.207	-0.1546		601.207	0.24709
	601.06	-0.13448		601.06	-0.29835		601.06	0.42611		601.06	-0.22791		601.06	-0.69252		601.06	0.34864		601.06	-0.12471		601.06	0.33366		601.06	-0.60894		601.06	0.0858		601.06	0.10676		601.06	0.02755		601.06	0.01498		601.06	-0.23327		601.06	-0.16946		601.06	0.18937
	600.911	-0.14228		600.911	-0.272		600.911	0.4389		600.911	-0.20398		600.911	-0.68588		600.911	0.37646		600.911	-0.14098		600.911	0.33008		600.911	-0.58543		600.911	0.09272		600.911	0.05992		600.911	0.0111		600.911	0.03101		600.911	-0.21243		600.911	-0.17939		600.911	0.13688
	600.763	-0.13561		600.763	-0.25827		600.763	0.45192		600.763	-0.17081		600.763	-0.66156		600.763	0.41404		600.763	-0.16323		600.763	0.32682		600.763	-0.53938		600.763	0.09905		600.763	0.01644		600.763	-0.00586		600.763	0.05069		600.763	-0.17414		600.763	-0.18758		600.763	0.10695
	600.615	-0.11167		600.615	-0.25037		600.615	0.45695		600.615	-0.12451		600.615	-0.62126		600.615	0.45186		600.615	-0.17902		600.615	0.32596		600.615	-0.46834		600.615	0.08491		600.615	-0.02086		600.615	-0.0177		600.615	0.07517		600.615	-0.13418		600.615	-0.20447		600.615	0.0929
	600.467	-0.07336		600.467	-0.238		600.467	0.44722		600.467	-0.06573		600.467	-0.57872		600.467	0.47349		600.467	-0.19108		600.467	0.3165		600.467	-0.39351		600.467	0.04685		600.467	-0.06233		600.467	-0.01679		600.467	0.09655		600.467	-0.11874		600.467	-0.23147		600.467	0.07448
	600.319	-0.02502		600.319	-0.21514		600.319	0.42078		600.319	-0.00763		600.319	-0.54508		600.319	0.47032		600.319	-0.20437		600.319	0.29397		600.319	-0.34569		600.319	0.00904		600.319	-0.10899		600.319	0.00522		600.319	0.10067		600.319	-0.14009		600.319	-0.25834		600.319	0.04845
	600.171	0.02327		600.171	-0.18678		600.171	0.37726		600.171	0.02984		600.171	-0.52225		600.171	0.45149		600.171	-0.21506		600.171	0.26074		600.171	-0.34367		600.171	-0.00316		600.171	-0.14697		600.171	0.04935		600.171	0.0835		600.171	-0.18538		600.171	-0.27881		600.171	0.03078
	600.022	0.06844		600.022	-0.16665		600.022	0.3231		600.022	0.04016		600.022	-0.5065		600.022	0.43205		600.022	-0.2164		600.022	0.22758		600.022	-0.38124		600.022	0.01719		600.022	-0.16837		600.022	0.10124		600.022	0.05363		600.022	-0.23146		600.022	-0.2962		600.022	0.03504
	599.875	0.11897		599.875	-0.16763		599.875	0.27779		599.875	0.03396		599.875	-0.497		599.875	0.41478		599.875	-0.20927		599.875	0.2103		599.875	-0.42659		599.875	0.05849		599.875	-0.17803		599.875	0.14031		599.875	0.01536		599.875	-0.25776		599.875	-0.31505		599.875	0.05576
	599.726	0.18115		599.726	-0.1975		599.726	0.26097		599.726	0.02748		599.726	-0.49264		599.726	0.40056		599.726	-0.19943		599.726	0.21601		599.726	-0.45453		599.726	0.1066		599.726	-0.17724		599.726	0.15683		599.726	-0.02803		599.726	-0.25979		599.726	-0.33569		599.726	0.0694
	599.579	0.24113		599.579	-0.25513		599.579	0.27567		599.579	0.02528		599.579	-0.4907		599.579	0.39825		599.579	-0.18815		599.579	0.23921		599.579	-0.46495		599.579	0.15285		599.579	-0.15886		599.579	0.15554		599.579	-0.06302		599.579	-0.24747		599.579	-0.35381		599.579	0.0652
	599.43	0.27323		599.43	-0.32744		599.43	0.30831		599.43	0.01551		599.43	-0.48905		599.43	0.40415		599.43	-0.16951		599.43	0.26472		599.43	-0.46424		599.43	0.17777		599.43	-0.11879		599.43	0.14367		599.43	-0.07756		599.43	-0.22439		599.43	-0.36193		599.43	0.06175
	599.283	0.2727		599.283	-0.39721		599.283	0.34254		599.283	-0.00553		599.283	-0.48577		599.283	0.39942		599.283	-0.14431		599.283	0.28026		599.283	-0.45382		599.283	0.16004		599.283	-0.06319		599.283	0.11833		599.283	-0.06783		599.283	-0.18724		599.283	-0.35594		599.283	0.07678
	599.134	0.24981		599.134	-0.44876		599.134	0.37181		599.134	-0.02844		599.134	-0.47916		599.134	0.38224		599.134	-0.12833		599.134	0.28716		599.134	-0.43295		599.134	0.10436		599.134	-0.00258		599.134	0.07695		599.134	-0.03914		599.134	-0.14309		599.134	-0.34298		599.134	0.10462
	598.986	0.21376		598.986	-0.46861		598.986	0.39661		598.986	-0.04639		598.986	-0.46665		598.986	0.3638		598.986	-0.13355		598.986	0.29249		598.986	-0.40249		598.986	0.03628		598.986	0.05188		598.986	0.03198		598.986	-0.00363		598.986	-0.10772		598.986	-0.33803		598.986	0.13305
	598.838	0.1761		598.838	-0.45632		598.838	0.41981		598.838	-0.0509		598.838	-0.44367		598.838	0.35188		598.838	-0.15105		598.838	0.29537		598.838	-0.36564		598.838	-0.02242		598.838	0.08923		598.838	0.00364		598.838	0.03101		598.838	-0.08791		598.838	-0.34415		598.838	0.15171
	598.69	0.15082		598.69	-0.42529		598.69	0.44165		598.69	-0.03507		598.69	-0.40703		598.69	0.35348		598.69	-0.15778		598.69	0.2899		598.69	-0.32944		598.69	-0.06521		598.69	0.10644		598.69	5.46875e-05		598.69	0.06134		598.69	-0.08549		598.69	-0.34962		598.69	0.15274
	598.542	0.14201		598.542	-0.38872		598.542	0.46684		598.542	-0.01001		598.542	-0.36296		598.542	0.37106		598.542	-0.14781		598.542	0.27597		598.542	-0.30471		598.542	-0.09583		598.542	0.11501		598.542	0.00791		598.542	0.07995		598.542	-0.09994		598.542	-0.34996		598.542	0.14375
	598.394	0.13781		598.394	-0.35958		598.394	0.49674		598.394	0.00293		598.394	-0.3231		598.394	0.39967		598.394	-0.13756		598.394	0.26147		598.394	-0.29281		598.394	-0.11238		598.394	0.12847		598.394	0.01495		598.394	0.08584		598.394	-0.11355		598.394	-0.3426		598.394	0.14335
	598.246	0.12889		598.246	-0.34664		598.246	0.51815		598.246	-0.00599		598.246	-0.29241		598.246	0.4274		598.246	-0.13366		598.246	0.25525		598.246	-0.28806		598.246	-0.10892		598.246	0.14903		598.246	0.02422		598.246	0.08759		598.246	-0.10624		598.246	-0.31904		598.246	0.15683
	598.098	0.10974		598.098	-0.34149		598.098	0.51406		598.098	-0.02667		598.098	-0.27181		598.098	0.43967		598.098	-0.13122		598.098	0.25561		598.098	-0.28868		598.098	-0.09136		598.098	0.17681		598.098	0.03693		598.098	0.08655		598.098	-0.07975		598.098	-0.2832		598.098	0.17502
	597.95	0.07318		597.95	-0.33053		597.95	0.48044		597.95	-0.04112		597.95	-0.26155		597.95	0.43277		597.95	-0.13354		597.95	0.25346		597.95	-0.29351		597.95	-0.07199		597.95	0.20426		597.95	0.04892		597.95	0.07856		597.95	-0.04098		597.95	-0.2521		597.95	0.19565
	597.802	0.02701		597.802	-0.31284		597.802	0.42729		597.802	-0.04433		597.802	-0.25702		597.802	0.42011		597.802	-0.14626		597.802	0.24593		597.802	-0.30086		597.802	-0.05361		597.802	0.21395		597.802	0.05859		597.802	0.0683		597.802	0.00705		597.802	-0.23492		597.802	0.2154
	597.654	-0.00337		597.654	-0.29791		597.654	0.36579		597.654	-0.04418		597.654	-0.24984		597.654	0.4183		597.654	-0.16047		597.654	0.23785		597.654	-0.31194		597.654	-0.0311		597.654	0.20466		597.654	0.06066		597.654	0.05637		597.654	0.05382		597.654	-0.22939		597.654	0.21618
	597.506	-0.00168		597.506	-0.2913		597.506	0.30517		597.506	-0.0484		597.506	-0.24103		597.506	0.43376		597.506	-0.16254		597.506	0.23393		597.506	-0.33043		597.506	-0.00119		597.506	0.19433		597.506	0.0484		597.506	0.03115		597.506	0.09407		597.506	-0.23636		597.506	0.18617
	597.358	0.0169		597.358	-0.29046		597.358	0.25369		597.358	-0.06277		597.358	-0.24067		597.358	0.46173		597.358	-0.14969		597.358	0.23111		597.358	-0.36106		597.358	0.03562		597.358	0.19754		597.358	0.02335		597.358	-0.00375		597.358	0.13263		597.358	-0.2487		597.358	0.14046
	597.209	0.01651		597.209	-0.29703		597.209	0.21922		597.209	-0.0878		597.209	-0.25389		597.209	0.4867		597.209	-0.12047		597.209	0.21776		597.209	-0.40307		597.209	0.06947		597.209	0.21478		597.209	-0.00848		597.209	-0.02502		597.209	0.17412		597.209	-0.24606		597.209	0.10755
	597.062	-0.03111		597.062	-0.32003		597.062	0.21532		597.062	-0.11782		597.062	-0.28323		597.062	0.49232		597.062	-0.07477		597.062	0.18147		597.062	-0.44253		597.062	0.08912		597.062	0.2367		597.062	-0.03705		597.062	-0.02084		597.062	0.21644		597.062	-0.22334		597.062	0.09779
	596.913	-0.1306		596.913	-0.3591		596.913	0.25228		596.913	-0.15039		596.913	-0.32153		596.913	0.47171		596.913	-0.03286		596.913	0.12276		596.913	-0.45881		596.913	0.08962		596.913	0.24683		596.913	-0.0432		596.913	0.00496		596.913	0.24709		596.913	-0.18688		596.913	0.09919
	596.766	-0.26004		596.766	-0.39614		596.766	0.3128		596.766	-0.18659		596.766	-0.34661		596.766	0.42589		596.766	-0.02017		596.766	0.05981		596.766	-0.44538		596.766	0.0678		596.766	0.22878		596.766	-0.01432		596.766	0.04362		596.766	0.24844		596.766	-0.14063		596.766	0.09171
	596.617	-0.38023		596.617	-0.41952		596.617	0.36122		596.617	-0.22255		596.617	-0.34471		596.617	0.36554		596.617	-0.04076		596.617	0.01675		596.617	-0.41439		596.617	0.0238		596.617	0.1841		596.617	0.03971		596.617	0.08329		596.617	0.20659		596.617	-0.097		596.617	0.06102
	596.469	-0.46374		596.469	-0.42813		596.469	0.37664		596.469	-0.2472		596.469	-0.32928		596.469	0.30837		596.469	-0.08147		596.469	0.01104		596.469	-0.37746		596.469	-0.03539		596.469	0.13631		596.469	0.09404		596.469	0.11148		596.469	0.12601		596.469	-0.06471		596.469	0.0136
	596.321	-0.50575		596.321	-0.41449		596.321	0.36352		596.321	-0.24851		596.321	-0.32005		596.321	0.26482		596.321	-0.12577		596.321	0.04245		596.321	-0.34		596.321	-0.08778		596.321	0.10644		596.321	0.13145		596.321	0.12015		596.321	0.03575		596.321	-0.04349		596.321	-0.02797
	596.173	-0.50013		596.173	-0.37752		596.173	0.34271		596.173	-0.23373		596.173	-0.31777		596.173	0.23684		596.173	-0.1645		596.173	0.08577		596.173	-0.30804		596.173	-0.11267		596.173	0.09564		596.173	0.15247		596.173	0.11887		596.173	-0.03144		596.173	-0.03878		596.173	-0.04687
	596.025	-0.43474		596.025	-0.3283		596.025	0.3314		596.025	-0.23043		596.025	-0.31196		596.025	0.22282		596.025	-0.19086		596.025	0.11521		596.025	-0.28739		596.025	-0.11091		596.025	0.09304		596.025	0.15869		596.025	0.12589		596.025	-0.06927		596.025	-0.06038		596.025	-0.03638
	595.877	-0.32438		595.877	-0.2752		595.877	0.32991		595.877	-0.25527		595.877	-0.29515		595.877	0.21711		595.877	-0.19783		595.877	0.12965		595.877	-0.28453		595.877	-0.0947		595.877	0.09081		595.877	0.14981		595.877	0.14049		595.877	-0.09038		595.877	-0.11079		595.877	0.00311
	595.728	-0.20624		595.728	-0.2276		595.728	0.32838		595.728	-0.29188		595.728	-0.27139		595.728	0.223		595.728	-0.18145		595.728	0.14294		595.728	-0.30239		595.728	-0.07516		595.728	0.09203		595.728	0.13326		595.728	0.13977		595.728	-0.10301		595.728	-0.18184		595.728	0.05282
	595.581	-0.11217		595.581	-0.19846		595.581	0.31354		595.581	-0.31094		595.581	-0.25485		595.581	0.25528		595.581	-0.14243		595.581	0.16238		595.581	-0.33154		595.581	-0.06142		595.581	0.09882		595.581	0.11522		595.581	0.10387		595.581	-0.11969		595.581	-0.26014		595.581	0.08339
	595.432	-0.04976		595.432	-0.1897		595.432	0.28063		595.432	-0.30243		595.432	-0.25193		595.432	0.31785		595.432	-0.08967		595.432	0.17613		595.432	-0.35502		595.432	-0.0634		595.432	0.09887		595.432	0.09903		595.432	0.03219		595.432	-0.15202		595.432	-0.32904		595.432	0.08641
	595.285	0.00893		595.285	-0.1897		595.285	0.24377		595.285	-0.27135		595.285	-0.25664		595.285	0.3932		595.285	-0.03615		595.285	0.17445		595.285	-0.3637		595.285	-0.08532		595.285	0.08113		595.285	0.08864		595.285	-0.05279		595.285	-0.19712		595.285	-0.3724		595.285	0.07583
	595.136	0.09		595.136	-0.19099		595.136	0.2237		595.136	-0.22785		595.136	-0.26504		595.136	0.45753		595.136	0.00813		595.136	0.16668		595.136	-0.36441		595.136	-0.11743		595.136	0.05281		595.136	0.08225		595.136	-0.11288		595.136	-0.24468		595.136	-0.38772		595.136	0.05732
	594.989	0.16901		594.989	-0.19964		594.989	0.22393		594.989	-0.18305		594.989	-0.27339		594.989	0.49112		594.989	0.04219		594.989	0.16371		594.989	-0.36907		594.989	-0.14168		594.989	0.0278		594.989	0.08027		594.989	-0.12924		594.989	-0.29332		594.989	-0.38234		594.989	0.02293
	594.84	0.1954		594.84	-0.21709		594.84	0.23101		594.84	-0.14505		594.84	-0.27514		594.84	0.48776		594.84	0.06941		594.84	0.16762		594.84	-0.38776		594.84	-0.14813		594.84	0.01918		594.84	0.08444		594.84	-0.12549		594.84	-0.34316		594.84	-0.3639		594.84	-0.02588
	594.692	0.15949		594.692	-0.23461		594.692	0.23694		594.692	-0.12406		594.692	-0.2686		594.692	0.45915		594.692	0.0894		594.692	0.17719		594.692	-0.42663		594.692	-0.13416		594.692	0.02428		594.692	0.08209		594.692	-0.13228		594.692	-0.3883		594.692	-0.33423		594.692	-0.06544
	594.544	0.0917		594.544	-0.25398		594.544	0.2478		594.544	-0.1225		594.544	-0.26048		594.544	0.42584		594.544	0.09893		594.544	0.19191		594.544	-0.48079		594.544	-0.09276		594.544	0.03043		594.544	0.05748		594.544	-0.15008		594.544	-0.42951		594.544	-0.29631		594.544	-0.06893
	594.396	0.02893		594.396	-0.28358		594.396	0.26688		594.396	-0.1244		594.396	-0.25626		594.396	0.40789		594.396	0.09692		594.396	0.21025		594.396	-0.5333		594.396	-0.01891		594.396	0.03846		594.396	0.01771		594.396	-0.16522		594.396	-0.46815		594.396	-0.26122		594.396	-0.03641
	594.248	0.01119		594.248	-0.31776		594.248	0.28034		594.248	-0.11692		594.248	-0.2465		594.248	0.41136		594.248	0.08644		594.248	0.23049		594.248	-0.56768		594.248	0.07798		594.248	0.05055		594.248	-0.01456		594.248	-0.17563		594.248	-0.49446		594.248	-0.23563		594.248	0.00656
	594.1	0.05762		594.1	-0.34392		594.1	0.2682		594.1	-0.11222		594.1	-0.21918		594.1	0.42665		594.1	0.06334		594.1	0.24685		594.1	-0.58351		594.1	0.17126		594.1	0.06085		594.1	-0.02962		594.1	-0.18225		594.1	-0.49807		594.1	-0.21705		594.1	0.03906
	593.951	0.14032		593.951	-0.35892		593.951	0.23153		593.951	-0.12694		593.951	-0.18274		593.951	0.43983		593.951	0.02162		593.951	0.25195		593.951	-0.58311		593.951	0.23318		593.951	0.06317		593.951	-0.03651		593.951	-0.17663		593.951	-0.48413		593.951	-0.2025		593.951	0.05736
	593.804	0.21069		593.804	-0.36433		593.804	0.19444		593.804	-0.15672		593.804	-0.15645		593.804	0.44764		593.804	-0.02926		593.804	0.24742		593.804	-0.55588		593.804	0.251		593.804	0.05324		593.804	-0.04942		593.804	-0.16009		593.804	-0.45867		593.804	-0.1914		593.804	0.06565
	593.656	0.24887		593.656	-0.3619		593.656	0.17477		593.656	-0.18958		593.656	-0.14845		593.656	0.45661		593.656	-0.07646		593.656	0.23272		593.656	-0.50147		593.656	0.22428		593.656	0.027		593.656	-0.07824		593.656	-0.14818		593.656	-0.41014		593.656	-0.17975		593.656	0.06496
	593.508	0.2943		593.508	-0.35213		593.508	0.1733		593.508	-0.22209		593.508	-0.15361		593.508	0.46083		593.508	-0.1109		593.508	0.20333		593.508	-0.43926		593.508	0.16496		593.508	-0.01504		593.508	-0.11799		593.508	-0.14547		593.508	-0.33965		593.508	-0.16199		593.508	0.04965
	593.36	0.37885		593.36	-0.33255		593.36	0.19219		593.36	-0.25873		593.36	-0.15806		593.36	0.4482		593.36	-0.12861		593.36	0.16745		593.36	-0.38972		593.36	0.09403		593.36	-0.06434		593.36	-0.15329		593.36	-0.14582		593.36	-0.27568		593.36	-0.15014		593.36	0.02897
	593.211	0.46476		593.211	-0.29765		593.211	0.23793		593.211	-0.29698		593.211	-0.15702		593.211	0.42104		593.211	-0.14009		593.211	0.14306		593.211	-0.36747		593.211	0.0345		593.211	-0.10821		593.211	-0.17155		593.211	-0.15257		593.211	-0.23774		593.211	-0.16541		593.211	0.01925
	593.064	0.51474		593.064	-0.25251		593.064	0.30911		593.064	-0.31885		593.064	-0.15503		593.064	0.39146		593.064	-0.14917		593.064	0.14185		593.064	-0.38055		593.064	0.0084		593.064	-0.14234		593.064	-0.16595		593.064	-0.16695		593.064	-0.21728		593.064	-0.20742		593.064	0.01836
	592.915	0.52597		592.915	-0.21157		592.915	0.3934		592.915	-0.30669		592.915	-0.15588		592.915	0.36732		592.915	-0.1432		592.915	0.16235		592.915	-0.42129		592.915	0.02134		592.915	-0.17004		592.915	-0.13952		592.915	-0.17367		592.915	-0.19509		592.915	-0.25973		592.915	0.01547
	592.768	0.49591		592.768	-0.17596		592.768	0.46853		592.768	-0.26184		592.768	-0.17166		592.768	0.35154		592.768	-0.11992		592.768	0.18826		592.768	-0.46218		592.768	0.05181		592.768	-0.19052		592.768	-0.10628		592.768	-0.15576		592.768	-0.15871		592.768	-0.30893		592.768	0.00821
	592.619	0.41485		592.619	-0.14146		592.619	0.51617		592.619	-0.20152		592.619	-0.2049		592.619	0.34098		592.619	-0.10016		592.619	0.20298		592.619	-0.4749		592.619	0.07295		592.619	-0.19897		592.619	-0.08417		592.619	-0.10849		592.619	-0.09976		592.619	-0.34259		592.619	0.00305
	592.472	0.29698		592.472	-0.11567		592.472	0.54129		592.472	-0.14247		592.472	-0.23626		592.472	0.3209		592.472	-0.11418		592.472	0.20785		592.472	-0.46213		592.472	0.07901		592.472	-0.19861		592.472	-0.08873		592.472	-0.04836		592.472	-0.02306		592.472	-0.35035		592.472	0.0035
	592.323	0.18279		592.323	-0.11321		592.323	0.55746		592.323	-0.09516		592.323	-0.24816		592.323	0.27646		592.323	-0.17144		592.323	0.21331		592.323	-0.44809		592.323	0.08319		592.323	-0.20275		592.323	-0.12		592.323	-0.00519		592.323	0.05736		592.323	-0.33991		592.323	0.00608
	592.175	0.10302		592.175	-0.14334		592.175	0.56518		592.175	-0.05652		592.175	-0.23366		592.175	0.21462		592.175	-0.25233		592.175	0.21742		592.175	-0.44386		592.175	0.09971		592.175	-0.21316		592.175	-0.15525		592.175	0.00707		592.175	0.1318		592.175	-0.32976		592.175	0.01116
	592.027	0.05412		592.027	-0.20462		592.027	0.56212		592.027	-0.0225		592.027	-0.19511		592.027	0.15961		592.027	-0.32871		592.027	0.20881		592.027	-0.444		592.027	0.12232		592.027	-0.222		592.027	-0.17251		592.027	-0.00178		592.027	0.19238		592.027	-0.3278		592.027	0.02773
	591.879	0.01084		591.879	-0.29187		591.879	0.549		591.879	-0.00274		591.879	-0.14554		591.879	0.12287		591.879	-0.37953		591.879	0.19122		591.879	-0.44011		591.879	0.1292		591.879	-0.22926		591.879	-0.16363		591.879	-0.02026		591.879	0.23347		591.879	-0.32206		591.879	0.05193
	591.731	-0.03953		591.731	-0.40049		591.731	0.52402		591.731	-0.00825		591.731	-0.10145		591.731	0.0968		591.731	-0.40262		591.731	0.17796		591.731	-0.42933		591.731	0.11274		591.731	-0.23647		591.731	-0.12828		591.731	-0.04319		591.731	0.25554		591.731	-0.29253		591.731	0.06655
	591.583	-0.10241		591.583	-0.51353		591.583	0.49151		591.583	-0.03953		591.583	-0.06784		591.583	0.07626		591.583	-0.40542		591.583	0.17757		591.583	-0.40713		591.583	0.09375		591.583	-0.23933		591.583	-0.07793		591.583	-0.05872		591.583	0.26253		591.583	-0.23673		591.583	0.07042
	591.434	-0.17908		591.434	-0.6019		591.434	0.46367		591.434	-0.0892		591.434	-0.04901		591.434	0.06551		591.434	-0.39238		591.434	0.19764		591.434	-0.37541		591.434	0.0955		591.434	-0.22826		591.434	-0.03418		591.434	-0.04953		591.434	0.25026		591.434	-0.16982		591.434	0.07381
	591.287	-0.25795		591.287	-0.653		591.287	0.4446		591.287	-0.14746		591.287	-0.05552		591.287	0.07001		591.287	-0.3703		591.287	0.24223		591.287	-0.35058		591.287	0.1176		591.287	-0.19944		591.287	-0.01307		591.287	-0.01144		591.287	0.2072		591.287	-0.10869		591.287	0.07282
	591.138	-0.3214		591.138	-0.67625		591.138	0.42714		591.138	-0.20572		591.138	-0.08506		591.138	0.091		591.138	-0.34558		591.138	0.30329		591.138	-0.344		591.138	0.14745		591.138	-0.1713		591.138	-0.01674		591.138	0.0448		591.138	0.13286		591.138	-0.07598		591.138	0.0657
	590.991	-0.35876		590.991	-0.67091		590.991	0.41012		590.991	-0.25266		590.991	-0.1274		590.991	0.12115		590.991	-0.31265		590.991	0.35512		590.991	-0.35022		590.991	0.17338		590.991	-0.15862		590.991	-0.04343		590.991	0.11192		590.991	0.04037		590.991	-0.07953		590.991	0.06756
	590.842	-0.37258		590.842	-0.62239		590.842	0.39628		590.842	-0.27813		590.842	-0.17415		590.842	0.14204		590.842	-0.26256		590.842	0.36655		590.842	-0.35515		590.842	0.19194		590.842	-0.13979		590.842	-0.09399		590.842	0.18773		590.842	-0.05718		590.842	-0.09367		590.842	0.0898
	590.694	-0.3736		590.694	-0.52866		590.694	0.38634		590.694	-0.27778		590.694	-0.21218		590.694	0.14342		590.694	-0.20579		590.694	0.32846		590.694	-0.34842		590.694	0.2054		590.694	-0.08878		590.694	-0.1593		590.694	0.26453		590.694	-0.15159		590.694	-0.0872		590.694	0.12741
	590.546	-0.37382		590.546	-0.41743		590.546	0.38298		590.546	-0.24846		590.546	-0.22555		590.546	0.136		590.546	-0.16741		590.546	0.26723		590.546	-0.33862		590.546	0.21173		590.546	-0.00829		590.546	-0.21761		590.546	0.32653		590.546	-0.23339		590.546	-0.05216		590.546	0.16345
	590.398	-0.37384		590.398	-0.32724		590.398	0.3862		590.398	-0.19996		590.398	-0.20906		590.398	0.13331		590.398	-0.16423		590.398	0.22551		590.398	-0.34717		590.398	0.19962		590.398	0.07819		590.398	-0.25255		590.398	0.35867		590.398	-0.2771		590.398	-0.01114		590.398	0.18575
	590.25	-0.36518		590.25	-0.27008		590.25	0.38718		590.25	-0.15577		590.25	-0.17477		590.25	0.13591		590.25	-0.18853		590.25	0.22015		590.25	-0.38764		590.25	0.16475		590.25	0.14251		590.25	-0.26044		590.25	0.35598		590.25	-0.25757		590.25	-0.000777344		590.25	0.19141
	590.102	-0.33825		590.102	-0.2273		590.102	0.38094		590.102	-0.13108		590.102	-0.14723		590.102	0.1387		590.102	-0.21241		590.102	0.23169		590.102	-0.44873		590.102	0.12297		590.102	0.16718		590.102	-0.24523		590.102	0.32609		590.102	-0.18655		590.102	-0.03418		590.102	0.17958
	589.954	-0.28345		589.954	-0.184		589.954	0.37583		589.954	-0.12542		589.954	-0.14366		589.954	0.14415		589.954	-0.2155		589.954	0.23668		589.954	-0.50307		589.954	0.08505		589.954	0.15275		589.954	-0.20875		589.954	0.27612		589.954	-0.09235		589.954	-0.09269		589.954	0.16256
	589.806	-0.20368		589.806	-0.15055		589.806	0.37933		589.806	-0.13358		589.806	-0.15653		589.806	0.15873		589.806	-0.19983		589.806	0.23076		589.806	-0.53672		589.806	0.04474		589.806	0.11099		589.806	-0.15173		589.806	0.2186		589.806	0.00141		589.806	-0.15643		589.806	0.16409
	589.657	-0.12099		589.657	-0.13617		589.657	0.38132		589.657	-0.14843		589.657	-0.16448		589.657	0.1841		589.657	-0.17488		589.657	0.22268		589.657	-0.5472		589.657	0.00161		589.657	0.05432		589.657	-0.08117		589.657	0.17876		589.657	0.06046		589.657	-0.2142		589.657	0.19922
	589.51	-0.0545		589.51	-0.13518		589.51	0.36013		589.51	-0.15896		589.51	-0.15047		589.51	0.20856		589.51	-0.14162		589.51	0.22246		589.51	-0.5289		589.51	-0.03378		589.51	-0.000576562		589.51	-0.01364		589.51	0.17402		589.51	0.05684		589.51	-0.25497		589.51	0.2579
	589.361	-0.0087		589.361	-0.14553		589.361	0.31159		589.361	-0.15329		589.361	-0.11137		589.361	0.21745		589.361	-0.10793		589.361	0.23434		589.361	-0.48212		589.361	-0.05409		589.361	-0.03546		589.361	0.03009		589.361	0.20125		589.361	0.000673437		589.361	-0.27606		589.361	0.31532
	589.214	0.01729		589.214	-0.16996		589.214	0.25766		589.214	-0.12691		589.214	-0.05688		589.214	0.21069		589.214	-0.08581		589.214	0.25199		589.214	-0.43055		589.214	-0.06173		589.214	-0.04625		589.214	0.04946		589.214	0.24401		589.214	-0.07075		589.214	-0.28884		589.214	0.35994
	589.066	0.02616		589.066	-0.2035		589.066	0.22069		589.066	-0.09118		589.066	-0.00053125		589.066	0.20537		589.066	-0.0715		589.066	0.27293		589.066	-0.39588		589.066	-0.06213		589.066	-0.0411		589.066	0.06671		589.066	0.2901		589.066	-0.11857		589.066	-0.30416		589.066	0.39377
	588.917	0.02229		588.917	-0.23825		588.917	0.20966		588.917	-0.05623		588.917	0.04668		588.917	0.22099		588.917	-0.052		588.917	0.30115		588.917	-0.37155		588.917	-0.05968		588.917	-0.02524		588.917	0.0946		588.917	0.33224		588.917	-0.12315		588.917	-0.31631		588.917	0.41553
	588.77	0.03507		588.77	-0.26769		588.77	0.2242		588.77	-0.02256		588.77	0.07697		588.77	0.26509		588.77	-0.02098		588.77	0.33685		588.77	-0.34679		588.77	-0.05775		588.77	0.00256		588.77	0.12698		588.77	0.35321		588.77	-0.09645		588.77	-0.31561		588.77	0.41495
	588.621	0.09682		588.621	-0.27923		588.621	0.25725		588.621	-0.000614062		588.621	0.08473		588.621	0.33417		588.621	0.0154		588.621	0.37107		588.621	-0.32835		588.621	-0.04943		588.621	0.03542		588.621	0.14948		588.621	0.33364		588.621	-0.06512		588.621	-0.30654		588.621	0.38695
	588.474	0.18608		588.474	-0.26353		588.474	0.29137		588.474	0.00109		588.474	0.06474		588.474	0.41026		588.474	0.03966		588.474	0.38982		588.474	-0.32628		588.474	-0.02751		588.474	0.05605		588.474	0.14941		588.474	0.27044		588.474	-0.04838		588.474	-0.30356		588.474	0.3385
	588.325	0.24599		588.325	-0.22683		588.325	0.30789		588.325	-0.00515		588.325	0.01903		588.325	0.46901		588.325	0.03227		588.325	0.39536		588.325	-0.33561		588.325	-0.0026		588.325	0.06289		588.325	0.12564		588.325	0.18606		588.325	-0.05428		588.325	-0.3143		588.325	0.27975
	588.177	0.25453		588.177	-0.19067		588.177	0.29809		588.177	-0.00418		588.177	-0.03228		588.177	0.5002		588.177	-0.01252		588.177	0.40155		588.177	-0.34539		588.177	0.00995		588.177	0.07326		588.177	0.08015		588.177	0.10682		588.177	-0.07007		588.177	-0.33295		588.177	0.2234
	588.029	0.23432		588.029	-0.1749		588.029	0.26706		588.029	0.00175		588.029	-0.06706		588.029	0.51185		588.029	-0.08507		588.029	0.40253		588.029	-0.35388		588.029	0.01053		588.029	0.0923		588.029	0.01912		588.029	0.03782		588.029	-0.07522		588.029	-0.35189		588.029	0.18128
	587.881	0.20096		587.881	-0.17861		587.881	0.23777		587.881	0.000203125		587.881	-0.08929		587.881	0.52413		587.881	-0.16868		587.881	0.3825		587.881	-0.36185		587.881	0.00897		587.881	0.10595		587.881	-0.04425		587.881	-0.02788		587.881	-0.07029		587.881	-0.36727		587.881	0.15701
	587.733	0.17055		587.733	-0.18952		587.733	0.23159		587.733	-0.01303		587.733	-0.11936		587.733	0.54716		587.733	-0.24202		587.733	0.34525		587.733	-0.36557		587.733	0.01149		587.733	0.10711		587.733	-0.10045		587.733	-0.09598		587.733	-0.06756		587.733	-0.38197		587.733	0.14589
	587.585	0.18143		587.585	-0.20334		587.585	0.25		587.585	-0.03272		587.585	-0.15476		587.585	0.57169		587.585	-0.28739		587.585	0.30769		587.585	-0.36879		587.585	0.01532		587.585	0.10932		587.585	-0.14564		587.585	-0.15754		587.585	-0.06894		587.585	-0.40992		587.585	0.14096
	587.437	0.25338		587.437	-0.21947		587.437	0.27608		587.437	-0.05042		587.437	-0.17008		587.437	0.58629		587.437	-0.30024		587.437	0.27973		587.437	-0.38818		587.437	0.00953		587.437	0.12744		587.437	-0.18006		587.437	-0.19719		587.437	-0.06937		587.437	-0.45045		587.437	0.13662
	587.289	0.3598		587.289	-0.22952		587.289	0.29521		587.289	-0.05855		587.289	-0.15042		587.289	0.58206		587.289	-0.2844		587.289	0.25632		587.289	-0.43165		587.289	-0.01316		587.289	0.15711		587.289	-0.20442		587.289	-0.21037		587.289	-0.06978		587.289	-0.47679		587.289	0.12487
	587.14	0.46215		587.14	-0.2252		587.14	0.30417		587.14	-0.05601		587.14	-0.09908		587.14	0.55474		587.14	-0.25038		587.14	0.22295		587.14	-0.47913		587.14	-0.04536		587.14	0.1861		587.14	-0.21544		587.14	-0.19357		587.14	-0.07218		587.14	-0.47221		587.14	0.09885
	586.993	0.53577		586.993	-0.21338		586.993	0.31126		586.993	-0.05818		586.993	-0.03758		586.993	0.51067		586.993	-0.21255		586.993	0.17227		586.993	-0.50296		586.993	-0.0737		586.993	0.20589		586.993	-0.21151		586.993	-0.14566		586.993	-0.07916		586.993	-0.44434		586.993	0.05646
	586.844	0.56292		586.844	-0.21271		586.844	0.32744		586.844	-0.08396		586.844	0.000792969		586.844	0.45857		586.844	-0.18027		586.844	0.10871		586.844	-0.49995		586.844	-0.09094		586.844	0.2026		586.844	-0.20284		586.844	-0.09177		586.844	-0.0969		586.844	-0.40436		586.844	0.00779
	586.697	0.52957		586.697	-0.23385		586.697	0.35302		586.697	-0.12457		586.697	0.00539		586.697	0.40411		586.697	-0.15614		586.697	0.0421		586.697	-0.48228		586.697	-0.09278		586.697	0.16505		586.697	-0.19405		586.697	-0.0646		586.697	-0.12449		586.697	-0.35649		586.697	-0.02625
	586.548	0.43958		586.548	-0.27248		586.548	0.38043		586.548	-0.15814		586.548	-0.00782		586.548	0.35888		586.548	-0.13901		586.548	-0.01515		586.548	-0.45281		586.548	-0.08185		586.548	0.10223		586.548	-0.17051		586.548	-0.06757		586.548	-0.15237		586.548	-0.30532		586.548	-0.03486
	586.4	0.31999		586.4	-0.31141		586.4	0.40685		586.4	-0.17666		586.4	-0.02909		586.4	0.33144		586.4	-0.12395		586.4	-0.05775		586.4	-0.4133		586.4	-0.06647		586.4	0.04473		586.4	-0.13498		586.4	-0.07988		586.4	-0.1681		586.4	-0.25666		586.4	-0.01899
	586.252	0.20238		586.252	-0.33349		586.252	0.42759		586.252	-0.1823		586.252	-0.0639		586.252	0.31058		586.252	-0.10383		586.252	-0.08789		586.252	-0.37707		586.252	-0.05091		586.252	0.0239		586.252	-0.11562		586.252	-0.07986		586.252	-0.16259		586.252	-0.21527		586.252	0.01496
	586.104	0.09884		586.104	-0.33633		586.104	0.43407		586.104	-0.17634		586.104	-0.11053		586.104	0.28775		586.104	-0.07751		586.104	-0.1077		586.104	-0.35895		586.104	-0.04252		586.104	0.04199		586.104	-0.12871		586.104	-0.05878		586.104	-0.14609		586.104	-0.17977		586.104	0.05539
	585.956	0.01686		585.956	-0.32116		585.956	0.42708		585.956	-0.15792		585.956	-0.15175		585.956	0.26952		585.956	-0.05109		585.956	-0.11135		585.956	-0.36316		585.956	-0.04409		585.956	0.0727		585.956	-0.1712		585.956	-0.0234		585.956	-0.13463		585.956	-0.13762		585.956	0.08946
	585.808	-0.02913		585.808	-0.28985		585.808	0.41127		585.808	-0.1295		585.808	-0.17291		585.808	0.26042		585.808	-0.03292		585.808	-0.09274		585.808	-0.38263		585.808	-0.03496		585.808	0.09411		585.808	-0.23121		585.808	0.01507		585.808	-0.12615		585.808	-0.08598		585.808	0.10463
	585.659	-0.04637		585.659	-0.25789		585.659	0.38556		585.659	-0.09951		585.659	-0.17998		585.659	0.2596		585.659	-0.02512		585.659	-0.0598		585.659	-0.39906		585.659	0.00576		585.659	0.10808		585.659	-0.2821		585.659	0.04484		585.659	-0.10899		585.659	-0.03543		585.659	0.09273
	585.512	-0.06348		585.512	-0.25013		585.512	0.34962		585.512	-0.07476		585.512	-0.18426		585.512	0.2679		585.512	-0.02259		585.512	-0.02699		585.512	-0.39501		585.512	0.06617		585.512	0.12771		585.512	-0.2991		585.512	0.05833		585.512	-0.08553		585.512	0.0028		585.512	0.05568
	585.363	-0.10154		585.363	-0.27939		585.363	0.30887		585.363	-0.06615		585.363	-0.18389		585.363	0.28499		585.363	-0.02347		585.363	0.00146		585.363	-0.37733		585.363	0.11281		585.363	0.15776		585.363	-0.28562		585.363	0.05882		585.363	-0.0636		585.363	0.01694		585.363	0.000822656
	585.216	-0.1607		585.216	-0.33548		585.216	0.26585		585.216	-0.07769		585.216	-0.17291		585.216	0.29527		585.216	-0.02784		585.216	0.03678		585.216	-0.36878		585.216	0.12323		585.216	0.19594		585.216	-0.26065		585.216	0.05343		585.216	-0.0501		585.216	-0.00103		585.216	-0.06529
	585.067	-0.23457		585.067	-0.39057		585.067	0.22107		585.067	-0.09286		585.067	-0.14114		585.067	0.27977		585.067	-0.0321		585.067	0.08906		585.067	-0.37931		585.067	0.09614		585.067	0.23156		585.067	-0.24349		585.067	0.04771		585.067	-0.05581		585.067	-0.03989		585.067	-0.13543
	584.92	-0.29917		584.92	-0.42015		584.92	0.18199		584.92	-0.09427		584.92	-0.08283		584.92	0.24172		584.92	-0.02676		584.92	0.15772		584.92	-0.39348		584.92	0.0487		584.92	0.24519		584.92	-0.24552		584.92	0.04101		584.92	-0.07877		584.92	-0.06438		584.92	-0.19655
	584.771	-0.30958		584.771	-0.41546		584.771	0.16138		584.771	-0.07995		584.771	-0.00348		584.771	0.21005		584.771	-0.00529		584.771	0.23714		584.771	-0.38182		584.771	0.00305		584.771	0.22448		584.771	-0.26089		584.771	0.02655		584.771	-0.1025		584.771	-0.0512		584.771	-0.23479
	584.623	-0.24843		584.623	-0.38351		584.623	0.16077		584.623	-0.06434		584.623	0.08836		584.623	0.21691		584.623	0.0229		584.623	0.3112		584.623	-0.33358		584.623	-0.03065		584.623	0.1773		584.623	-0.27504		584.623	0.00295		584.623	-0.11785		584.623	-0.00493		584.623	-0.24859
	584.476	-0.1493		584.476	-0.34545		584.476	0.17146		584.476	-0.06498		584.476	0.17597		584.476	0.26742		584.476	0.04027		584.476	0.35325		584.476	-0.26391		584.476	-0.04991		584.476	0.12093		584.476	-0.28078		584.476	-0.01939		584.476	-0.129		584.476	0.05666		584.476	-0.23878
	584.327	-0.05236		584.327	-0.32625		584.327	0.18551		584.327	-0.08328		584.327	0.23771		584.327	0.33727		584.327	0.03904		584.327	0.35129		584.327	-0.19225		584.327	-0.04658		584.327	0.06424		584.327	-0.2737		584.327	-0.02988		584.327	-0.14087		584.327	0.10187		584.327	-0.20044
	584.18	0.03137		584.18	-0.3285		584.18	0.20182		584.18	-0.10431		584.18	0.26444		584.18	0.3987		584.18	0.02986		584.18	0.31931		584.18	-0.13751		584.18	-0.01369		584.18	0.00755		584.18	-0.24945		584.18	-0.03391		584.18	-0.15358		584.18	0.10475		584.18	-0.14529
	584.031	0.10913		584.031	-0.33143		584.031	0.2193		584.031	-0.11211		584.031	0.27572		584.031	0.43933		584.031	0.01994		584.031	0.27302		584.031	-0.12058		584.031	0.0329		584.031	-0.04473		584.031	-0.20641		584.031	-0.04257		584.031	-0.16354		584.031	0.07639		584.031	-0.09804
	583.883	0.18449		583.883	-0.32026		583.883	0.22291		583.883	-0.1016		583.883	0.29824		583.883	0.4584		583.883	0.00247		583.883	0.21714		583.883	-0.14615		583.883	0.06524		583.883	-0.08038		583.883	-0.14609		583.883	-0.05318		583.883	-0.17273		583.883	0.05155		583.883	-0.06566
	583.735	0.23621		583.735	-0.29675		583.735	0.20676		583.735	-0.08263		583.735	0.33358		583.735	0.45226		583.735	-0.02283		583.735	0.15706		583.735	-0.18828		583.735	0.06507		583.735	-0.09801		583.735	-0.07494		583.735	-0.05408		583.735	-0.18863		583.735	0.04664		583.735	-0.03997
	583.587	0.23072		583.587	-0.27448		583.587	0.1847		583.587	-0.06857		583.587	0.36452		583.587	0.41348		583.587	-0.04338		583.587	0.10603		583.587	-0.21413		583.587	0.03332		583.587	-0.10928		583.587	-0.00264		583.587	-0.03863		583.587	-0.21016		583.587	0.05032		583.587	-0.01513
	583.439	0.17796		583.439	-0.25932		583.439	0.1708		583.439	-0.06633		583.439	0.37176		583.439	0.34319		583.439	-0.04978		583.439	0.0844		583.439	-0.21273		583.439	-0.01236		583.439	-0.12918		583.439	0.05503		583.439	-0.00885		583.439	-0.22716		583.439	0.04458		583.439	0.01735
	583.291	0.12854		583.291	-0.24975		583.291	0.1727		583.291	-0.07726		583.291	0.34233		583.291	0.25713		583.291	-0.04559		583.291	0.10564		583.291	-0.19651		583.291	-0.055		583.291	-0.16789		583.291	0.0905		583.291	0.03593		583.291	-0.23708		583.291	0.02064		583.291	0.06421
	583.142	0.12169		583.142	-0.25063		583.142	0.19301		583.142	-0.10007		583.142	0.28299		583.142	0.16933		583.142	-0.03649		583.142	0.15976		583.142	-0.18654		583.142	-0.08084		583.142	-0.22283		583.142	0.1087		583.142	0.10247		583.142	-0.25594		583.142	-0.01255		583.142	0.11154
	582.995	0.16726		582.995	-0.26307		582.995	0.2325		582.995	-0.12821		582.995	0.22376		582.995	0.09352		582.995	-0.02453		582.995	0.2226		582.995	-0.198		582.995	-0.07974		582.995	-0.27466		582.995	0.11211		582.995	0.18036		582.995	-0.3001		582.995	-0.04287		582.995	0.13844
	582.846	0.25329		582.846	-0.2721		582.846	0.28431		582.846	-0.14222		582.846	0.18778		582.846	0.05417		582.846	-0.0079		582.846	0.27515		582.846	-0.22755		582.846	-0.04858		582.846	-0.3009		582.846	0.10273		582.846	0.23905		582.846	-0.35434		582.846	-0.07212		582.846	0.14556
	582.699	0.36242		582.699	-0.2644		582.699	0.32822		582.699	-0.12223		582.699	0.17497		582.699	0.05983		582.699	0.01225		582.699	0.3026		582.699	-0.25938		582.699	0.00269		582.699	-0.29871		582.699	0.08711		582.699	0.2554		582.699	-0.37852		582.699	-0.10912		582.699	0.14005
	582.55	0.47895		582.55	-0.25194		582.55	0.34806		582.55	-0.06963		582.55	0.18007		582.55	0.09613		582.55	0.03053		582.55	0.28979		582.55	-0.28401		582.55	0.0461		582.55	-0.28222		582.55	0.07108		582.55	0.22938		582.55	-0.3519		582.55	-0.15627		582.55	0.11427
	582.403	0.58188		582.403	-0.25318		582.403	0.3442		582.403	-0.00582		582.403	0.20041		582.403	0.14547		582.403	0.04017		582.403	0.23514		582.403	-0.30039		582.403	0.05348		582.403	-0.26867		582.403	0.05796		582.403	0.17909		582.403	-0.28718		582.403	-0.20711		582.403	0.06067
	582.254	0.63966		582.254	-0.26702		582.254	0.32699		582.254	0.0409		582.254	0.22392		582.254	0.19992		582.254	0.03916		582.254	0.16123		582.254	-0.30998		582.254	0.02318		582.254	-0.27372		582.254	0.05157		582.254	0.12244		582.254	-0.20074		582.254	-0.25663		582.254	-0.00861
	582.106	0.63973		582.106	-0.28344		582.106	0.31112		582.106	0.04956		582.106	0.2334		582.106	0.25193		582.106	0.03361		582.106	0.10767		582.106	-0.31489		582.106	-0.0182		582.106	-0.2921		582.106	0.05389		582.106	0.06017		582.106	-0.09291		582.106	-0.29935		582.106	-0.07354
	581.958	0.60705		581.958	-0.2966		581.958	0.30615		581.958	0.01824		581.958	0.23315		581.958	0.28551		581.958	0.02966		581.958	0.09663		581.958	-0.32276		581.958	-0.04278		581.958	-0.29664		581.958	0.05654		581.958	-0.01505		581.958	0.03149		581.958	-0.32001		581.958	-0.1248
	581.81	0.56859		581.81	-0.30594		581.81	0.30605		581.81	-0.03407		581.81	0.24253		581.81	0.28992		581.81	0.01946		581.81	0.11392		581.81	-0.33565		581.81	-0.04457		581.81	-0.26186		581.81	0.04931		581.81	-0.09387		581.81	0.14392		581.81	-0.30662		581.81	-0.15301
	581.662	0.5325		581.662	-0.30639		581.662	0.29184		581.662	-0.08956		581.662	0.26538		581.662	0.27151		581.662	-0.00634		581.662	0.13152		581.662	-0.34963		581.662	-0.03949		581.662	-0.18985		581.662	0.03231		581.662	-0.15491		581.662	0.20968		581.662	-0.26868		581.662	-0.15291
	581.514	0.49337		581.514	-0.28922		581.514	0.25132		581.514	-0.13865		581.514	0.28916		581.514	0.2428		581.514	-0.03824		581.514	0.13591		581.514	-0.36594		581.514	-0.04292		581.514	-0.11271		581.514	0.01298		581.514	-0.18973		581.514	0.21733		581.514	-0.22806		581.514	-0.13475
	581.365	0.44665		581.365	-0.25563		581.365	0.18565		581.365	-0.169		581.365	0.29874		581.365	0.21039		581.365	-0.05799		581.365	0.13217		581.365	-0.37975		581.365	-0.05063		581.365	-0.06709		581.365	-0.00314		581.365	-0.20392		581.365	0.18011		581.365	-0.1955		581.365	-0.10648
	581.218	0.39605		581.218	-0.21409		581.218	0.10941		581.218	-0.1821		581.218	0.28621		581.218	0.17551		581.218	-0.05164		581.218	0.12614		581.218	-0.38295		581.218	-0.0509		581.218	-0.06434		581.218	-0.02725		581.218	-0.21601		581.218	0.11801		581.218	-0.17695		581.218	-0.06704
	581.069	0.34568		581.069	-0.16821		581.069	0.04629		581.069	-0.19648		581.069	0.24842		581.069	0.13694		581.069	-0.01647		581.069	0.11546		581.069	-0.37933		581.069	-0.04148		581.069	-0.07973		581.069	-0.0728		581.069	-0.24011		581.069	0.05873		581.069	-0.18183		581.069	-0.02211
	580.922	0.30269		580.922	-0.11705		580.922	0.01511		580.922	-0.2188		580.922	0.18425		580.922	0.10099		580.922	0.03354		580.922	0.09074		580.922	-0.38155		580.922	-0.02717		580.922	-0.08497		580.922	-0.11912		580.922	-0.26679		580.922	0.03493		580.922	-0.20718		580.922	0.01395
	580.773	0.27838		580.773	-0.06201		580.773	0.02204		580.773	-0.23565		580.773	0.10878		580.773	0.07707		580.773	0.07236		580.773	0.04598		580.773	-0.39003		580.773	-0.01434		580.773	-0.07638		580.773	-0.12642		580.773	-0.27883		580.773	0.04868		580.773	-0.22976		580.773	0.032
	580.625	0.27958		580.625	-0.00898		580.625	0.05026		580.625	-0.23531		580.625	0.03969		580.625	0.07403		580.625	0.07846		580.625	0.0068		580.625	-0.39903		580.625	0.000185937		580.625	-0.06194		580.625	-0.08422		580.625	-0.26426		580.625	0.05923		580.625	-0.23551		580.625	0.02862
	580.477	0.29298		580.477	0.04122		580.477	0.08435		580.477	-0.22132		580.477	-0.02675		580.477	0.09563		580.477	0.05241		580.477	0.00904		580.477	-0.40902		580.477	0.02555		580.477	-0.04306		580.477	-0.01457		580.477	-0.22573		580.477	0.03701		580.477	-0.24064		580.477	0.000713281
	580.329	0.29207		580.329	0.08279		580.329	0.12929		580.329	-0.20289		580.329	-0.0918		580.329	0.12924		580.329	0.01151		580.329	0.04447		580.329	-0.41357		580.329	0.06761		580.329	-0.01418		580.329	0.05068		580.329	-0.18163		580.329	0.000529688		580.329	-0.263		580.329	-0.04248
	580.181	0.26993		580.181	0.09167		580.181	0.18365		580.181	-0.18508		580.181	-0.14456		580.181	0.15147		580.181	-0.03148		580.181	0.07804		580.181	-0.4103		580.181	0.12505		580.181	0.02427		580.181	0.07973		580.181	-0.14272		580.181	-0.02122		580.181	-0.29002		580.181	-0.08455
	580.033	0.23039		580.033	0.05219		580.033	0.23235		580.033	-0.17239		580.033	-0.18151		580.033	0.14954		580.033	-0.08285		580.033	0.09492		580.033	-0.40818		580.033	0.18435		580.033	0.05669		580.033	0.06441		580.033	-0.10505		580.033	-0.02679		580.033	-0.29734		580.033	-0.11454
	579.885	0.17526		579.885	-0.01698		579.885	0.26538		579.885	-0.17129		579.885	-0.19594		579.885	0.13209		579.885	-0.143		579.885	0.10369		579.885	-0.40754		579.885	0.22619		579.885	0.07161		579.885	0.03312		579.885	-0.06581		579.885	-0.02299		579.885	-0.27877		579.885	-0.12132
	579.737	0.10521		579.737	-0.07942		579.737	0.27722		579.737	-0.17859		579.737	-0.17251		579.737	0.1185		579.737	-0.18911		579.737	0.10869		579.737	-0.40005		579.737	0.24198		579.737	0.07928		579.737	0.0162		579.737	-0.0239		579.737	-0.0046		579.737	-0.2366		579.737	-0.10054
	579.589	0.01488		579.589	-0.11797		579.589	0.27531		579.589	-0.17539		579.589	-0.10524		579.589	0.12244		579.589	-0.21342		579.589	0.09889		579.589	-0.37784		579.589	0.23535		579.589	0.09672		579.589	0.01391		579.589	0.02626		579.589	0.02611		579.589	-0.17498		579.589	-0.06157
	579.441	-0.07997		579.441	-0.13748		579.441	0.2818		579.441	-0.1489		579.441	-0.01092		579.441	0.14719		579.441	-0.22982		579.441	0.07332		579.441	-0.34016		579.441	0.21053		579.441	0.12557		579.441	0.00313		579.441	0.0886		579.441	0.04596		579.441	-0.11151		579.441	-0.021
	579.293	-0.15683		579.293	-0.14936		579.293	0.30308		579.293	-0.1104		579.293	0.08245		579.293	0.19268		579.293	-0.24887		579.293	0.04454		579.293	-0.30056		579.293	0.1727		579.293	0.15153		579.293	-0.02801		579.293	0.15581		579.293	0.03336		579.293	-0.06387		579.293	0.00406
	579.145	-0.21434		579.145	-0.15896		579.145	0.329		579.145	-0.07853		579.145	0.15847		579.145	0.24513		579.145	-0.26483		579.145	0.02639		579.145	-0.26905		579.145	0.12848		579.145	0.16021		579.145	-0.06681		579.145	0.21739		579.145	-0.00712		579.145	-0.03376		579.145	0.01387
	578.997	-0.24782		578.997	-0.16457		578.997	0.35341		578.997	-0.06303		578.997	0.20681		578.997	0.27177		578.997	-0.26349		578.997	0.03785		578.997	-0.24653		578.997	0.07484		578.997	0.15314		578.997	-0.0981		578.997	0.26343		578.997	-0.05561		578.997	-0.02107		578.997	0.01795
	578.848	-0.25539		578.848	-0.16376		578.848	0.36859		578.848	-0.06864		578.848	0.22963		578.848	0.25715		578.848	-0.24402		578.848	0.08474		578.848	-0.23709		578.848	0.00459		578.848	0.14404		578.848	-0.11246		578.848	0.28747		578.848	-0.10055		578.848	-0.03158		578.848	0.02195
	578.701	-0.25099		578.701	-0.15766		578.701	0.36545		578.701	-0.09804		578.701	0.25124		578.701	0.22997		578.701	-0.21515		578.701	0.14966		578.701	-0.2428		578.701	-0.07376		578.701	0.13801		578.701	-0.1055		578.701	0.29742		578.701	-0.13821		578.701	-0.06247		578.701	0.03769
	578.552	-0.24286		578.552	-0.15365		578.552	0.35342		578.552	-0.14524		578.552	0.28486		578.552	0.22911		578.552	-0.18253		578.552	0.20494		578.552	-0.25413		578.552	-0.14114		578.552	0.1241		578.552	-0.08142		578.552	0.30248		578.552	-0.15878		578.552	-0.10242		578.552	0.07626
	578.405	-0.23225		578.405	-0.15943		578.405	0.34333		578.405	-0.19109		578.405	0.31031		578.405	0.26524		578.405	-0.15639		578.405	0.23343		578.405	-0.26092		578.405	-0.18831		578.405	0.08829		578.405	-0.05258		578.405	0.30054		578.405	-0.15051		578.405	-0.14853		578.405	0.1213
	578.256	-0.21287		578.256	-0.17668		578.256	0.33211		578.256	-0.21714		578.256	0.30217		578.256	0.32321		578.256	-0.15083		578.256	0.23669		578.256	-0.25821		578.256	-0.22303		578.256	0.03064		578.256	-0.03038		578.256	0.29249		578.256	-0.1202		578.256	-0.19395		578.256	0.14495
	578.108	-0.18117		578.108	-0.20458		578.108	0.31345		578.108	-0.21836		578.108	0.25792		578.108	0.38163		578.108	-0.17149		578.108	0.22868		578.108	-0.24776		578.108	-0.25897		578.108	-0.02815		578.108	-0.00981		578.108	0.2812		578.108	-0.0841		578.108	-0.2244		578.108	0.14695
	577.96	-0.15163		577.96	-0.23983		577.96	0.28395		577.96	-0.2017		577.96	0.18576		577.96	0.42541		577.96	-0.20634		577.96	0.22064		577.96	-0.24189		577.96	-0.29584		577.96	-0.06969		577.96	0.02257		577.96	0.26241		577.96	-0.04644		577.96	-0.24466		577.96	0.14662
	577.812	-0.13045		577.812	-0.27253		577.812	0.25079		577.812	-0.17868		577.812	0.09082		577.812	0.4407		577.812	-0.23741		577.812	0.20645		577.812	-0.24669		577.812	-0.31888		577.812	-0.09506		577.812	0.06485		577.812	0.23184		577.812	-0.00805		577.812	-0.27183		577.812	0.151
	577.664	-0.09215		577.664	-0.29591		577.664	0.23296		577.664	-0.1598		577.664	-0.01158		577.664	0.42315		577.664	-0.25875		577.664	0.17705		577.664	-0.26001		577.664	-0.31537		577.664	-0.11371		577.664	0.09947		577.664	0.1965		577.664	0.01896		577.664	-0.30539		577.664	0.15701
	577.516	-0.01982		577.516	-0.3032		577.516	0.23286		577.516	-0.1438		577.516	-0.0931		577.516	0.37936		577.516	-0.26871		577.516	0.14864		577.516	-0.28487		577.516	-0.27957		577.516	-0.12748		577.516	0.10494		577.516	0.17008		577.516	0.01741		577.516	-0.32438		577.516	0.17339
	577.368	0.06163		577.368	-0.28865		577.368	0.22921		577.368	-0.11433		577.368	-0.13686		577.368	0.3221		577.368	-0.26033		577.368	0.13932		577.368	-0.32525		577.368	-0.20521		577.368	-0.12878		577.368	0.07129		577.368	0.1426		577.368	-0.01655		577.368	-0.31189		577.368	0.20392
	577.22	0.11922		577.22	-0.27049		577.22	0.21492		577.22	-0.06887		577.22	-0.14839		577.22	0.27308		577.22	-0.22873		577.22	0.14633		577.22	-0.37652		577.22	-0.09745		577.22	-0.11314		577.22	0.00861		577.22	0.08877		577.22	-0.07199		577.22	-0.27726		577.22	0.22686
	577.071	0.14084		577.071	-0.27881		577.071	0.20571		577.071	-0.01615		577.071	-0.141		577.071	0.24296		577.071	-0.17179		577.071	0.16396		577.071	-0.42929		577.071	0.02274		577.071	-0.08624		577.071	-0.06807		577.071	0.00989		577.071	-0.13245		577.071	-0.24148		577.071	0.2186
	576.924	0.14926		576.924	-0.31651		576.924	0.21108		576.924	0.0389		576.924	-0.12229		576.924	0.22515		576.924	-0.09472		576.924	0.18949		576.924	-0.47267		576.924	0.13468		576.924	-0.06636		576.924	-0.14978		576.924	-0.06597		576.924	-0.17924		576.924	-0.20674		576.924	0.18526
	576.775	0.18304		576.775	-0.35846		576.775	0.22681		576.775	0.08271		576.775	-0.09728		576.775	0.22461		576.775	-0.01574		576.775	0.22187		576.775	-0.50379		576.775	0.21882		576.775	-0.06237		576.775	-0.22859		576.775	-0.11367		576.775	-0.19885		576.775	-0.17092		576.775	0.15548
	576.628	0.24543		576.628	-0.38565		576.628	0.24644		576.628	0.09119		576.628	-0.07265		576.628	0.24817		576.628	0.04544		576.628	0.25532		576.628	-0.53613		576.628	0.26477		576.628	-0.06195		576.628	-0.2875		576.628	-0.12536		576.628	-0.18994		576.628	-0.14099		576.628	0.13573
	576.479	0.32031		576.479	-0.40416		576.479	0.26604		576.479	0.05355		576.479	-0.04912		576.479	0.27958		576.479	0.07763		576.479	0.28067		576.479	-0.56826		576.479	0.27675		576.479	-0.05609		576.479	-0.30367		576.479	-0.10461		576.479	-0.15874		576.479	-0.1182		576.479	0.10198
	576.331	0.39809		576.331	-0.4223		576.331	0.28893		576.331	-0.0076		576.331	-0.02566		576.331	0.3008		576.331	0.0779		576.331	0.30311		576.331	-0.57501		576.331	0.2677		576.331	-0.04932		576.331	-0.26824		576.331	-0.0662		576.331	-0.11487		576.331	-0.09803		576.331	0.04119
	576.183	0.46429		576.183	-0.42894		576.183	0.31955		576.183	-0.05467		576.183	-0.00299		576.183	0.3093		576.183	0.05569		576.183	0.33114		576.183	-0.54725		576.183	0.24967		576.183	-0.04626		576.183	-0.20125		576.183	-0.0459		576.183	-0.07055		576.183	-0.07246		576.183	-0.03079
	576.035	0.50169		576.035	-0.40936		576.035	0.34674		576.035	-0.06137		576.035	0.02309		576.035	0.30434		576.035	0.03041		576.035	0.34918		576.035	-0.50947		576.035	0.23024		576.035	-0.04315		576.035	-0.13147		576.035	-0.07603		576.035	-0.03792		576.035	-0.03256		576.035	-0.09065
	575.887	0.49606		575.887	-0.368		575.887	0.34801		575.887	-0.03217		575.887	0.06172		575.887	0.27934		575.887	0.01127		575.887	0.33711		575.887	-0.4865		575.887	0.20858		575.887	-0.03201		575.887	-0.07341		575.887	-0.13272		575.887	-0.02537		575.887	0.0178		575.887	-0.12821
	575.739	0.43875		575.739	-0.32663		575.739	0.31508		575.739	4.21875e-05		575.739	0.12655		575.739	0.2348		575.739	-0.00714		575.739	0.29728		575.739	-0.47028		575.739	0.17278		575.739	-0.00703		575.739	-0.03298		575.739	-0.15135		575.739	-0.02948		575.739	0.06199		575.739	-0.14266
	575.59	0.33995		575.59	-0.29988		575.59	0.2637		575.59	0.00822		575.59	0.22091		575.59	0.18534		575.59	-0.02134		575.59	0.24326		575.59	-0.43591		575.59	0.11362		575.59	0.01842		575.59	-0.00911		575.59	-0.10564		575.59	-0.04218		575.59	0.08151		575.59	-0.14195
	575.443	0.25057		575.443	-0.27714		575.443	0.21218		575.443	-0.01478		575.443	0.32804		575.443	0.15092		575.443	-0.02191		575.443	0.1821		575.443	-0.37091		575.443	0.04019		575.443	0.02435		575.443	0.0125		575.443	-0.03449		575.443	-0.05539		575.443	0.06033		575.443	-0.13599
	575.295	0.21478		575.295	-0.22994		575.295	0.16026		575.295	-0.06071		575.295	0.42803		575.295	0.13803		575.295	-0.01219		575.295	0.11632		575.295	-0.2821		575.295	-0.02746		575.295	0.01015		575.295	0.04343		575.295	0.01869		575.295	-0.06192		575.295	0.000263281		575.295	-0.13014
	575.147	0.21934		575.147	-0.15614		575.147	0.10847		575.147	-0.1075		575.147	0.50447		575.147	0.13911		575.147	-0.000321094		575.147	0.05637		575.147	-0.18563		575.147	-0.07791		575.147	-0.01452		575.147	0.08091		575.147	0.04543		575.147	-0.0643		575.147	-0.07869		575.147	-0.12357
	574.999	0.24031		574.999	-0.08922		574.999	0.07461		574.999	-0.1404		574.999	0.54923		574.999	0.14331		574.999	0.00393		574.999	0.01824		574.999	-0.09948		574.999	-0.10825		574.999	-0.0432		574.999	0.12796		574.999	0.05865		574.999	-0.0718		574.999	-0.14987		574.999	-0.11458
	574.851	0.27411		574.851	-0.04562		574.851	0.07551		574.851	-0.15973		574.851	0.5648		574.851	0.14594		574.851	-0.00652		574.851	-0.000973437		574.851	-0.03362		574.851	-0.11993		574.851	-0.06861		574.851	0.19317		574.851	0.07226		574.851	-0.08129		574.851	-0.18788		574.851	-0.0974
	574.703	0.30066		574.703	-0.00833		574.703	0.10618		574.703	-0.16978		574.703	0.55756		574.703	0.14744		574.703	-0.02195		574.703	-0.02132		574.703	0.00845		574.703	-0.12598		574.703	-0.08429		574.703	0.25739		574.703	0.08216		574.703	-0.07343		574.703	-0.18566		574.703	-0.06677
	574.554	0.28069		574.554	0.03212		574.554	0.1491		574.554	-0.17552		574.554	0.5307		574.554	0.14292		574.554	-0.02599		574.554	-0.05387		574.554	0.02326		574.554	-0.1459		574.554	-0.09381		574.554	0.29405		574.554	0.07699		574.554	-0.04381		574.554	-0.16594		574.554	-0.03857
	574.407	0.2012		574.407	0.06208		574.407	0.1958		574.407	-0.18368		574.407	0.48649		574.407	0.12255		574.407	-0.02137		574.407	-0.08867		574.407	0.01769		574.407	-0.18001		574.407	-0.10927		574.407	0.30968		574.407	0.06079		574.407	-0.0181		574.407	-0.15785		574.407	-0.02953
	574.258	0.15208		574.258	0.06825		574.258	0.24386		574.258	-0.1728		574.258	0.44783		574.258	0.08646		574.258	-0.0263		574.258	-0.10043		574.258	-0.00578		574.258	-0.18789		574.258	-0.13563		574.258	0.32605		574.258	0.04459		574.258	-0.03983		574.258	-0.16391		574.258	-0.03187
	574.111	0.13034		574.111	0.0619		574.111	0.27219		574.111	-0.1631		574.111	0.43703		574.111	0.01849		574.111	-0.04628		574.111	-0.09577		574.111	-0.03088		574.111	-0.17303		574.111	-0.14887		574.111	0.35086		574.111	0.0451		574.111	-0.09623		574.111	-0.17588		574.111	-0.03763
	573.962	0.15474		573.962	0.04004		573.962	0.26269		573.962	-0.15091		573.962	0.44057		573.962	-0.06227		573.962	-0.08295		573.962	-0.08981		573.962	-0.04904		573.962	-0.1493		573.962	-0.13058		573.962	0.37825		573.962	0.06086		573.962	-0.14177		573.962	-0.17014		573.962	-0.05192
	573.814	0.18268		573.814	-0.00975		573.814	0.22125		573.814	-0.13838		573.814	0.4287		573.814	-0.12182		573.814	-0.13727		573.814	-0.09082		573.814	-0.05099		573.814	-0.12916		573.814	-0.08322		573.814	0.39921		573.814	0.08857		573.814	-0.15377		573.814	-0.13549		573.814	-0.07626
	573.666	0.14996		573.666	-0.08316		573.666	0.16037		573.666	-0.12746		573.666	0.38697		573.666	-0.14616		573.666	-0.1919		573.666	-0.08774		573.666	-0.03797		573.666	-0.11134		573.666	-0.02485		573.666	0.40581		573.666	0.1164		573.666	-0.14276		573.666	-0.09404		573.666	-0.0949
	573.518	0.03049		573.518	-0.15006		573.518	0.0875		573.518	-0.11704		573.518	0.31265		573.518	-0.14594		573.518	-0.21732		573.518	-0.07114		573.518	-0.0245		573.518	-0.09477		573.518	0.0241		573.518	0.39605		573.518	0.12874		573.518	-0.11888		573.518	-0.07898		573.518	-0.0992
	573.37	-0.13229		573.37	-0.17855		573.37	0.01025		573.37	-0.10287		573.37	0.21197		573.37	-0.1384		573.37	-0.20738		573.37	-0.05455		573.37	-0.02342		573.37	-0.08598		573.37	0.0502		573.37	0.36885		573.37	0.1278		573.37	-0.08716		573.37	-0.09157		573.37	-0.09514
	573.222	-0.26879		573.222	-0.16763		573.222	-0.06106		573.222	-0.08628		573.222	0.11097		573.222	-0.1341		573.222	-0.18587		573.222	-0.05951		573.222	-0.03797		573.222	-0.08897		573.222	0.04961		573.222	0.3255		573.222	0.12718		573.222	-0.0514		573.222	-0.10903		573.222	-0.08007
	573.073	-0.32587		573.073	-0.14458		573.073	-0.1186		573.073	-0.08037		573.073	0.04244		573.073	-0.13753		573.073	-0.16486		573.073	-0.09055		573.073	-0.05883		573.073	-0.1027		573.073	0.02602		573.073	0.27179		573.073	0.12406		573.073	-0.0198		573.073	-0.12102		573.073	-0.04486
	572.926	-0.28194		572.926	-0.12445		572.926	-0.15312		572.926	-0.09032		572.926	0.02374		572.926	-0.14488		572.926	-0.13053		572.926	-0.13268		572.926	-0.06072		572.926	-0.12604		572.926	-0.01028		572.926	0.21015		572.926	0.10365		572.926	-0.0016		572.926	-0.13311		572.926	-0.00564
	572.777	-0.15302		572.777	-0.09883		572.777	-0.15719		572.777	-0.10223		572.777	0.04483		572.777	-0.14449		572.777	-0.07832		572.777	-0.17222		572.777	-0.02926		572.777	-0.1552		572.777	-0.05032		572.777	0.14601		572.777	0.06587		572.777	0.00466		572.777	-0.15133		572.777	0.00339
	572.63	0.00228		572.63	-0.05892		572.63	-0.13754		572.63	-0.09648		572.63	0.08308		572.63	-0.12414		572.63	-0.02297		572.63	-0.20235		572.63	0.01888		572.63	-0.17863		572.63	-0.08582		572.63	0.09036		572.63	0.02518		572.63	0.00797		572.63	-0.16956		572.63	-0.02063
	572.481	0.10611		572.481	-0.01096		572.481	-0.11415		572.481	-0.05792		572.481	0.13127		572.481	-0.08391		572.481	0.01563		572.481	-0.21637		572.481	0.05656		572.481	-0.1777		572.481	-0.10309		572.481	0.04354		572.481	-0.00954		572.481	0.00949		572.481	-0.16784		572.481	-0.04359
	572.334	0.11937		572.334	0.03461		572.334	-0.09904		572.334	0.00684		572.334	0.19228		572.334	-0.04905		572.334	0.02162		572.334	-0.21085		572.334	0.07385		572.334	-0.14201		572.334	-0.09769		572.334	-0.00223		572.334	-0.03902		572.334	0.00356		572.334	-0.13776		572.334	-0.03892
	572.185	0.0674		572.185	0.06697		572.185	-0.08848		572.185	0.06271		572.185	0.24943		572.185	-0.04992		572.185	-0.00488		572.185	-0.18809		572.185	0.07165		572.185	-0.08225		572.185	-0.08512		572.185	-0.04117		572.185	-0.06745		572.185	-0.0198		572.185	-0.10206		572.185	-0.00475
	572.037	-0.00106		572.037	0.06403		572.037	-0.07646		572.037	0.07545		572.037	0.27882		572.037	-0.08842		572.037	-0.04176		572.037	-0.15362		572.037	0.05078		572.037	-0.01842		572.037	-0.08263		572.037	-0.05758		572.037	-0.09922		572.037	-0.0704		572.037	-0.08875		572.037	0.05187
	571.889	-0.0669		571.889	0.01419		571.889	-0.05978		571.889	0.05025		571.889	0.28545		571.889	-0.13212		571.889	-0.06823		571.889	-0.11111		571.889	0.02257		571.889	0.03938		571.889	-0.0942		571.889	-0.05189		571.889	-0.12957		571.889	-0.14025		571.889	-0.09894		571.889	0.12022
	571.741	-0.13344		571.741	-0.0633		571.741	-0.03971		571.741	0.02811		571.741	0.2951		571.741	-0.15269		571.741	-0.08998		571.741	-0.05513		571.741	-3.59375e-05		571.741	0.08889		571.741	-0.10559		571.741	-0.03414		571.741	-0.15403		571.741	-0.19971		571.741	-0.11304		571.741	0.18313
	571.593	-0.21084		571.593	-0.13419		571.593	-0.02431		571.593	0.03401		571.593	0.31468		571.593	-0.1565		571.593	-0.12256		571.593	0.01922		571.593	-0.01928		571.593	0.11903		571.593	-0.09307		571.593	-0.00876		571.593	-0.17463		571.593	-0.21698		571.593	-0.11336		571.593	0.22589
	571.445	-0.31446		571.445	-0.16847		571.445	-0.01366		571.445	0.05325		571.445	0.32769		571.445	-0.16292		571.445	-0.16556		571.445	0.09725		571.445	-0.03471		571.445	0.11823		571.445	-0.05343		571.445	0.02302		571.445	-0.18625		571.445	-0.1942		571.445	-0.09341		571.445	0.24777
	571.296	-0.44242		571.296	-0.16318		571.296	0.00756		571.296	0.06354		571.296	0.32055		571.296	-0.17757		571.296	-0.21406		571.296	0.15103		571.296	-0.03803		571.296	0.08989		571.296	-0.01127		571.296	0.0456		571.296	-0.17537		571.296	-0.15385		571.296	-0.0518		571.296	0.25501
	571.149	-0.54528		571.149	-0.1455		571.149	0.04595		571.149	0.06028		571.149	0.29013		571.149	-0.19315		571.149	-0.26534		571.149	0.167		571.149	-0.03816		571.149	0.0528		571.149	0.0137		571.149	0.03668		571.149	-0.14262		571.149	-0.10601		571.149	-0.00343		571.149	0.25385
	571	-0.56153		571	-0.13519		571	0.08996		571	0.0484		571	0.23868		571	-0.20545		571	-0.30769		571	0.16015		571	-0.04657		571	0.03		571	0.02471		571	0.00864		571	-0.09943		571	-0.05842		571	0.0165		571	0.25151
	570.853	-0.49709		570.853	-0.12383		570.853	0.1287		570.853	0.03207		570.853	0.17122		570.853	-0.22005		570.853	-0.32267		570.853	0.14613		570.853	-0.05501		570.853	0.02709		570.853	0.03291		570.853	-0.00788		570.853	-0.05234		570.853	-0.01918		570.853	-0.01127		570.853	0.24523
	570.705	-0.41607		570.705	-0.10194		570.705	0.15763		570.705	0.01045		570.705	0.10124		570.705	-0.23041		570.705	-0.30061		570.705	0.11893		570.705	-0.05411		570.705	0.02971		570.705	0.03663		570.705	-0.01285		570.705	-0.00926		570.705	0.01198		570.705	-0.06547		570.705	0.21917
	570.557	-0.35048		570.557	-0.07889		570.557	0.17495		570.557	-0.02276		570.557	0.04767		570.557	-0.21584		570.557	-0.25146		570.557	0.08522		570.557	-0.05038		570.557	0.02304		570.557	0.02767		570.557	-0.02633		570.557	0.01521		570.557	0.0387		570.557	-0.10455		570.557	0.16471
	570.409	-0.27825		570.409	-0.07045		570.409	0.18625		570.409	-0.06616		570.409	0.01378		570.409	-0.1699		570.409	-0.19299		570.409	0.07253		570.409	-0.06291		570.409	0.0123		570.409	0.01762		570.409	-0.05044		570.409	0.00401		570.409	0.06229		570.409	-0.10926		570.409	0.09164
	570.26	-0.17313		570.26	-0.0804		570.26	0.19946		570.26	-0.10773		570.26	-0.01536		570.26	-0.10527		570.26	-0.13848		570.26	0.0895		570.26	-0.09481		570.26	0.00879		570.26	0.02788		570.26	-0.07338		570.26	-0.04715		570.26	0.08566		570.26	-0.0992		570.26	0.02351
	570.113	-0.04584		570.113	-0.1011		570.113	0.21026		570.113	-0.13178		570.113	-0.05348		570.113	-0.03294		570.113	-0.09863		570.113	0.11703		570.113	-0.12243		570.113	0.0104		570.113	0.06043		570.113	-0.08853		570.113	-0.10669		570.113	0.11486		570.113	-0.10026		570.113	-0.02252
	569.964	0.05825		569.964	-0.11685		569.964	0.21068		569.964	-0.12677		569.964	-0.0942		569.964	0.03764		569.964	-0.07958		569.964	0.12175		569.964	-0.13505		569.964	0.01261		569.964	0.10143		569.964	-0.09219		569.964	-0.13131		569.964	0.15112		569.964	-0.1135		569.964	-0.04475
	569.817	0.11274		569.817	-0.10503		569.817	0.20181		569.817	-0.10395		569.817	-0.11245		569.817	0.09861		569.817	-0.0864		569.817	0.08463		569.817	-0.14361		569.817	0.02174		569.817	0.13092		569.817	-0.08087		569.817	-0.10971		569.817	0.17694		569.817	-0.1268		569.817	-0.05246
	569.668	0.11251		569.668	-0.06073		569.668	0.19131		569.668	-0.09097		569.668	-0.08994		569.668	0.15191		569.668	-0.1125		569.668	0.02132		569.668	-0.14798		569.668	0.04965		569.668	0.13128		569.668	-0.05484		569.668	-0.06556		569.668	0.16379		569.668	-0.13059		569.668	-0.05696
	569.52	0.06934		569.52	-0.00596		569.52	0.18281		569.52	-0.10089		569.52	-0.02889		569.52	0.19813		569.52	-0.13748		569.52	-0.04988		569.52	-0.14118		569.52	0.09271		569.52	0.11009		569.52	-0.01626		569.52	-0.02711		569.52	0.10585		569.52	-0.12492		569.52	-0.04695
	569.372	0.02187		569.372	0.03771		569.372	0.1691		569.372	-0.11652		569.372	0.0544		569.372	0.22849		569.372	-0.14848		569.372	-0.13202		569.372	-0.12278		569.372	0.12551		569.372	0.09501		569.372	0.03106		569.372	-0.01402		569.372	0.03355		569.372	-0.12411		569.372	-0.000349219
	569.224	-0.00943		569.224	0.06606		569.224	0.15068		569.224	-0.11836		569.224	0.13654		569.224	0.2358		569.224	-0.14137		569.224	-0.22925		569.224	-0.09499		569.224	0.12185		569.224	0.09526		569.224	0.08103		569.224	-0.0378		569.224	-0.02668		569.224	-0.14102		569.224	0.07852
	569.076	-0.01029		569.076	0.08431		569.076	0.14145		569.076	-0.10841		569.076	0.19143		569.076	0.22352		569.076	-0.11909		569.076	-0.32838		569.076	-0.0637		569.076	0.08406		569.076	0.10065		569.076	0.12397		569.076	-0.09657		569.076	-0.07378		569.076	-0.16916		569.076	0.15576
	568.928	0.02496		568.928	0.09686		568.928	0.15228		568.928	-0.09452		568.928	0.20781		568.928	0.20027		568.928	-0.08563		568.928	-0.40983		568.928	-0.03631		568.928	0.03778		568.928	0.10808		568.928	0.14662		568.928	-0.16989		568.928	-0.10794		568.928	-0.19302		568.928	0.20022
	568.779	0.06953		568.779	0.10136		568.779	0.18548		568.779	-0.07959		568.779	0.19439		568.779	0.17291		568.779	-0.04069		568.779	-0.46766		568.779	-0.01673		568.779	0.01139		568.779	0.12208		568.779	0.14131		568.779	-0.22452		568.779	-0.12207		568.779	-0.21102		568.779	0.2045
	568.632	0.09343		568.632	0.09205		568.632	0.23325		568.632	-0.07106		568.632	0.16551		568.632	0.14441		568.632	0.01192		568.632	-0.50487		568.632	-0.00638		568.632	0.02133		568.632	0.14349		568.632	0.11193		568.632	-0.23854		568.632	-0.11072		568.632	-0.23064		568.632	0.17326
	568.483	0.0789		568.483	0.07117		568.483	0.28306		568.483	-0.08583		568.483	0.12792		568.483	0.11372		568.483	0.06372		568.483	-0.5236		568.483	-0.01421		568.483	0.05899		568.483	0.15598		568.483	0.06742		568.483	-0.22003		568.483	-0.0778		568.483	-0.24905		568.483	0.11953
	568.336	0.02136		568.336	0.04595		568.336	0.33577		568.336	-0.14057		568.336	0.08201		568.336	0.0781		568.336	0.10506		568.336	-0.5158		568.336	-0.06028		568.336	0.0929		568.336	0.12821		568.336	0.01796		568.336	-0.20338		568.336	-0.03633		568.336	-0.25613		568.336	0.06468
	568.187	-0.0716		568.187	0.01288		568.187	0.39393		568.187	-0.22726		568.187	0.03397		568.187	0.05063		568.187	0.12991		568.187	-0.46813		568.187	-0.13844		568.187	0.10506		568.187	0.05037		568.187	-0.02372		568.187	-0.21601		568.187	-0.00146		568.187	-0.24697		568.187	0.02276
	568.04	-0.18826		568.04	-0.03065		568.04	0.43622		568.04	-0.31394		568.04	-0.00318		568.04	0.05552		568.04	0.13927		568.04	-0.38789		568.04	-0.20411		568.04	0.1087		568.04	-0.04457		568.04	-0.04954		568.04	-0.25364		568.04	0.01871		568.04	-0.22981		568.04	-0.0089
	567.891	-0.3069		567.891	-0.07605		567.891	0.43561		567.891	-0.3825		567.891	-0.02704		567.891	0.09461		567.891	0.1429		567.891	-0.29801		567.891	-0.22337		567.891	0.11116		567.891	-0.11338		567.891	-0.05072		567.891	-0.29064		567.891	0.02608		567.891	-0.2185		567.891	-0.03663
	567.743	-0.39462		567.743	-0.11663		567.743	0.38956		567.743	-0.43995		567.743	-0.0407		567.743	0.14705		567.743	0.14339		567.743	-0.21768		567.743	-0.20599		567.743	0.10875		567.743	-0.13441		567.743	-0.02066		567.743	-0.31323		567.743	0.0229		567.743	-0.20827		567.743	-0.05009
	567.595	-0.42344		567.595	-0.14586		567.595	0.31474		567.595	-0.49507		567.595	-0.03519		567.595	0.18859		567.595	0.13057		567.595	-0.1519		567.595	-0.181		567.595	0.10471		567.595	-0.10988		567.595	0.02809		567.595	-0.33		567.595	0.01353		567.595	-0.19254		567.595	-0.03375
	567.447	-0.38851		567.447	-0.15428		567.447	0.22643		567.447	-0.54123		567.447	-0.01117		567.447	0.19853		567.447	0.10463		567.447	-0.0901		567.447	-0.154		567.447	0.10068		567.447	-0.06046		567.447	0.08227		567.447	-0.34761		567.447	0.01158		567.447	-0.18027		567.447	0.01104
	567.299	-0.30469		567.299	-0.1434		567.299	0.13648		567.299	-0.55892		567.299	0.01733		567.299	0.1776		567.299	0.08333		567.299	-0.02316		567.299	-0.11727		567.299	0.09134		567.299	-0.00636		567.299	0.13668		567.299	-0.35567		567.299	0.03245		567.299	-0.16944		567.299	0.06281
	567.151	-0.19458		567.151	-0.12609		567.151	0.05795		567.151	-0.53483		567.151	0.04691		567.151	0.14613		567.151	0.07633		567.151	0.04437		567.151	-0.07915		567.151	0.07828		567.151	0.04522		567.151	0.18392		567.151	-0.33761		567.151	0.08005		567.151	-0.1512		567.151	0.0981
	567.002	-0.09626		567.002	-0.11416		567.002	-0.0028		567.002	-0.4732		567.002	0.08198		567.002	0.12159		567.002	0.06836		567.002	0.09901		567.002	-0.05292		567.002	0.07086		567.002	0.08645		567.002	0.21876		567.002	-0.28893		567.002	0.13646		567.002	-0.1329		567.002	0.1122
	566.855	-0.03707		566.855	-0.11226		566.855	-0.05106		566.855	-0.38744		566.855	0.11787		566.855	0.11516		566.855	0.04376		566.855	0.12921		566.855	-0.0365		566.855	0.07022		566.855	0.10327		566.855	0.23867		566.855	-0.21695		566.855	0.17884		566.855	-0.12942		566.855	0.11252
	566.706	0.00685		566.706	-0.11342		566.706	-0.09374		566.706	-0.29602		566.706	0.14958		566.706	0.13093		566.706	-3.90625e-06		566.706	0.14062		566.706	-0.02187		566.706	0.07635		566.706	0.09056		566.706	0.2325		566.706	-0.12582		566.706	0.20408		566.706	-0.13801		566.706	0.10355
	566.559	0.0701		566.559	-0.1056		566.559	-0.13126		566.559	-0.21734		566.559	0.17866		566.559	0.16192		566.559	-0.05851		566.559	0.14551		566.559	-0.01684		566.559	0.09799		566.559	0.06289		566.559	0.18981		566.559	-0.02049		566.559	0.219		566.559	-0.14265		566.559	0.07844
	566.41	0.13361		566.41	-0.08215		566.41	-0.15698		566.41	-0.15998		566.41	0.20247		566.41	0.19944		566.41	-0.11799		566.41	0.14137		566.41	-0.03792		566.41	0.13248		566.41	0.042		566.41	0.12407		566.41	0.0753		566.41	0.218		566.41	-0.14173		566.41	0.03045
	566.262	0.14255		566.262	-0.04324		566.262	-0.16211		566.262	-0.12529		566.262	0.21337		566.262	0.24346		566.262	-0.15848		566.262	0.11745		566.262	-0.07445		566.262	0.161		566.262	0.03092		566.262	0.06863		566.262	0.12167		566.262	0.19108		566.262	-0.15148		566.262	-0.03235
	566.115	0.07387		566.115	0.00201		566.115	-0.14759		566.115	-0.10887		566.115	0.20192		566.115	0.28605		566.115	-0.16661		566.115	0.07648		566.115	-0.09534		566.115	0.17117		566.115	0.01543		566.115	0.04409		566.115	0.09459		566.115	0.13595		566.115	-0.1837		566.115	-0.09126
	565.966	-0.03862		565.966	0.0358		565.966	-0.12467		565.966	-0.10466		565.966	0.16052		565.966	0.30315		565.966	-0.14066		565.966	0.03514		565.966	-0.08516		565.966	0.16187		565.966	-0.00304		565.966	0.04782		565.966	0.01431		565.966	0.06077		565.966	-0.22658		565.966	-0.12511
	565.819	-0.13986		565.819	0.04683		565.819	-0.10738		565.819	-0.11039		565.819	0.09434		565.819	0.27819		565.819	-0.10009		565.819	-0.00295		565.819	-0.05238		565.819	0.12945		565.819	-0.0031		565.819	0.0664		565.819	-0.07158		565.819	-0.01916		565.819	-0.25915		565.819	-0.12739
	565.67	-0.19745		565.67	0.04344		565.67	-0.1073		565.67	-0.12489		565.67	0.01782		565.67	0.21187		565.67	-0.07511		565.67	-0.04367		565.67	-0.01492		565.67	0.07975		565.67	0.02476		565.67	0.08081		565.67	-0.13384		565.67	-0.08691		565.67	-0.27697		565.67	-0.11048
	565.523	-0.23139		565.523	0.04384		565.523	-0.13221		565.523	-0.14543		565.523	-0.06124		565.523	0.12171		565.523	-0.08113		565.523	-0.08266		565.523	0.01538		565.523	0.031		565.523	0.05765		565.523	0.07617		565.523	-0.16246		565.523	-0.13222		565.523	-0.28521		565.523	-0.08885
	565.374	-0.2819		565.374	0.06169		565.374	-0.18564		565.374	-0.16719		565.374	-0.13595		565.374	0.03629		565.374	-0.10832		565.374	-0.116		565.374	0.02993		565.374	-0.00938		565.374	0.05808		565.374	0.046		565.374	-0.15685		565.374	-0.15547		565.374	-0.28149		565.374	-0.07424
	565.226	-0.35862		565.226	0.09468		565.226	-0.25142		565.226	-0.19616		565.226	-0.18053		565.226	-0.02239		565.226	-0.12937		565.226	-0.13755		565.226	0.0238		565.226	-0.05024		565.226	0.01362		565.226	-0.00964		565.226	-0.13649		565.226	-0.16364		565.226	-0.25998		565.226	-0.0645
	565.078	-0.43736		565.078	0.12765		565.078	-0.29267		565.078	-0.23217		565.078	-0.16688		565.078	-0.04859		565.078	-0.12316		565.078	-0.14113		565.078	0.00724		565.078	-0.09763		565.078	-0.04838		565.078	-0.07562		565.078	-0.12557		565.078	-0.16798		565.078	-0.22057		565.078	-0.04301
	564.93	-0.47456		564.93	0.14855		564.93	-0.28604		564.93	-0.25431		564.93	-0.10125		564.93	-0.04586		564.93	-0.0894		564.93	-0.1386		564.93	-0.000153906		564.93	-0.14171		564.93	-0.08447		564.93	-0.11935		564.93	-0.12153		564.93	-0.17557		564.93	-0.16494		564.93	-0.00303
	564.782	-0.4305		564.782	0.15361		564.782	-0.24826		564.782	-0.24273		564.782	-0.01795		564.782	-0.01733		564.782	-0.04002		564.782	-0.14955		564.782	0.00313		564.782	-0.16716		564.782	-0.0731		564.782	-0.12575		564.782	-0.11022		564.782	-0.1754		564.782	-0.09843		564.782	0.03913
	564.634	-0.29202		564.634	0.14428		564.634	-0.2129		564.634	-0.19757		564.634	0.0507		564.634	0.03741		564.634	0.00747		564.634	-0.19071		564.634	-7.8125e-05		564.634	-0.15899		564.634	-0.03191		564.634	-0.10949		564.634	-0.09282		564.634	-0.15151		564.634	-0.03363		564.634	0.06233
	564.485	-0.09012		564.485	0.12801		564.485	-0.19241		564.485	-0.13867		564.485	0.08646		564.485	0.10601		564.485	0.03535		564.485	-0.26226		564.485	-0.01394		564.485	-0.11685		564.485	0.0176		564.485	-0.09667		564.485	-0.07414		564.485	-0.10554		564.485	0.01758		564.485	0.06103
	564.338	0.11357		564.338	0.11448		564.338	-0.17993		564.338	-0.0851		564.338	0.08244		564.338	0.16533		564.338	0.02354		564.338	-0.33452		564.338	-0.02064		564.338	-0.06314		564.338	0.07024		564.338	-0.10711		564.338	-0.04553		564.338	-0.05318		564.338	0.04654		564.338	0.04371
	564.189	0.27733		564.189	0.10987		564.189	-0.16332		564.189	-0.04666		564.189	0.04711		564.189	0.20561		564.189	-0.0313		564.189	-0.37276		564.189	-0.00836		564.189	-0.02855		564.189	0.11672		564.189	-0.14248		564.189	0.000132812		564.189	-0.01184		564.189	0.06005		564.189	0.02197
	564.042	0.38663		564.042	0.1125		564.042	-0.13096		564.042	-0.02186		564.042	0.0046		564.042	0.22841		564.042	-0.10399		564.042	-0.35878		564.042	0.01169		564.042	-0.02583		564.042	0.1403		564.042	-0.19661		564.042	0.05309		564.042	0.0071		564.042	0.08305		564.042	-0.00129
	563.893	0.42715		563.893	0.11033		563.893	-0.07378		563.893	-0.00578		563.893	-0.02104		563.893	0.24117		563.893	-0.16829		563.893	-0.29513		563.893	0.01648		563.893	-0.03662		563.893	0.13758		563.893	-0.25823		563.893	0.1007		563.893	-0.002		563.893	0.12729		563.893	-0.03293
	563.745	0.39099		563.745	0.09348		563.745	-0.00045625		563.745	-0.00374		563.745	-0.0289		563.745	0.25338		563.745	-0.20788		563.745	-0.21149		563.745	-0.000584375		563.745	-0.03918		563.745	0.11953		563.745	-0.31221		563.745	0.1411		563.745	-0.03763		563.745	0.17259		563.745	-0.06915
	563.597	0.30801		563.597	0.05761		563.597	0.05756		563.597	-0.01919		563.597	-0.0356		563.597	0.26778		563.597	-0.22633		563.597	-0.14126		563.597	-0.02546		563.597	-0.04089		563.597	0.08831		563.597	-0.34235		563.597	0.18091		563.597	-0.08962		563.597	0.19967		563.597	-0.0945
	563.449	0.21179		563.449	0.00246		563.449	0.07267		563.449	-0.03594		563.449	-0.04311		563.449	0.2792		563.449	-0.24408		563.449	-0.09759		563.449	-0.04691		563.449	-0.05712		563.449	0.04843		563.449	-0.33798		563.449	0.21979		563.449	-0.1415		563.449	0.21063		563.449	-0.10758
	563.301	0.0993		563.301	-0.06768		563.301	0.04824		563.301	-0.03871		563.301	-0.04598		563.301	0.27652		563.301	-0.26364		563.301	-0.07391		563.301	-0.05818		563.301	-0.07908		563.301	0.02044		563.301	-0.30394		563.301	0.24459		563.301	-0.17561		563.301	0.2084		563.301	-0.12205
	563.153	-0.0342		563.153	-0.14478		563.153	0.00625		563.153	-0.03645		563.153	-0.04762		563.153	0.25598		563.153	-0.26359		563.153	-0.06116		563.153	-0.05345		563.153	-0.09739		563.153	0.0215		563.153	-0.25542		563.153	0.2492		563.153	-0.17752		563.153	0.19207		563.153	-0.13994
	563.005	-0.15327		563.005	-0.22168		563.005	-0.04124		563.005	-0.03613		563.005	-0.05059		563.005	0.23766		563.005	-0.23396		563.005	-0.0645		563.005	-0.03241		563.005	-0.12636		563.005	0.0463		563.005	-0.21061		563.005	0.24146		563.005	-0.14625		563.005	0.16745		563.005	-0.15333
	562.857	-0.21871		562.857	-0.28888		562.857	-0.08498		562.857	-0.03187		562.857	-0.05417		562.857	0.24353		562.857	-0.18973		562.857	-0.09339		562.857	1.17188e-05		562.857	-0.17614		562.857	0.07847		562.857	-0.18422		562.857	0.22301		562.857	-0.102		562.857	0.14428		562.857	-0.15715
	562.708	-0.25302		562.708	-0.33043		562.708	-0.10631		562.708	-0.02633		562.708	-0.06152		562.708	0.26912		562.708	-0.15443		562.708	-0.15081		562.708	0.03913		562.708	-0.23064		562.708	0.10716		562.708	-0.17032		562.708	0.18977		562.708	-0.06793		562.708	0.1324		562.708	-0.14915
	562.561	-0.30433		562.561	-0.34004		562.561	-0.09256		562.561	-0.03089		562.561	-0.0718		562.561	0.2934		562.561	-0.13884		562.561	-0.22805		562.561	0.07916		562.561	-0.25892		562.561	0.1279		562.561	-0.1542		562.561	0.14717		562.561	-0.03801		562.561	0.13903		562.561	-0.13007
	562.412	-0.38427		562.412	-0.31896		562.412	-0.05437		562.412	-0.0548		562.412	-0.0686		562.412	0.30438		562.412	-0.13607		562.412	-0.29269		562.412	0.10772		562.412	-0.23937		562.412	0.14677		562.412	-0.13213		562.412	0.10481		562.412	0.00443		562.412	0.15941		562.412	-0.1065
	562.265	-0.47637		562.265	-0.26654		562.265	-0.01198		562.265	-0.09264		562.265	-0.03734		562.265	0.30985		562.265	-0.13563		562.265	-0.2963		562.265	0.11461		562.265	-0.1857		562.265	0.17447		562.265	-0.10728		562.265	0.06508		562.265	0.0499		562.265	0.17706		562.265	-0.09206
	562.116	-0.56868		562.116	-0.19663		562.116	0.02016		562.116	-0.12332		562.116	0.0179		562.116	0.31632		562.116	-0.13293		562.116	-0.21718		562.116	0.09988		562.116	-0.13301		562.116	0.21068		562.116	-0.09986		562.116	0.03415		562.116	0.07892		562.116	0.17916		562.116	-0.08737
	561.968	-0.65096		561.968	-0.14224		561.968	0.04105		561.968	-0.13727		561.968	0.07856		561.968	0.31889		561.968	-0.12734		561.968	-0.09877		561.968	0.06905		561.968	-0.10083		561.968	0.2363		561.968	-0.13071		561.968	0.02646		561.968	0.08998		561.968	0.16488		561.968	-0.08197
	561.82	-0.70087		561.82	-0.1284		561.82	0.0657		561.82	-0.14303		561.82	0.12655		561.82	0.31051		561.82	-0.11844		561.82	-0.01243		561.82	0.03486		561.82	-0.08518		561.82	0.23028		561.82	-0.1887		561.82	0.04465		561.82	0.08153		561.82	0.13833		561.82	-0.07606
	561.672	-0.70808		561.672	-0.1498		561.672	0.09886		561.672	-0.14691		561.672	0.15765		561.672	0.29488		561.672	-0.11192		561.672	0.01005		561.672	0.00753		561.672	-0.08231		561.672	0.19225		561.672	-0.23788		561.672	0.07735		561.672	0.04195		561.672	0.09302		561.672	-0.0751
	561.524	-0.6965		561.524	-0.18002		561.524	0.12655		561.524	-0.15039		561.524	0.17217		561.524	0.29217		561.524	-0.11757		561.524	-0.01514		561.524	-0.00397		561.524	-0.10145		561.524	0.13382		561.524	-0.24827		561.524	0.11114		561.524	-0.02976		561.524	0.0221		561.524	-0.09034
	561.376	-0.69915		561.376	-0.19523		561.376	0.12973		561.376	-0.15603		561.376	0.16954		561.376	0.31724		561.376	-0.13173		561.376	-0.05008		561.376	0.01147		561.376	-0.14459		561.376	0.07366		561.376	-0.21341		561.376	0.14185		561.376	-0.10888		561.376	-0.0658		561.376	-0.12787
	561.228	-0.71618		561.228	-0.18762		561.228	0.09179		561.228	-0.16575		561.228	0.16183		561.228	0.36565		561.228	-0.13669		561.228	-0.0622		561.228	0.04407		561.228	-0.194		561.228	0.03805		561.228	-0.15423		561.228	0.17522		561.228	-0.16106		561.228	-0.15867		561.228	-0.16542
	561.08	-0.72981		561.08	-0.16143		561.08	0.02114		561.08	-0.17548		561.08	0.16525		561.08	0.42107		561.08	-0.12346		561.08	-0.04522		561.08	0.06761		561.08	-0.22904		561.08	0.03769		561.08	-0.10257		561.08	0.20662		561.08	-0.17567		561.08	-0.238		561.08	-0.18266
	560.932	-0.7239		560.932	-0.11481		560.932	-0.05054		560.932	-0.17912		560.932	0.17833		560.932	0.47086		560.932	-0.10214		560.932	-0.02499		560.932	0.06937		560.932	-0.23807		560.932	0.05688		560.932	-0.07832		560.932	0.21836		560.932	-0.15974		560.932	-0.27908		560.932	-0.18331
	560.784	-0.68128		560.784	-0.04158		560.784	-0.1024		560.784	-0.17212		560.784	0.18976		560.784	0.50942		560.784	-0.08195		560.784	-0.03333		560.784	0.05231		560.784	-0.222		560.784	0.07296		560.784	-0.08001		560.784	0.20057		560.784	-0.11575		560.784	-0.27866		560.784	-0.16932
	560.636	-0.59691		560.636	0.04679		560.636	-0.12769		560.636	-0.15226		560.636	0.19443		560.636	0.52575		560.636	-0.06236		560.636	-0.07315		560.636	0.02857		560.636	-0.19614		560.636	0.07054		560.636	-0.09892		560.636	0.16474		560.636	-0.04602		560.636	-0.25713		560.636	-0.14115
	560.488	-0.48853		560.488	0.13038		560.488	-0.12518		560.488	-0.12214		560.488	0.18711		560.488	0.51089		560.488	-0.0463		560.488	-0.11248		560.488	0.01818		560.488	-0.17408		560.488	0.04206		560.488	-0.13009		560.488	0.13609		560.488	0.03146		560.488	-0.23066		560.488	-0.10805
	560.34	-0.38009		560.34	0.20366		560.34	-0.10877		560.34	-0.08579		560.34	0.1597		560.34	0.46947		560.34	-0.03083		560.34	-0.11761		560.34	0.03795		560.34	-0.15585		560.34	-0.01062		560.34	-0.16625		560.34	0.13511		560.34	0.09017		560.34	-0.20306		560.34	-0.07375
	560.191	-0.27932		560.191	0.25846		560.191	-0.10426		560.191	-0.04543		560.191	0.11363		560.191	0.41792		560.191	3.67187e-05		560.191	-0.09113		560.191	0.09061		560.191	-0.14144		560.191	-0.0872		560.191	-0.20423		560.191	0.16408		560.191	0.12233		560.191	-0.17128		560.191	-0.03487
	560.044	-0.18381		560.044	0.2883		560.044	-0.12352		560.044	0.0025		560.044	0.05956		560.044	0.37004		560.044	0.05061		560.044	-0.05625		560.044	0.16086		560.044	-0.13447		560.044	-0.18354		560.044	-0.24163		560.044	0.20383		560.044	0.14279		560.044	-0.13476		560.044	0.01723
	559.895	-0.09473		559.895	0.30226		559.895	-0.14832		559.895	0.06391		559.895	0.00923		559.895	0.31834		559.895	0.10768		559.895	-0.02663		559.895	0.21481		559.895	-0.13232		559.895	-0.27509		559.895	-0.2669		559.895	0.22267		559.895	0.16879		559.895	-0.09081		559.895	0.08205
	559.748	-0.0157		559.748	0.30453		559.748	-0.15173		559.748	0.13136		559.748	-0.02945		559.748	0.23989		559.748	0.15634		559.748	-0.01491		559.748	0.21866		559.748	-0.13824		559.748	-0.3426		559.748	-0.25551		559.748	0.19965		559.748	0.20325		559.748	-0.03386		559.748	0.14299
	559.599	0.03886		559.599	0.28136		559.599	-0.13019		559.599	0.18069		559.599	-0.05785		559.599	0.12666		559.599	0.18881		559.599	-0.03493		559.599	0.17562		559.599	-0.15529		559.599	-0.39347		559.599	-0.19713		559.599	0.14151		559.599	0.23564		559.599	0.02773		559.599	0.18746
	559.451	0.05642		559.451	0.22666		559.451	-0.10236		559.451	0.19954		559.451	-0.08318		559.451	0.00657		559.451	0.20306		559.451	-0.07566		559.451	0.12375		559.451	-0.17247		559.451	-0.43128		559.451	-0.11271		559.451	0.07823		559.451	0.25656		559.451	0.07997		559.451	0.21664
	559.303	0.06626		559.303	0.16668		559.303	-0.08773		559.303	0.20779		559.303	-0.09681		559.303	-0.07982		559.303	0.19683		559.303	-0.10157		559.303	0.09531		559.303	-0.18709		559.303	-0.43887		559.303	-0.02316		559.303	0.04197		559.303	0.25901		559.303	0.12342		559.303	0.23529
	559.155	0.10181		559.155	0.13742		559.155	-0.09157		559.155	0.22866		559.155	-0.08597		559.155	-0.10426		559.155	0.1712		559.155	-0.09171		559.155	0.09847		559.155	-0.20843		559.155	-0.41297		559.155	0.06106		559.155	0.04802		559.155	0.24557		559.155	0.17038		559.155	0.23893
	559.007	0.16065		559.007	0.15237		559.007	-0.10195		559.007	0.25556		559.007	-0.06291		559.007	-0.05582		559.007	0.13389		559.007	-0.05444		559.007	0.11862		559.007	-0.23231		559.007	-0.37205		559.007	0.12624		559.007	0.08864		559.007	0.22407		559.007	0.22268		559.007	0.2208
	558.859	0.22885		558.859	0.19516		558.859	-0.09768		558.859	0.26107		558.859	-0.04285		558.859	0.04918		558.859	0.09758		558.859	-0.00486		558.859	0.13143		558.859	-0.23959		558.859	-0.32871		558.859	0.15476		558.859	0.14342		558.859	0.19557		558.859	0.26323		558.859	0.19071
	558.71	0.30401		558.71	0.23691		558.71	-0.06527		558.71	0.22285		558.71	-0.02232		558.71	0.16727		558.71	0.07436		558.71	0.0454		558.71	0.12309		558.71	-0.21879		558.71	-0.28529		558.71	0.13906		558.71	0.19171		558.71	0.16112		558.71	0.27733		558.71	0.16648
	558.563	0.40679		558.563	0.249		558.563	-0.02057		558.563	0.14021		558.563	0.00362		558.563	0.25517		558.563	0.06354		558.563	0.0862		558.563	0.09177		558.563	-0.17807		558.563	-0.23933		558.563	0.09359		558.563	0.22792		558.563	0.1394		558.563	0.2721		558.563	0.15088
	558.414	0.54801		558.414	0.21665		558.414	0.00459		558.414	0.04524		558.414	0.03251		558.414	0.29501		558.414	0.05034		558.414	0.10816		558.414	0.05384		558.414	-0.13185		558.414	-0.18717		558.414	0.0361		558.414	0.26064		558.414	0.15057		558.414	0.27248		558.414	0.14165
	558.267	0.68313		558.267	0.15087		558.267	-0.00298		558.267	-0.019		558.267	0.06067		558.267	0.29514		558.267	0.02252		558.267	0.10052		558.267	0.0341		558.267	-0.08453		558.267	-0.13651		558.267	-0.02978		558.267	0.29124		558.267	0.18497		558.267	0.29671		558.267	0.14158
	558.118	0.74964		558.118	0.07822		558.118	-0.02971		558.118	-0.03912		558.118	0.0777		558.118	0.27255		558.118	-0.01562		558.118	0.06558		558.118	0.03686		558.118	-0.02585		558.118	-0.10205		558.118	-0.09166		558.118	0.31283		558.118	0.21404		558.118	0.33467		558.118	0.15204
	557.971	0.71058		557.971	0.02429		557.971	-0.05133		557.971	-0.02375		557.971	0.06943		557.971	0.23601		557.971	-0.05649		557.971	0.03033		557.971	0.04467		557.971	0.04734		557.971	-0.09014		557.971	-0.12284		557.971	0.32157		557.971	0.21308		557.971	0.36451		557.971	0.16578
	557.822	0.56085		557.822	0.00112		557.822	-0.05045		557.822	0.01083		557.822	0.03213		557.822	0.18978		557.822	-0.09864		557.822	0.01315		557.822	0.04561		557.822	0.1124		557.822	-0.09614		557.822	-0.1142		557.822	0.304		557.822	0.17666		557.822	0.37703		557.822	0.16963
	557.674	0.3332		557.674	-0.00499		557.674	-0.02486		557.674	0.03947		557.674	-0.02556		557.674	0.13321		557.674	-0.13126		557.674	0.00167		557.674	0.04299		557.674	0.14469		557.674	-0.1013		557.674	-0.08601		557.674	0.24732		557.674	0.11895		557.674	0.36902		557.674	0.16434
	557.526	0.10075		557.526	-0.01569		557.526	0.01567		557.526	0.0454		557.526	-0.09135		557.526	0.06445		557.526	-0.1307		557.526	-0.01683		557.526	0.03883		557.526	0.14		557.526	-0.09333		557.526	-0.06666		557.526	0.17242		557.526	0.06244		557.526	0.3331		557.526	0.15019
	557.378	-0.06914		557.378	-0.03996		557.378	0.05914		557.378	0.03556		557.378	-0.14873		557.378	-0.00536		557.378	-0.08253		557.378	-0.03476		557.378	0.03162		557.378	0.11071		557.378	-0.07721		557.378	-0.06469		557.378	0.11566		557.378	0.03116		557.378	0.27597		557.378	0.11246
	557.23	-0.16954		557.23	-0.07111		557.23	0.0949		557.23	0.03251		557.23	-0.18452		557.23	-0.06471		557.23	0.00679		557.23	-0.03656		557.23	0.02625		557.23	0.071		557.23	-0.0536		557.23	-0.07103		557.23	0.09415		557.23	0.03707		557.23	0.22213		557.23	0.05104
	557.082	-0.22217		557.082	-0.09518		557.082	0.11246		557.082	0.04505		557.082	-0.20392		557.082	-0.1112		557.082	0.10672		557.082	-0.0242		557.082	0.02368		557.082	0.02593		557.082	-0.01259		557.082	-0.07863		557.082	0.10033		557.082	0.07673		557.082	0.18522		557.082	-0.01012
	556.934	-0.23792		556.934	-0.10676		556.934	0.10479		556.934	0.05723		556.934	-0.22016		556.934	-0.15268		556.934	0.18604		556.934	-0.02103		556.934	0.01315		556.934	-0.02061		556.934	0.0529		556.934	-0.08577		556.934	0.10898		556.934	0.14111		556.934	0.1568		556.934	-0.04589
	556.786	-0.23753		556.786	-0.10581		556.786	0.06851		556.786	0.0547		556.786	-0.23861		556.786	-0.19832		556.786	0.23836		556.786	-0.0459		556.786	-0.01021		556.786	-0.05788		556.786	0.12782		556.786	-0.08918		556.786	0.10059		556.786	0.21454		556.786	0.11919		556.786	-0.04182
	556.638	-0.25146		556.638	-0.08421		556.638	0.00421		556.638	0.03343		556.638	-0.25533		556.638	-0.23787		556.638	0.27007		556.638	-0.0984		556.638	-0.04087		556.638	-0.07962		556.638	0.17886		556.638	-0.09984		556.638	0.08444		556.638	0.27333		556.638	0.06996		556.638	-0.01041
	556.49	-0.2931		556.49	-0.03438		556.49	-0.08098		556.49	-0.00726		556.49	-0.26345		556.49	-0.25451		556.49	0.27334		556.49	-0.15698		556.49	-0.06596		556.49	-0.08995		556.49	0.17793		556.49	-0.13583		556.49	0.0785		556.49	0.29774		556.49	0.03114		556.49	0.01138
	556.342	-0.35108		556.342	0.0321		556.342	-0.16977		556.342	-0.05904		556.342	-0.26325		556.342	-0.25787		556.342	0.23573		556.342	-0.19907		556.342	-0.06839		556.342	-0.08987		556.342	0.12304		556.342	-0.19121		556.342	0.07769		556.342	0.28801		556.342	0.01944		556.342	-0.00256
	556.193	-0.41168		556.193	0.08871		556.193	-0.24108		556.193	-0.10801		556.193	-0.26266		556.193	-0.27063		556.193	0.17281		556.193	-0.22433		556.193	-0.04412		556.193	-0.07614		556.193	0.04049		556.193	-0.2371		556.193	0.06211		556.193	0.26074		556.193	0.01958		556.193	-0.04814
	556.046	-0.46924		556.046	0.11131		556.046	-0.28523		556.046	-0.14671		556.046	-0.27191		556.046	-0.29424		556.046	0.12026		556.046	-0.2354		556.046	-0.01332		556.046	-0.06027		556.046	-0.03579		556.046	-0.24028		556.046	0.02848		556.046	0.23163		556.046	0.00391		556.046	-0.09971
	555.897	-0.4943		555.897	0.09956		555.897	-0.29246		555.897	-0.17491		555.897	-0.29517		555.897	-0.31844		555.897	0.09019		555.897	-0.2262		555.897	-0.00591		555.897	-0.06647		555.897	-0.0862		555.897	-0.19244		555.897	-0.01262		555.897	0.2064		555.897	-0.03318		555.897	-0.13115
	555.75	-0.44954		555.75	0.07762		555.75	-0.26052		555.75	-0.19375		555.75	-0.31792		555.75	-0.3425		555.75	0.06386		555.75	-0.1987		555.75	-0.02818		555.75	-0.09948		555.75	-0.11118		555.75	-0.12764		555.75	-0.05916		555.75	0.18602		555.75	-0.06779		555.75	-0.13787
	555.601	-0.35626		555.601	0.06292		555.601	-0.21621		555.601	-0.20276		555.601	-0.31766		555.601	-0.37075		555.601	0.02842		555.601	-0.16304		555.601	-0.05507		555.601	-0.13307		555.601	-0.1127		555.601	-0.08452		555.601	-0.11563		555.601	0.16582		555.601	-0.07163		555.601	-0.13712
	555.454	-0.26704		555.454	0.05241		555.454	-0.19012		555.454	-0.20203		555.454	-0.29293		555.454	-0.40299		555.454	-0.00656		555.454	-0.12657		555.454	-0.0679		555.454	-0.1468		555.454	-0.0947		555.454	-0.0577		555.454	-0.17905		555.454	0.13099		555.454	-0.04123		555.454	-0.1451
	555.305	-0.19405		555.305	0.04362		555.305	-0.1868		555.305	-0.19798		555.305	-0.25806		555.305	-0.43283		555.305	-0.02329		555.305	-0.09514		555.305	-0.06748		555.305	-0.14936		555.305	-0.08269		555.305	-0.02226		555.305	-0.23444		555.305	0.06924		555.305	-0.000227344		555.305	-0.15664
	555.157	-0.1187		555.157	0.04273		555.157	-0.19065		555.157	-0.19386		555.157	-0.22324		555.157	-0.44782		555.157	-0.01843		555.157	-0.07298		555.157	-0.05492		555.157	-0.15045		555.157	-0.10052		555.157	0.02999		555.157	-0.27827		555.157	-0.01832		555.157	0.02405		555.157	-0.15477
	555.009	-0.03919		555.009	0.05124		555.009	-0.19016		555.009	-0.18857		555.009	-0.19466		555.009	-0.43998		555.009	0.000836719		555.009	-0.05918		555.009	-0.04163		555.009	-0.14205		555.009	-0.13668		555.009	0.09805		555.009	-0.3209		555.009	-0.11562		555.009	0.0247		555.009	-0.13276
	554.861	0.02484		554.861	0.06952		554.861	-0.17438		554.861	-0.17815		554.861	-0.17763		554.861	-0.41789		554.861	0.03051		554.861	-0.05304		554.861	-0.04585		554.861	-0.1168		554.861	-0.16462		554.861	0.16975		554.861	-0.35426		554.861	-0.19748		554.861	0.02007		554.861	-0.09979
	554.713	0.05179		554.713	0.10321		554.713	-0.13272		554.713	-0.15577		554.713	-0.16619		554.713	-0.39131		554.713	0.06878		554.713	-0.05346		554.713	-0.06371		554.713	-0.08307		554.713	-0.16801		554.713	0.22597		554.713	-0.36222		554.713	-0.24535		554.713	0.03398		554.713	-0.07816
	554.565	0.03163		554.565	0.14087		554.565	-0.07181		554.565	-0.12541		554.565	-0.14596		554.565	-0.36203		554.565	0.11329		554.565	-0.05944		554.565	-0.07561		554.565	-0.06284		554.565	-0.14587		554.565	0.24537		554.565	-0.35129		554.565	-0.25892		554.565	0.07487		554.565	-0.08341
	554.416	-0.02455		554.416	0.15598		554.416	-0.01089		554.416	-0.10215		554.416	-0.11389		554.416	-0.32146		554.416	0.16032		554.416	-0.07727		554.416	-0.07379		554.416	-0.07437		554.416	-0.10894		554.416	0.21926		554.416	-0.34067		554.416	-0.25248		554.416	0.12997		554.416	-0.10769
	554.269	-0.09439		554.269	0.13642		554.269	0.03272		554.269	-0.1005		554.269	-0.07525		554.269	-0.25307		554.269	0.20706		554.269	-0.1135		554.269	-0.05517		554.269	-0.11339		554.269	-0.06919		554.269	0.16217		554.269	-0.33293		554.269	-0.24544		554.269	0.17578		554.269	-0.13473
	554.12	-0.1622		554.12	0.09317		554.12	0.05164		554.12	-0.11896		554.12	-0.03604		554.12	-0.1605		554.12	0.25148		554.12	-0.15602		554.12	-0.00714		554.12	-0.15885		554.12	-0.03476		554.12	0.09096		554.12	-0.31649		554.12	-0.2468		554.12	0.20072		554.12	-0.15379
	553.973	-0.20546		553.973	0.04776		553.973	0.05849		553.973	-0.13918		553.973	-0.00518		553.973	-0.06453		553.973	0.2936		553.973	-0.18755		553.973	0.06476		553.973	-0.19832		553.973	-0.0106		553.973	0.02756		553.973	-0.28667		553.973	-0.2455		553.973	0.21011		553.973	-0.16124
	553.824	-0.19084		553.824	0.01074		553.824	0.07136		553.824	-0.15407		553.824	0.0116		553.824	0.01983		553.824	0.33764		553.824	-0.21338		553.824	0.12389		553.824	-0.22549		553.824	-0.00428		553.824	-0.00545		553.824	-0.25245		553.824	-0.22816		553.824	0.20357		553.824	-0.15676
	553.676	-0.11212		553.676	-0.01984		553.676	0.09152		553.676	-0.17309		553.676	0.02001		553.676	0.08161		553.676	0.38353		553.676	-0.23953		553.676	0.13672		553.676	-0.23531		553.676	-0.01387		553.676	-0.00668		553.676	-0.22053		553.676	-0.19318		553.676	0.16842		553.676	-0.13621
	553.528	-0.000453124		553.528	-0.04389		553.528	0.10673		553.528	-0.19291		553.528	0.02022		553.528	0.11467		553.528	0.42456		553.528	-0.2566		553.528	0.11313		553.528	-0.23858		553.528	-0.02494		553.528	-0.00148		553.528	-0.18671		553.528	-0.1402		553.528	0.10887		553.528	-0.1095
	553.38	0.1022		553.38	-0.059		553.38	0.11176		553.38	-0.19379		553.38	0.00602		553.38	0.12181		553.38	0.44843		553.38	-0.26738		553.38	0.09067		553.38	-0.2446		553.38	-0.02732		553.38	-0.01311		553.38	-0.14634		553.38	-0.05976		553.38	0.05555		553.38	-0.09362
	553.232	0.18043		553.232	-0.07106		553.232	0.1151		553.232	-0.1695		553.232	-0.01841		553.232	0.11872		553.232	0.43876		553.232	-0.28031		553.232	0.08776		553.232	-0.24316		553.232	-0.02211		553.232	-0.038		553.232	-0.10652		553.232	0.0508		553.232	0.0405		553.232	-0.08515
	553.084	0.25131		553.084	-0.08213		553.084	0.12541		553.084	-0.13207		553.084	-0.04121		553.084	0.12348		553.084	0.39106		553.084	-0.2871		553.084	0.09958		553.084	-0.22921		553.084	-0.01294		553.084	-0.06232		553.084	-0.0771		553.084	0.15614		553.084	0.07138		553.084	-0.06907
	552.936	0.33979		552.936	-0.08442		552.936	0.14391		552.936	-0.09032		552.936	-0.05344		552.936	0.14193		552.936	0.32098		552.936	-0.28284		552.936	0.11453		552.936	-0.21147		552.936	0.00398		552.936	-0.07488		552.936	-0.05457		552.936	0.20532		552.936	0.12617		552.936	-0.04006
	552.788	0.44461		552.788	-0.07854		552.788	0.15711		552.788	-0.0457		552.788	-0.05467		552.788	0.1709		552.788	0.2455		552.788	-0.27568		552.788	0.12708		552.788	-0.20619		552.788	0.02751		552.788	-0.06405		552.788	-0.0373		552.788	0.18728		552.788	0.17969		552.788	-0.00454
	552.639	0.51934		552.639	-0.07838		552.639	0.14679		552.639	-0.0024		552.639	-0.05212		552.639	0.20029		552.639	0.16624		552.639	-0.26528		552.639	0.13679		552.639	-0.22691		552.639	0.04013		552.639	-0.02582		552.639	-0.02874		552.639	0.14003		552.639	0.22533		552.639	0.0277
	552.492	0.50562		552.492	-0.09814		552.492	0.10969		552.492	0.02963		552.492	-0.05565		552.492	0.21492		552.492	0.07888		552.492	-0.24772		552.492	0.14288		552.492	-0.25377		552.492	0.04053		552.492	0.01997		552.492	-0.02125		552.492	0.10444		552.492	0.26634		552.492	0.04078
	552.344	0.38918		552.344	-0.13531		552.344	0.04608		552.344	0.03819		552.344	-0.06561		552.344	0.20638		552.344	-0.00194		552.344	-0.22737		552.344	0.14333		552.344	-0.25099		552.344	0.04441		552.344	0.0419		552.344	-0.00962		552.344	0.08639		552.344	0.30306		552.344	0.01967
	552.196	0.20953		552.196	-0.16834		552.196	-0.04287		552.196	0.01104		552.196	-0.08033		552.196	0.18676		552.196	-0.05549		552.196	-0.20564		552.196	0.13341		552.196	-0.21353		552.196	0.053		552.196	0.02084		552.196	-0.00574		552.196	0.07068		552.196	0.33151		552.196	-0.03122
	552.048	0.02462		552.048	-0.18254		552.048	-0.13845		552.048	-0.05507		552.048	-0.10943		552.048	0.17616		552.048	-0.07519		552.048	-0.18366		552.048	0.11638		552.048	-0.16044		552.048	0.06026		552.048	-0.04255		552.048	-0.02274		552.048	0.05244		552.048	0.33815		552.048	-0.0931
	551.899	-0.11727		551.899	-0.17551		551.899	-0.22432		551.899	-0.14591		551.899	-0.15525		551.899	0.18829		551.899	-0.06499		551.899	-0.16664		551.899	0.11053		551.899	-0.11102		551.899	0.05925		551.899	-0.12572		551.899	-0.06219		551.899	0.0437		551.899	0.31325		551.899	-0.14623
	551.752	-0.18323		551.752	-0.14262		551.752	-0.30045		551.752	-0.23757		551.752	-0.20708		551.752	0.22704		551.752	-0.04056		551.752	-0.16179		551.752	0.12891		551.752	-0.07605		551.752	0.04947		551.752	-0.19528		551.752	-0.11902		551.752	0.05528		551.752	0.27193		551.752	-0.17641
	551.603	-0.17414		551.603	-0.08853		551.603	-0.36332		551.603	-0.30939		551.603	-0.25034		551.603	0.27899		551.603	-0.02109		551.603	-0.16757		551.603	0.15932		551.603	-0.05638		551.603	0.03055		551.603	-0.22417		551.603	-0.17867		551.603	0.08694		551.603	0.23543		551.603	-0.17961
	551.456	-0.13017		551.456	-0.03368		551.456	-0.40457		551.456	-0.3482		551.456	-0.26984		551.456	0.3206		551.456	-0.01735		551.456	-0.17361		551.456	0.17862		551.456	-0.05592		551.456	-0.01066		551.456	-0.20678		551.456	-0.2112		551.456	0.12297		551.456	0.20837		551.456	-0.15948
	551.307	-0.0952		551.307	0.00273		551.307	-0.42565		551.307	-0.3546		551.307	-0.26319		551.307	0.33676		551.307	-0.0277		551.307	-0.17532		551.307	0.18108		551.307	-0.07695		551.307	-0.07405		551.307	-0.15778		551.307	-0.1868		551.307	0.14308		551.307	0.19062		551.307	-0.12366
	551.159	-0.08354		551.159	0.02649		551.159	-0.42463		551.159	-0.33627		551.159	-0.24123		551.159	0.31839		551.159	-0.0421		551.159	-0.17877		551.159	0.17711		551.159	-0.10671		551.159	-0.13177		551.159	-0.10416		551.159	-0.11273		551.159	0.14525		551.159	0.17924		551.159	-0.08724
	551.011	-0.08523		551.011	0.05387		551.011	-0.39488		551.011	-0.29867		551.011	-0.20786		551.011	0.25784		551.011	-0.06091		551.011	-0.18733		551.011	0.17186		551.011	-0.12495		551.011	-0.1571		551.011	-0.06752		551.011	-0.03044		551.011	0.14295		551.011	0.15696		551.011	-0.07054
	550.863	-0.09621		550.863	0.08526		550.863	-0.33774		550.863	-0.24426		550.863	-0.16371		550.863	0.16359		550.863	-0.09261		550.863	-0.19434		550.863	0.16047		550.863	-0.11745		550.863	-0.15306		550.863	-0.05153		550.863	0.02513		550.863	0.14819		550.863	0.11739		550.863	-0.07508
	550.715	-0.12963		550.715	0.10987		550.715	-0.26593		550.715	-0.17537		550.715	-0.11853		550.715	0.06748		550.715	-0.13218		550.715	-0.19132		550.715	0.13875		550.715	-0.08098		550.715	-0.14217		550.715	-0.05481		550.715	0.04736		550.715	0.15945		550.715	0.08018		550.715	-0.0861
	550.567	-0.18014		550.567	0.12257		550.567	-0.20246		550.567	-0.10188		550.567	-0.07762		550.567	-0.01403		550.567	-0.1651		550.567	-0.17232		550.567	0.1052		550.567	-0.02985		550.567	-0.13772		550.567	-0.07819		550.567	0.04716		550.567	0.17023		550.567	0.05378		550.567	-0.09388
	550.419	-0.20894		550.419	0.12657		550.419	-0.16453		550.419	-0.0377		550.419	-0.03606		550.419	-0.09265		550.419	-0.18796		550.419	-0.13733		550.419	0.0643		550.419	0.00985		550.419	-0.13767		550.419	-0.11177		550.419	0.03882		550.419	0.18569		550.419	0.02252		550.419	-0.09885
	550.271	-0.20222		550.271	0.12243		550.271	-0.14175		550.271	0.00716		550.271	0.00232		550.271	-0.16478		550.271	-0.20524		550.271	-0.08887		550.271	0.02542		550.271	0.02022		550.271	-0.13243		550.271	-0.13372		550.271	0.03542		550.271	0.21202		550.271	-0.02673		550.271	-0.11472
	550.122	-0.18473		550.122	0.11031		550.122	-0.11768		550.122	0.02681		550.122	0.01813		550.122	-0.20935		550.122	-0.22083		550.122	-0.03312		550.122	-0.00899		550.122	-0.000224219		550.122	-0.10729		550.122	-0.1264		550.122	0.03442		550.122	0.24763		550.122	-0.08962		550.122	-0.15828
	549.975	-0.16955		549.975	0.0963		549.975	-0.09397		549.975	0.02115		549.975	0.00739		549.975	-0.22662		549.975	-0.2321		549.975	0.02358		549.975	-0.03953		549.975	-0.03189		549.975	-0.052		549.975	-0.09145		549.975	0.02211		549.975	0.2928		549.975	-0.14125		549.975	-0.23193
	549.826	-0.15121		549.826	0.08435		549.826	-0.08116		549.826	-0.000335937		549.826	-0.00512		549.826	-0.23879		549.826	-0.22739		549.826	0.08368		549.826	-0.05608		549.826	-0.05568		549.826	0.02217		549.826	-0.04852		549.826	-0.00559		549.826	0.35361		549.826	-0.15818		549.826	-0.31422
	549.679	-0.10966		549.679	0.06835		549.679	-0.08633		549.679	-0.03198		549.679	0.00183		549.679	-0.25605		549.679	-0.19469		549.679	0.13819		549.679	-0.03912		549.679	-0.07436		549.679	0.08942		549.679	-0.00806		549.679	-0.03829		549.679	0.42626		549.679	-0.14186		549.679	-0.37161
	549.53	-0.02024		549.53	0.04925		549.53	-0.10522		549.53	-0.0743		549.53	0.03168		549.53	-0.26479		549.53	-0.13672		549.53	0.16029		549.53	0.01054		549.53	-0.08727		549.53	0.13724		549.53	0.03069		549.53	-0.07034		549.53	0.48564		549.53	-0.11355		549.53	-0.38217
	549.382	0.10305		549.382	0.04841		549.382	-0.12536		549.382	-0.12123		549.382	0.06886		549.382	-0.25077		549.382	-0.07398		549.382	0.14598		549.382	0.06997		549.382	-0.08496		549.382	0.16702		549.382	0.06085		549.382	-0.10209		549.382	0.50685		549.382	-0.08595		549.382	-0.34854
	549.234	0.22541		549.234	0.07853		549.234	-0.14026		549.234	-0.16019		549.234	0.09048		549.234	-0.21761		549.234	-0.02855		549.234	0.12746		549.234	0.12041		549.234	-0.06702		549.234	0.17993		549.234	0.07745		549.234	-0.12525		549.234	0.49876		549.234	-0.05825		549.234	-0.28936
	549.086	0.33908		549.086	0.12369		549.086	-0.15188		549.086	-0.184		549.086	0.0848		549.086	-0.17862		549.086	-0.00899		549.086	0.12858		549.086	0.15192		549.086	-0.04176		549.086	0.17475		549.086	0.07814		549.086	-0.13724		549.086	0.4908		549.086	-0.03425		549.086	-0.2279
	548.938	0.43651		548.938	0.15495		548.938	-0.16246		548.938	-0.1917		548.938	0.04943		548.938	-0.14125		548.938	-0.00371		548.938	0.14208		548.938	0.15488		548.938	-0.01533		548.938	0.15194		548.938	0.06176		548.938	-0.14714		548.938	0.49271		548.938	-0.02713		548.938	-0.18005
	548.79	0.49045		548.79	0.15819		548.79	-0.17724		548.79	-0.18362		548.79	-0.00118		548.79	-0.10735		548.79	-0.00373		548.79	0.15373		548.79	0.12507		548.79	0.01234		548.79	0.1214		548.79	0.03967		548.79	-0.15441		548.79	0.48173		548.79	-0.04747		548.79	-0.14629
	548.641	0.49998		548.641	0.15069		548.641	-0.19461		548.641	-0.1656		548.641	-0.04072		548.641	-0.07634		548.641	-0.01274		548.641	0.16318		548.641	0.07653		548.641	0.04025		548.641	0.09419		548.641	0.02975		548.641	-0.15051		548.641	0.4331		548.641	-0.07962		548.641	-0.11887
	548.494	0.48896		548.494	0.15393		548.494	-0.20398		548.494	-0.14567		548.494	-0.05555		548.494	-0.05334		548.494	-0.03221		548.494	0.1732		548.494	0.03231		548.494	0.05804		548.494	0.07331		548.494	0.03522		548.494	-0.13509		548.494	0.35613		548.494	-0.09627		548.494	-0.08951
	548.345	0.45491		548.345	0.1683		548.345	-0.20457		548.345	-0.1332		548.345	-0.05095		548.345	-0.05176		548.345	-0.06068		548.345	0.17834		548.345	0.00697		548.345	0.05145		548.345	0.06029		548.345	0.03742		548.345	-0.11476		548.345	0.28654		548.345	-0.08937		548.345	-0.0526
	548.198	0.40412		548.198	0.18433		548.198	-0.20072		548.198	-0.13382		548.198	-0.04029		548.198	-0.07588		548.198	-0.09912		548.198	0.17411		548.198	0.0054		548.198	0.02049		548.198	0.04735		548.198	0.02941		548.198	-0.09613		548.198	0.24814		548.198	-0.06499		548.198	-0.01353
	548.049	0.37911		548.049	0.19518		548.049	-0.19811		548.049	-0.14638		548.049	-0.03285		548.049	-0.11793		548.049	-0.15433		548.049	0.16183		548.049	0.02565		548.049	-0.02239		548.049	0.02418		548.049	0.02915		548.049	-0.08126		548.049	0.22899		548.049	-0.03298		548.049	0.01663
	547.902	0.40078		547.902	0.20005		547.902	-0.20526		547.902	-0.16257		547.902	-0.0303		547.902	-0.16425		547.902	-0.2136		547.902	0.13515		547.902	0.05638		547.902	-0.06923		547.902	-0.00394		547.902	0.04556		547.902	-0.05433		547.902	0.19592		547.902	-0.00895		547.902	0.0362
	547.754	0.44214		547.754	0.19783		547.754	-0.22304		547.754	-0.16006		547.754	-0.02662		547.754	-0.19664		547.754	-0.2423		547.754	0.07784		547.754	0.08036		547.754	-0.10967		547.754	-0.0278		547.754	0.05999		547.754	-0.00544		547.754	0.13134		547.754	-0.00923		547.754	0.04613
	547.605	0.45555		547.605	0.18295		547.605	-0.24246		547.605	-0.12347		547.605	-0.0115		547.605	-0.21466		547.605	-0.22558		547.605	-0.00561		547.605	0.1001		547.605	-0.12611		547.605	-0.04906		547.605	0.04888		547.605	0.04661		547.605	0.05318		547.605	-0.03453		547.605	0.04803
	547.458	0.41904		547.458	0.15287		547.458	-0.24711		547.458	-0.06438		547.458	0.0101		547.458	-0.23691		547.458	-0.17095		547.458	-0.08834		547.458	0.13321		547.458	-0.11597		547.458	-0.0781		547.458	0.01152		547.458	0.08406		547.458	-0.00369		547.458	-0.06891		547.458	0.0417
	547.309	0.36722		547.309	0.11287		547.309	-0.23212		547.309	-0.00521		547.309	0.02201		547.309	-0.27062		547.309	-0.09681		547.309	-0.15654		547.309	0.18014		547.309	-0.08497		547.309	-0.12149		547.309	-0.03391		547.309	0.10605		547.309	-0.02414		547.309	-0.09036		547.309	0.0241
	547.162	0.34254		547.162	0.07061		547.162	-0.20453		547.162	0.04296		547.162	0.01617		547.162	-0.30603		547.162	-0.03192		547.162	-0.21347		547.162	0.22575		547.162	-0.03092		547.162	-0.17706		547.162	-0.06621		547.162	0.11056		547.162	-0.02349		547.162	-0.0831		547.162	-0.00154
	547.013	0.33661		547.013	0.03925		547.013	-0.16606		547.013	0.08438		547.013	-0.00379		547.013	-0.33242		547.013	-0.000575		547.013	-0.25739		547.013	0.2541		547.013	0.02876		547.013	-0.22847		547.013	-0.06832		547.013	0.08423		547.013	-0.01819		547.013	-0.05416		547.013	-0.0266
	546.865	0.31533		546.865	0.03183		546.865	-0.1217		546.865	0.13071		546.865	-0.02401		546.865	-0.34138		546.865	-0.00252		546.865	-0.28322		546.865	0.26396		546.865	0.0585		546.865	-0.25061		546.865	-0.0343		546.865	0.01921		546.865	-0.01011		546.865	-0.02769		546.865	-0.03576
	546.717	0.28051		546.717	0.04569		546.717	-0.0849		546.717	0.18643		546.717	-0.02635		546.717	-0.32292		546.717	-0.01135		546.717	-0.29421		546.717	0.26763		546.717	0.04911		546.717	-0.24097		546.717	0.0314		546.717	-0.069		546.717	0.000724219		546.717	-0.01482		546.717	-0.00987
	546.569	0.25986		546.569	0.07505		546.569	-0.06117		546.569	0.24197		546.569	-0.00777		546.569	-0.27618		546.569	-0.00892		546.569	-0.30572		546.569	0.26981		546.569	0.02519		546.569	-0.22237		546.569	0.1117		546.569	-0.15248		546.569	0.00819		546.569	-0.00424		546.569	0.04656
	546.421	0.25079		546.421	0.10969		546.421	-0.04719		546.421	0.27936		546.421	0.0141		546.421	-0.21381		546.421	-0.0044		546.421	-0.33112		546.421	0.26821		546.421	0.01463		546.421	-0.20916		546.421	0.18468		546.421	-0.20798		546.421	0.00492		546.421	0.00907		546.421	0.09953
	546.273	0.23305		546.273	0.13127		546.273	-0.04597		546.273	0.28748		546.273	0.02514		546.273	-0.15351		546.273	-0.01214		546.273	-0.36262		546.273	0.25708		546.273	0.02691		546.273	-0.19896		546.273	0.23601		546.273	-0.21439		546.273	-0.00599		546.273	0.01259		546.273	0.11641
	546.125	0.20459		546.125	0.13183		546.125	-0.05888		546.125	0.27275		546.125	0.0272		546.125	-0.11217		546.125	-0.03496		546.125	-0.38988		546.125	0.23058		546.125	0.05673		546.125	-0.19201		546.125	0.25465		546.125	-0.17209		546.125	-0.01689		546.125	0.00296		546.125	0.08142
	545.977	0.1667		545.977	0.11953		545.977	-0.07836		545.977	0.24599		545.977	0.02807		545.977	-0.10107		545.977	-0.07127		545.977	-0.42058		545.977	0.18701		545.977	0.09661		545.977	-0.19082		545.977	0.23607		545.977	-0.11126		545.977	-0.03016		545.977	-0.00381		545.977	-0.000860156
	545.828	0.11072		545.828	0.10132		545.828	-0.09912		545.828	0.20168		545.828	0.03761		545.828	-0.11733		545.828	-0.10699		545.828	-0.46004		545.828	0.12302		545.828	0.13995		545.828	-0.18827		545.828	0.19362		545.828	-0.04989		545.828	-0.05403		545.828	0.00353		545.828	-0.10379
	545.681	0.05138		545.681	0.07492		545.681	-0.11479		545.681	0.13306		545.681	0.06208		545.681	-0.14387		545.681	-0.11437		545.681	-0.49647		545.681	0.04009		545.681	0.17917		545.681	-0.17889		545.681	0.14605		545.681	0.01651		545.681	-0.08833		545.681	0.01045		545.681	-0.19397
	545.532	0.02008		545.532	0.04653		545.532	-0.11551		545.532	0.05711		545.532	0.10351		545.532	-0.16557		545.532	-0.08121		545.532	-0.51474		545.532	-0.04858		545.532	0.20965		545.532	-0.16655		545.532	0.10238		545.532	0.08557		545.532	-0.12087		545.532	0.00273		545.532	-0.24889
	545.385	-0.000701564		545.385	0.02946		545.385	-0.10614		545.385	0.00198		545.385	0.15611		545.385	-0.18316		545.385	-0.01793		545.385	-0.51775		545.385	-0.12413		545.385	0.23472		545.385	-0.15267		545.385	0.05761		545.385	0.13787		545.385	-0.13648		545.385	-0.01306		545.385	-0.26001
	545.236	-0.06283		545.236	0.03281		545.236	-0.1118		545.236	-0.01832		545.236	0.20348		545.236	-0.20213		545.236	0.04958		545.236	-0.52572		545.236	-0.17114		545.236	0.26022		545.236	-0.13439		545.236	0.00191		545.236	0.15093		545.236	-0.12096		545.236	-0.03533		545.236	-0.23576
	545.088	-0.16535		545.088	0.06069		545.088	-0.14751		545.088	-0.00948		545.088	0.23468		545.088	-0.22259		545.088	0.09796		545.088	-0.55384		545.088	-0.1786		545.088	0.2774		545.088	-0.11206		545.088	-0.0614		545.088	0.1311		545.088	-0.07096		545.088	-0.0663		545.088	-0.19608
	544.94	-0.25588		544.94	0.09693		544.94	-0.19646		544.94	0.01557		544.94	0.25113		544.94	-0.23781		544.94	0.12496		544.94	-0.59225		544.94	-0.14486		544.94	0.27278		544.94	-0.08731		544.94	-0.11361		544.94	0.10917		544.94	-0.00833		544.94	-0.0955		544.94	-0.15909
	544.792	-0.2933		544.792	0.1133		544.792	-0.22445		544.792	0.03701		544.792	0.25535		544.792	-0.23474		544.792	0.13878		544.792	-0.61303		544.792	-0.09161		544.792	0.24136		544.792	-0.06221		544.792	-0.13121		544.792	0.09982		544.792	0.03278		544.792	-0.11107		544.792	-0.1389
	544.644	-0.26449		544.644	0.10881		544.644	-0.21187		544.644	0.03859		544.644	0.24508		544.644	-0.20419		544.644	0.14693		544.644	-0.59606		544.644	-0.04941		544.644	0.18505		544.644	-0.04234		544.644	-0.11167		544.644	0.09765		544.644	0.03603		544.644	-0.11241		544.644	-0.13512
	544.496	-0.16782		544.496	0.10103		544.496	-0.17185		544.496	0.02389		544.496	0.21916		544.496	-0.15537		544.496	0.15834		544.496	-0.5513		544.496	-0.02235		544.496	0.11881		544.496	-0.03964		544.496	-0.07845		544.496	0.09829		544.496	0.01721		544.496	-0.10446		544.496	-0.12575
	544.347	-0.02861		544.347	0.08698		544.347	-0.13371		544.347	-0.00241		544.347	0.18976		544.347	-0.11566		544.347	0.17146		544.347	-0.50169		544.347	0.01023		544.347	0.06305		544.347	-0.05644		544.347	-0.06271		544.347	0.10474		544.347	0.00285		544.347	-0.08766		544.347	-0.09652
	544.2	0.10029		544.2	0.05589		544.2	-0.11328		544.2	-0.04789		544.2	0.17427		544.2	-0.09854		544.2	0.17424		544.2	-0.4584		544.2	0.0643		544.2	0.02822		544.2	-0.07673		544.2	-0.07679		544.2	0.11876		544.2	0.00606		544.2	-0.06813		544.2	-0.06385
	544.051	0.18783		544.051	0.01277		544.051	-0.10139		544.051	-0.10626		544.051	0.17555		544.051	-0.09028		544.051	0.1556		544.051	-0.41685		544.051	0.13608		544.051	0.00753		544.051	-0.08937		544.051	-0.09113		544.051	0.14081		544.051	0.02714		544.051	-0.06009		544.051	-0.04886
	543.904	0.24697		543.904	-0.03781		543.904	-0.08877		543.904	-0.15093		543.904	0.18401		543.904	-0.0799		543.904	0.11198		543.904	-0.36655		543.904	0.20786		543.904	-0.01422		543.904	-0.09754		543.904	-0.06408		543.904	0.17457		543.904	0.06393		543.904	-0.06348		543.904	-0.05962
	543.755	0.31177		543.755	-0.09918		543.755	-0.08026		543.755	-0.1623		543.755	0.1809		543.755	-0.06954		543.755	0.05373		543.755	-0.31512		543.755	0.26289		543.755	-0.04713		543.755	-0.10997		543.755	0.00879		543.755	0.21764		543.755	0.10677		543.755	-0.07036		543.755	-0.09919
	543.608	0.38923		543.608	-0.17082		543.608	-0.07253		543.608	-0.14037		543.608	0.14512		543.608	-0.05589		543.608	0.00045625		543.608	-0.26853		543.608	0.29091		543.608	-0.09192		543.608	-0.13146		543.608	0.09446		543.608	0.25992		543.608	0.13407		543.608	-0.08182		543.608	-0.15278
	543.459	0.45616		543.459	-0.24591		543.459	-0.0538		543.459	-0.09764		543.459	0.07447		543.459	-0.02735		543.459	-0.03645		543.459	-0.22113		543.459	0.28082		543.459	-0.13946		543.459	-0.15518		543.459	0.15235		543.459	0.29555		543.459	0.13011		543.459	-0.09673		543.459	-0.19425
	543.311	0.49226		543.311	-0.31481		543.311	-0.0198		543.311	-0.05462		543.311	-0.00724		543.311	0.01077		543.311	-0.05322		543.311	-0.17889		543.311	0.23118		543.311	-0.17478		543.311	-0.17585		543.311	0.15905		543.311	0.32138		543.311	0.09898		543.311	-0.11088		543.311	-0.21473
	543.164	0.48853		543.164	-0.36249		543.164	0.01969		543.164	-0.03848		543.164	-0.06872		543.164	0.04389		543.164	-0.04789		543.164	-0.15044		543.164	0.16172		543.164	-0.19028		543.164	-0.19568		543.164	0.12352		543.164	0.32949		543.164	0.06597		543.164	-0.12193		543.164	-0.22443
	543.015	0.44158		543.015	-0.37559		543.015	0.04413		543.015	-0.06715		543.015	-0.09306		543.015	0.07177		543.015	-0.02894		543.015	-0.12493		543.015	0.09796		543.015	-0.18626		543.015	-0.20979		543.015	0.07006		543.015	0.31776		543.015	0.05552		543.015	-0.12602		543.015	-0.23829
	542.868	0.3524		542.868	-0.35621		542.868	0.04415		542.868	-0.12823		542.868	-0.08682		542.868	0.09543		542.868	-0.00793		542.868	-0.09263		542.868	0.05494		542.868	-0.16312		542.868	-0.20912		542.868	0.01765		542.868	0.29405		542.868	0.07135		542.868	-0.12209		542.868	-0.26173
	542.719	0.23955		542.719	-0.31904		542.719	0.03063		542.719	-0.18738		542.719	-0.05964		542.719	0.10392		542.719	0.01946		542.719	-0.06943		542.719	0.03267		542.719	-0.12198		542.719	-0.19753		542.719	-0.02793		542.719	0.26658		542.719	0.10937		542.719	-0.11171		542.719	-0.29718
	542.571	0.13027		542.571	-0.28023		542.571	0.0158		542.571	-0.21615		542.571	-0.00818		542.571	0.08918		542.571	0.06148		542.571	-0.07444		542.571	0.02101		542.571	-0.07525		542.571	-0.18202		542.571	-0.07349		542.571	0.24319		542.571	0.17052		542.571	-0.09335		542.571	-0.34285
	542.423	0.03887		542.423	-0.25271		542.423	0.00101		542.423	-0.20394		542.423	0.0607		542.423	0.05906		542.423	0.11434		542.423	-0.10293		542.423	0.00295		542.423	-0.04908		542.423	-0.16228		542.423	-0.12666		542.423	0.23202		542.423	0.24444		542.423	-0.06973		542.423	-0.37683
	542.275	-0.04109		542.275	-0.25058		542.275	-0.02006		542.275	-0.15641		542.275	0.11741		542.275	0.02968		542.275	0.16784		542.275	-0.12814		542.275	-0.03801		542.275	-0.0548		542.275	-0.137		542.275	-0.19122		542.275	0.23251		542.275	0.30652		542.275	-0.04279		542.275	-0.38258
	542.127	-0.12956		542.127	-0.27884		542.127	-0.05504		542.127	-0.09697		542.127	0.14309		542.127	0.01091		542.127	0.20501		542.127	-0.12825		542.127	-0.09721		542.127	-0.0773		542.127	-0.10834		542.127	-0.25865		542.127	0.23912		542.127	0.3372		542.127	-0.01897		542.127	-0.36672
	541.979	-0.22871		541.979	-0.3253		541.979	-0.10499		541.979	-0.0642		541.979	0.14716		541.979	-0.004		541.979	0.20643		541.979	-0.11179		541.979	-0.14988		541.979	-0.10354		541.979	-0.09026		541.979	-0.30742		541.979	0.24355		541.979	0.34461		541.979	-0.01636		541.979	-0.34194
	541.83	-0.30199		541.83	-0.37923		541.83	-0.17253		541.83	-0.07605		541.83	0.14399		541.83	-0.02046		541.83	0.16706		541.83	-0.0979		541.83	-0.1879		541.83	-0.13567		541.83	-0.09806		541.83	-0.3222		541.83	0.23845		541.83	0.34717		541.83	-0.04041		541.83	-0.32
	541.683	-0.3148		541.683	-0.42693		541.683	-0.25234		541.683	-0.1169		541.683	0.13626		541.683	-0.02841		541.683	0.09721		541.683	-0.08558		541.683	-0.22993		541.683	-0.17873		541.683	-0.12862		541.683	-0.30702		541.683	0.2338		541.683	0.33137		541.683	-0.08366		541.683	-0.30114
	541.534	-0.2735		541.534	-0.44471		541.534	-0.32267		541.534	-0.16277		541.534	0.10861		541.534	-0.02378		541.534	0.01794		541.534	-0.06714		541.534	-0.28063		541.534	-0.22855		541.534	-0.16805		541.534	-0.28341		541.534	0.2414		541.534	0.27667		541.534	-0.13018		541.534	-0.27585
	541.387	-0.20772		541.387	-0.42331		541.387	-0.36714		541.387	-0.19043		541.387	0.0447		541.387	-0.01474		541.387	-0.04616		541.387	-0.04777		541.387	-0.32456		541.387	-0.27307		541.387	-0.2063		541.387	-0.27052		541.387	0.25845		541.387	0.19744		541.387	-0.16505		541.387	-0.24231
	541.238	-0.14118		541.238	-0.37701		541.238	-0.38675		541.238	-0.18575		541.238	-0.03674		541.238	-0.01162		541.238	-0.08767		541.238	-0.03825		541.238	-0.35039		541.238	-0.30918		541.238	-0.23965		541.238	-0.25839		541.238	0.27969		541.238	0.12571		541.238	-0.1834		541.238	-0.2065
	541.091	-0.09556		541.091	-0.32101		541.091	-0.38748		541.091	-0.15343		541.091	-0.09664		541.091	-0.02283		541.091	-0.11663		541.091	-0.03983		541.091	-0.35913		541.091	-0.34208		541.091	-0.26879		541.091	-0.22446		541.091	0.30566		541.091	0.07891		541.091	-0.1825		541.091	-0.16975
	540.942	-0.07232		540.942	-0.254		540.942	-0.36775		540.942	-0.10686		540.942	-0.11385		540.942	-0.04788		540.942	-0.13688		540.942	-0.048		540.942	-0.36024		540.942	-0.36036		540.942	-0.29723		540.942	-0.16644		540.942	0.33774		540.942	0.05851		540.942	-0.16387		540.942	-0.12768
	540.794	-0.03722		540.794	-0.17282		540.794	-0.32962		540.794	-0.05066		540.794	-0.09263		540.794	-0.08284		540.794	-0.14115		540.794	-0.06447		540.794	-0.35726		540.794	-0.34857		540.794	-0.32793		540.794	-0.09923		540.794	0.37156		540.794	0.06525		540.794	-0.12711		540.794	-0.07021
	540.646	0.02173		540.646	-0.08955		540.646	-0.27306		540.646	0.0141		540.646	-0.04844		540.646	-0.12514		540.646	-0.13112		540.646	-0.08978		540.646	-0.34794		540.646	-0.31019		540.646	-0.34939		540.646	-0.03893		540.646	0.40078		540.646	0.10138		540.646	-0.07676		540.646	0.00825
	540.498	0.06599		540.498	-0.03002		540.498	-0.19162		540.498	0.08265		540.498	0.00853		540.498	-0.16593		540.498	-0.11077		540.498	-0.11105		540.498	-0.33981		540.498	-0.25599		540.498	-0.34898		540.498	0.00889		540.498	0.42137		540.498	0.15195		540.498	-0.03522		540.498	0.10238
	540.35	0.06745		540.35	-0.01428		540.35	-0.09144		540.35	0.13793		540.35	0.06384		540.35	-0.1969		540.35	-0.08456		540.35	-0.11217		540.35	-0.34158		540.35	-0.19175		540.35	-0.32963		540.35	0.04573		540.35	0.42849		540.35	0.18504		540.35	-0.01188		540.35	0.19421
	540.202	0.04197		540.202	-0.03228		540.202	0.0011		540.202	0.15661		540.202	0.09733		540.202	-0.2227		540.202	-0.06738		540.202	-0.09402		540.202	-0.34743		540.202	-0.12259		540.202	-0.30433		540.202	0.07714		540.202	0.4226		540.202	0.18421		540.202	0.00576		540.202	0.25842
	540.053	0.00683		540.053	-0.05257		540.053	0.05777		540.053	0.14443		540.053	0.1007		540.053	-0.25718		540.053	-0.07411		540.053	-0.07361		540.053	-0.34672		540.053	-0.06548		540.053	-0.28809		540.053	0.11018		540.053	0.40642		540.053	0.15311		540.053	0.01914		540.053	0.27618
	539.906	-0.03882		539.906	-0.0612		539.906	0.06336		539.906	0.13179		539.906	0.08374		539.906	-0.30401		539.906	-0.1125		539.906	-0.06488		539.906	-0.33886		539.906	-0.04201		539.906	-0.28193		539.906	0.14225		539.906	0.37283		539.906	0.09543		539.906	0.0171		539.906	0.25063
	539.757	-0.08168		539.757	-0.06984		539.757	0.01687		539.757	0.1269		539.757	0.06374		539.757	-0.35008		539.757	-0.17355		539.757	-0.06399		539.757	-0.333		539.757	-0.0534		539.757	-0.2685		539.757	0.17392		539.757	0.31346		539.757	0.02033		539.757	-0.000809375		539.757	0.20187
	539.61	-0.0833		539.61	-0.09059		539.61	-0.05683		539.61	0.10971		539.61	0.04797		539.61	-0.37672		539.61	-0.22702		539.61	-0.06079		539.61	-0.33		539.61	-0.07848		539.61	-0.23694		539.61	0.20888		539.61	0.23285		539.61	-0.04276		539.61	-0.01956		539.61	0.15389
	539.461	-0.02958		539.461	-0.12538		539.461	-0.10937		539.461	0.06995		539.461	0.04012		539.461	-0.37396		539.461	-0.24615		539.461	-0.05612		539.461	-0.32344		539.461	-0.09331		539.461	-0.19844		539.461	0.2418		539.461	0.14772		539.461	-0.06423		539.461	-0.02055		539.461	0.12765
	539.313	0.04305		539.313	-0.16597		539.313	-0.11319		539.313	0.01578		539.313	0.04977		539.313	-0.34766		539.313	-0.2281		539.313	-0.05527		539.313	-0.31233		539.313	-0.08654		539.313	-0.16299		539.313	0.27114		539.313	0.0739		539.313	-0.04012		539.313	0.00806		539.313	0.12741
	539.165	0.08133		539.165	-0.19665		539.165	-0.08941		539.165	-0.03301		539.165	0.07733		539.165	-0.3132		539.165	-0.18376		539.165	-0.05756		539.165	-0.29488		539.165	-0.06864		539.165	-0.12863		539.165	0.30358		539.165	0.00837		539.165	0.01377		539.165	0.06339		539.165	0.14353
	539.017	0.05515		539.017	-0.21159		539.017	-0.06483		539.017	-0.05526		539.017	0.10016		539.017	-0.29046		539.017	-0.12574		539.017	-0.05379		539.017	-0.27119		539.017	-0.05318		539.017	-0.09935		539.017	0.33159		539.017	-0.05814		539.017	0.07427		539.017	0.12337		539.017	0.16308
	538.869	-0.02083		538.869	-0.21543		538.869	-0.03945		538.869	-0.05367		538.869	0.09493		538.869	-0.29521		538.869	-0.06465		538.869	-0.03186		538.869	-0.24921		538.869	-0.03549		538.869	-0.08099		538.869	0.33496		538.869	-0.12201		538.869	0.12747		538.869	0.16522		538.869	0.16984
	538.721	-0.09573		538.721	-0.20441		538.721	-0.01228		538.721	-0.04339		538.721	0.06312		538.721	-0.31661		538.721	-0.00738		538.721	0.01392		538.721	-0.23873		538.721	-0.0109		538.721	-0.0705		538.721	0.31106		538.721	-0.17243		538.721	0.1704		538.721	0.17965		538.721	0.15126
	538.574	-0.10361		538.574	-0.17102		538.574	0.00687		538.574	-0.01905		538.574	0.02444		538.574	-0.32411		538.574	0.03279		538.574	0.0786		538.574	-0.24198		538.574	0.01342		538.574	-0.06698		538.574	0.27377		538.574	-0.2003		538.574	0.19807		538.574	0.17966		538.574	0.11248
	538.425	-0.00909		538.425	-0.1313		538.425	0.01693		538.425	0.02959		538.425	-0.00263		538.425	-0.2958		538.425	0.04073		538.425	0.13933		538.425	-0.24162		538.425	0.03455		538.425	-0.06582		538.425	0.23506		538.425	-0.21439		538.425	0.20966		538.425	0.18322		538.425	0.06701
	538.277	0.14343		538.277	-0.10847		538.277	0.02727		538.277	0.0873		538.277	-0.00706		538.277	-0.23501		538.277	0.02322		538.277	0.16732		538.277	-0.21875		538.277	0.05324		538.277	-0.05811		538.277	0.20209		538.277	-0.22869		538.277	0.20513		538.277	0.18018		538.277	0.01895
	538.129	0.27583		538.129	-0.09626		538.129	0.0467		538.129	0.13256		538.129	0.00141		538.129	-0.16512		538.129	0.00652		538.129	0.15296		538.129	-0.17423		538.129	0.06817		538.129	-0.04642		538.129	0.18524		538.129	-0.24023		538.129	0.17633		538.129	0.15205		538.129	-0.04453
	537.981	0.36354		537.981	-0.08288		537.981	0.07593		537.981	0.16167		537.981	-0.00227		537.981	-0.09896		537.981	0.00263		537.981	0.10999		537.981	-0.12173		537.981	0.07001		537.981	-0.03555		537.981	0.1936		537.981	-0.23629		537.981	0.11977		537.981	0.10001		537.981	-0.12927
	537.833	0.43082		537.833	-0.07808		537.833	0.10704		537.833	0.17439		537.833	-0.02455		537.833	-0.03614		537.833	-0.00514		537.833	0.06216		537.833	-0.07823		537.833	0.04522		537.833	-0.02514		537.833	0.21799		537.833	-0.20661		537.833	0.04841		537.833	0.04198		537.833	-0.20628
	537.685	0.48332		537.685	-0.09036		537.685	0.12452		537.685	0.16432		537.685	-0.04919		537.685	0.0172		537.685	-0.0284		537.685	0.02867		537.685	-0.06092		537.685	-0.00415		537.685	-0.01108		537.685	0.2478		537.685	-0.15997		537.685	-0.01509		537.685	0.00388		537.685	-0.22952
	537.536	0.50584		537.536	-0.1104		537.536	0.11375		537.536	0.13927		537.536	-0.06532		537.536	0.0527		537.536	-0.05559		537.536	0.00934		537.536	-0.07243		537.536	-0.06124		537.536	0.00743		537.536	0.28347		537.536	-0.11391		537.536	-0.0632		537.536	7.10937e-05		537.536	-0.18252
	537.389	0.49981		537.389	-0.12361		537.389	0.08195		537.389	0.12519		537.389	-0.07901		537.389	0.06798		537.389	-0.07304		537.389	-0.00998		537.389	-0.09109		537.389	-0.10571		537.389	0.02615		537.389	0.31502		537.389	-0.07277		537.389	-0.10635		537.389	0.02584		537.389	-0.09047
	537.24	0.48738		537.24	-0.12755		537.24	0.0545		537.24	0.13404		537.24	-0.09651		537.24	0.06108		537.24	-0.07991		537.24	-0.04358		537.24	-0.09286		537.24	-0.11997		537.24	0.03656		537.24	0.32352		537.24	-0.03578		537.24	-0.14243		537.24	0.07181		537.24	-0.00367
	537.093	0.49288		537.093	-0.13653		537.093	0.04656		537.093	0.14617		537.093	-0.11472		537.093	0.03341		537.093	-0.07756		537.093	-0.09471		537.093	-0.06789		537.093	-0.10122		537.093	0.03061		537.093	0.29864		537.093	-0.00708		537.093	-0.15758		537.093	0.13039		537.093	0.03456
	536.944	0.53304		536.944	-0.16571		536.944	0.0464		536.944	0.14735		536.944	-0.12196		536.944	-0.00281		536.944	-0.06186		536.944	-0.14875		536.944	-0.01191		536.944	-0.06013		536.944	0.01505		536.944	0.24692		536.944	0.00401		536.944	-0.14972		536.944	0.19371		536.944	0.02155
	536.796	0.60972		536.796	-0.22208		536.796	0.03568		536.796	0.14893		536.796	-0.11068		536.796	-0.03355		536.796	-0.03522		536.796	-0.18451		536.796	0.06663		536.796	-0.00368		536.796	0.01277		536.796	0.18845		536.796	-0.00503		536.796	-0.12873		536.796	0.24762		536.796	-0.00668
	536.648	0.70834		536.648	-0.30941		536.648	0.00878		536.648	0.15235		536.648	-0.08374		536.648	-0.05988		536.648	-0.00868		536.648	-0.18986		536.648	0.13667		536.648	0.06167		536.648	0.04207		536.648	0.13765		536.648	-0.02581		536.648	-0.10369		536.648	0.27099		536.648	-0.01553
	536.5	0.8077		536.5	-0.41727		536.5	-0.0232		536.5	0.14009		536.5	-0.04966		536.5	-0.08913		536.5	0.00655		536.5	-0.16959		536.5	0.17345		536.5	0.11586		536.5	0.09861		536.5	0.09129		536.5	-0.05062		536.5	-0.07791		536.5	0.2479		536.5	0.00424
	536.352	0.87625		536.352	-0.51176		536.352	-0.05161		536.352	0.10453		536.352	-0.01188		536.352	-0.12778		536.352	0.01579		536.352	-0.13899		536.352	0.16874		536.352	0.13144		536.352	0.16139		536.352	0.03766		536.352	-0.07324		536.352	-0.05197		536.352	0.17753		536.352	0.03806
	536.204	0.88824		536.204	-0.55037		536.204	-0.08622		536.204	0.05961		536.204	0.027		536.204	-0.18108		536.204	0.03389		536.204	-0.10318		536.204	0.12766		536.204	0.09316		536.204	0.20471		536.204	-0.02267		536.204	-0.08499		536.204	-0.02548		536.204	0.07438		536.204	0.06122
	536.056	0.8498		536.056	-0.52033		536.056	-0.12878		536.056	0.03002		536.056	0.05036		536.056	-0.23718		536.056	0.05883		536.056	-0.05323		536.056	0.08091		536.056	0.01241		536.056	0.21306		536.056	-0.07125		536.056	-0.07489		536.056	0.000663281		536.056	-0.03182		536.056	0.06247
	535.908	0.78627		535.908	-0.45085		535.908	-0.16553		535.908	0.03279		535.908	0.04321		535.908	-0.27824		535.908	0.07262		535.908	0.00588		535.908	0.06184		535.908	-0.07841		535.908	0.19515		535.908	-0.08719		535.908	-0.03904		535.908	0.01603		535.908	-0.11065		535.908	0.04976
	535.759	0.70212		535.759	-0.37533		535.759	-0.18989		535.759	0.06387		535.759	0.00467		535.759	-0.29998		535.759	0.0689		535.759	0.05255		535.759	0.06763		535.759	-0.13938		535.759	0.17623		535.759	-0.07122		535.759	0.00844		535.759	0.01149		535.759	-0.14732		535.759	0.02994
	535.612	0.59105		535.612	-0.31334		535.612	-0.20547		535.612	0.10478		535.612	-0.04679		535.612	-0.31144		535.612	0.06723		535.612	0.07247		535.612	0.06725		535.612	-0.15113		535.612	0.16693		535.612	-0.04448		535.612	0.04596		535.612	-0.00921		535.612	-0.14276		535.612	0.00406
	535.463	0.47761		535.463	-0.26857		535.463	-0.21736		535.463	0.13255		535.463	-0.08861		535.463	-0.32515		535.463	0.07712		535.463	0.06963		535.463	0.04015		535.463	-0.13391		535.463	0.155		535.463	-0.0253		535.463	0.06026		535.463	-0.04025		535.463	-0.10179		535.463	-0.01619
	535.316	0.38389		535.316	-0.2351		535.316	-0.22545		535.316	0.11956		535.316	-0.11722		535.316	-0.33394		535.316	0.08219		535.316	0.05305		535.316	-0.00765		535.316	-0.12283		535.316	0.12887		535.316	-0.02005		535.316	0.04905		535.316	-0.07054		535.316	-0.02788		535.316	-0.0205
	535.167	0.29868		535.167	-0.20529		535.167	-0.22326		535.167	0.05019		535.167	-0.13925		535.167	-0.32333		535.167	0.06488		535.167	0.03595		535.167	-0.05743		535.167	-0.12746		535.167	0.08979		535.167	-0.02564		535.167	0.01988		535.167	-0.08607		535.167	0.05936		535.167	-0.01552
	535.019	0.21562		535.019	-0.17364		535.019	-0.2073		535.019	-0.05286		535.019	-0.16001		535.019	-0.2959		535.019	0.01833		535.019	0.03443		535.019	-0.09612		535.019	-0.12923		535.019	0.04372		535.019	-0.03978		535.019	-0.0111		535.019	-0.09327		535.019	0.12381		535.019	-0.01151
	534.871	0.14454		534.871	-0.13359		534.871	-0.17393		534.871	-0.14646		534.871	-0.18191		534.871	-0.25416		534.871	-0.04525		534.871	0.04935		534.871	-0.12464		534.871	-0.11506		534.871	-0.00536		534.871	-0.06454		534.871	-0.02699		534.871	-0.11099		534.871	0.14372		534.871	-0.01921
	534.723	0.07943		534.723	-0.07393		534.723	-0.11712		534.723	-0.20896		534.723	-0.20195		534.723	-0.19356		534.723	-0.09997		534.723	0.06976		534.723	-0.1472		534.723	-0.08683		534.723	-0.05377		534.723	-0.09472		534.723	-0.01607		534.723	-0.14374		534.723	0.12043		534.723	-0.05116
	534.575	0.00729		534.575	0.00442		534.575	-0.04124		534.575	-0.24409		534.575	-0.21395		534.575	-0.12181		534.575	-0.12586		534.575	0.08654		534.575	-0.16336		534.575	-0.04498		534.575	-0.09447		534.575	-0.11742		534.575	0.01286		534.575	-0.18375		534.575	0.06839		534.575	-0.1009
	534.427	-0.064		534.427	0.08557		534.427	0.03113		534.427	-0.26459		534.427	-0.21437		534.427	-0.05737		534.427	-0.12027		534.427	0.0902		534.427	-0.17438		534.427	0.00508		534.427	-0.1194		534.427	-0.13054		534.427	0.02863		534.427	-0.21937		534.427	0.00535		534.427	-0.14311
	534.279	-0.1111		534.279	0.15057		534.279	0.07974		534.279	-0.28456		534.279	-0.20172		534.279	-0.01226		534.279	-0.09077		534.279	0.0716		534.279	-0.17991		534.279	0.04426		534.279	-0.12777		534.279	-0.13518		534.279	0.01265		534.279	-0.23807		534.279	-0.05946		534.279	-0.14761
	534.131	-0.113		534.131	0.1824		534.131	0.10371		534.131	-0.30622		534.131	-0.17763		534.131	0.01705		534.131	-0.04657		534.131	0.03703		534.131	-0.17615		534.131	0.06829		534.131	-0.12924		534.131	-0.13236		534.131	-0.01775		534.131	-0.23237		534.131	-0.12212		534.131	-0.09631
	533.983	-0.07715		533.983	0.17209		533.983	0.11028		533.983	-0.31422		533.983	-0.14122		533.983	0.04113		533.983	-0.00125		533.983	0.00296		533.983	-0.16767		533.983	0.0939		533.983	-0.13141		533.983	-0.13759		533.983	-0.03658		533.983	-0.2059		533.983	-0.18098		533.983	-0.00474
	533.835	-0.03893		533.835	0.12715		533.835	0.09824		533.835	-0.29154		533.835	-0.09975		533.835	0.06043		533.835	0.02597		533.835	-0.01738		533.835	-0.17563		533.835	0.13295		533.835	-0.1338		533.835	-0.1563		533.835	-0.03747		533.835	-0.16914		533.835	-0.23829		533.835	0.08489
	533.687	-0.02854		533.687	0.06327		533.687	0.06584		533.687	-0.2343		533.687	-0.07497		533.687	0.06359		533.687	0.02851		533.687	-0.01838		533.687	-0.21562		533.687	0.18611		533.687	-0.12698		533.687	-0.16812		533.687	-0.02639		533.687	-0.13137		533.687	-0.28522		533.687	0.14535
	533.539	-0.04421		533.539	-0.00324		533.539	0.02091		533.539	-0.14853		533.539	-0.07397		533.539	0.0521		533.539	0.02107		533.539	-8.98438e-05		533.539	-0.27774		533.539	0.24895		533.539	-0.10165		533.539	-0.16001		533.539	-0.016		533.539	-0.11078		533.539	-0.30566		533.539	0.18799
	533.391	-0.06521		533.391	-0.05976		533.391	-0.02788		533.391	-0.04652		533.391	-0.08121		533.391	0.03481		533.391	0.01749		533.391	0.02824		533.391	-0.33485		533.391	0.30319		533.391	-0.0716		533.391	-0.14708		533.391	-0.01951		533.391	-0.11946		533.391	-0.29706		533.391	0.24157
	533.242	-0.0821		533.242	-0.10195		533.242	-0.07345		533.242	0.04511		533.242	-0.08254		533.242	0.01289		533.242	0.02504		533.242	0.04557		533.242	-0.3631		533.242	0.3284		533.242	-0.05568		533.242	-0.15172		533.242	-0.03198		533.242	-0.14288		533.242	-0.27285		533.242	0.31679
	533.095	-0.09783		533.095	-0.11801		533.095	-0.10517		533.095	0.09416		533.095	-0.07962		533.095	-0.01311		533.095	0.05055		533.095	0.03764		533.095	-0.3628		533.095	0.33078		533.095	-0.04978		533.095	-0.17752		533.095	-0.03784		533.095	-0.15669		533.095	-0.24556		533.095	0.39195
	532.946	-0.11404		532.946	-0.09366		532.946	-0.11227		532.946	0.09213		532.946	-0.08262		532.946	-0.04536		532.946	0.08906		532.946	0.00686		532.946	-0.3502		532.946	0.33014		532.946	-0.05028		532.946	-0.21298		532.946	-0.03162		532.946	-0.14462		532.946	-0.22074		532.946	0.43259
	532.799	-0.12492		532.799	-0.03725		532.799	-0.09286		532.799	0.05688		532.799	-0.09019		532.799	-0.08711		532.799	0.12613		532.799	-0.0341		532.799	-0.33216		532.799	0.32794		532.799	-0.06529		532.799	-0.23878		532.799	-0.01841		532.799	-0.10799		532.799	-0.20212		532.799	0.4178
	532.65	-0.1294		532.65	0.02921		532.65	-0.06297		532.65	0.01401		532.65	-0.09671		532.65	-0.13647		532.65	0.15446		532.65	-0.06754		532.65	-0.31286		532.65	0.30998		532.65	-0.09589		532.65	-0.23088		532.65	-0.01397		532.65	-0.05324		532.65	-0.19199		532.65	0.35962
	532.502	-0.12976		532.502	0.08846		532.502	-0.04449		532.502	-0.01911		532.502	-0.10676		532.502	-0.17846		532.502	0.17147		532.502	-0.08506		532.502	-0.30218		532.502	0.2665		532.502	-0.12282		532.502	-0.18955		532.502	-0.0379		532.502	0.01032		532.502	-0.18861		532.502	0.28743
	532.354	-0.11718		532.354	0.12554		532.354	-0.04847		532.354	-0.0324		532.354	-0.128		532.354	-0.19605		532.354	0.17492		532.354	-0.09276		532.354	-0.30327		532.354	0.20052		532.354	-0.12181		532.354	-0.14016		532.354	-0.09344		532.354	0.06468		532.354	-0.18386		532.354	0.21589
	532.206	-0.07923		532.206	0.1336		532.206	-0.07778		532.206	-0.02354		532.206	-0.15695		532.206	-0.18405		532.206	0.17173		532.206	-0.09381		532.206	-0.30997		532.206	0.12319		532.206	-0.09888		532.206	-0.10081		532.206	-0.15387		532.206	0.09628		532.206	-0.16254		532.206	0.13983
	532.058	-0.0172		532.058	0.11442		532.058	-0.12055		532.058	-0.00524		532.058	-0.1772		532.058	-0.1529		532.058	0.17299		532.058	-0.08123		532.058	-0.31466		532.058	0.04922		532.058	-0.07556		532.058	-0.07153		532.058	-0.18747		532.058	0.1012		532.058	-0.10729		532.058	0.05941
	531.91	0.05246		531.91	0.07207		531.91	-0.15578		531.91	0.01392		531.91	-0.16955		531.91	-0.12987		531.91	0.1834		531.91	-0.05306		531.91	-0.30776		531.91	-0.01073		531.91	-0.05404		531.91	-0.04601		531.91	-0.18704		531.91	0.08675		531.91	-0.01931		531.91	-0.00285
	531.761	0.1115		531.761	0.02427		531.761	-0.18103		531.761	0.04052		531.761	-0.13049		531.761	-0.13242		531.761	0.19311		531.761	-0.01855		531.761	-0.27754		531.761	-0.05778		531.761	-0.0219		531.761	-0.02409		531.761	-0.16166		531.761	0.06468		531.761	0.07975		531.761	-0.02066
	531.614	0.15317		531.614	-0.00995		531.614	-0.21104		531.614	0.07113		531.614	-0.0822		531.614	-0.15242		531.614	0.1857		531.614	0.00398		531.614	-0.23052		531.614	-0.09625		531.614	0.0281		531.614	-0.01301		531.614	-0.12567		531.614	0.03408		531.614	0.16882		531.614	0.00973
	531.465	0.17849		531.465	-0.03179		531.465	-0.25228		531.465	0.08692		531.465	-0.05201		531.465	-0.17346		531.465	0.16021		531.465	-0.00734		531.465	-0.19084		531.465	-0.12587		531.465	0.08866		531.465	-0.01709		531.465	-0.09702		531.465	-0.0052		531.465	0.23435		531.465	0.06596
	531.318	0.18516		531.318	-0.05325		531.318	-0.29912		531.318	0.08401		531.318	-0.04045		531.318	-0.17889		531.318	0.12652		531.318	-0.06455		531.318	-0.17467		531.318	-0.14291		531.318	0.14495		531.318	-0.03525		531.318	-0.0858		531.318	-0.0353		531.318	0.26987		531.318	0.1175
	531.169	0.17635		531.169	-0.08125		531.169	-0.34251		531.169	0.07943		531.169	-0.01823		531.169	-0.15136		531.169	0.0924		531.169	-0.16357		531.169	-0.17786		531.169	-0.14497		531.169	0.18646		531.169	-0.05763		531.169	-0.09302		531.169	-0.03653		531.169	0.28149		531.169	0.14441
	531.022	0.1654		531.022	-0.11014		531.022	-0.3685		531.022	0.08858		531.022	0.03612		531.022	-0.09219		531.022	0.0632		531.022	-0.27503		531.022	-0.18181		531.022	-0.14732		531.022	0.2056		531.022	-0.0716		531.022	-0.11395		531.022	-0.00575		531.022	0.28357		531.022	0.14766
	530.873	0.15305		530.873	-0.13335		530.873	-0.36478		530.873	0.11065		530.873	0.10116		530.873	-0.02887		530.873	0.03869		530.873	-0.35038		530.873	-0.17331		530.873	-0.18189		530.873	0.19609		530.873	-0.07773		530.873	-0.13782		530.873	0.04565		530.873	0.28115		530.873	0.14098
	530.725	0.13389		530.725	-0.16319		530.725	-0.33901		530.725	0.13247		530.725	0.13737		530.725	0.01279		530.725	0.00955		530.725	-0.3534		530.725	-0.15567		530.725	-0.2513		530.725	0.15912		530.725	-0.08124		530.725	-0.15281		530.725	0.09538		530.725	0.26973		530.725	0.13218
	530.577	0.13093		530.577	-0.21502		530.577	-0.31379		530.577	0.14283		530.577	0.13288		530.577	0.02792		530.577	-0.03072		530.577	-0.29465		530.577	-0.13546		530.577	-0.31965		530.577	0.10884		530.577	-0.08498		530.577	-0.15552		530.577	0.1248		530.577	0.25166		530.577	0.11349
	530.429	0.16253		530.429	-0.28202		530.429	-0.30097		530.429	0.14032		530.429	0.10911		530.429	0.02714		530.429	-0.08242		530.429	-0.22312		530.429	-0.10677		530.429	-0.3631		530.429	0.07024		530.429	-0.08859		530.429	-0.15525		530.429	0.13344		530.429	0.22117		530.429	0.08464
	530.281	0.19557		530.281	-0.34235		530.281	-0.29437		530.281	0.12707		530.281	0.08799		530.281	0.02517		530.281	-0.14073		530.281	-0.1832		530.281	-0.05561		530.281	-0.38186		530.281	0.05415		530.281	-0.08468		530.281	-0.17398		530.281	0.12689		530.281	0.16093		530.281	0.05787
	530.133	0.20207		530.133	-0.38457		530.133	-0.27463		530.133	0.11273		530.133	0.07134		530.133	0.02985		530.133	-0.18892		530.133	-0.18731		530.133	0.02827		530.133	-0.37749		530.133	0.04838		530.133	-0.06218		530.133	-0.2264		530.133	0.10875		530.133	0.07411		530.133	0.04384
	529.984	0.18733		529.984	-0.41061		529.984	-0.2274		529.984	0.11133		529.984	0.05623		529.984	0.03456		529.984	-0.208		529.984	-0.2144		529.984	0.12737		529.984	-0.35438		529.984	0.04117		529.984	-0.02358		529.984	-0.29529		529.984	0.09036		529.984	-0.01505		529.984	0.04554
	529.837	0.15299		529.837	-0.4236		529.837	-0.16618		529.837	0.12233		529.837	0.0435		529.837	0.03039		529.837	-0.19815		529.837	-0.23571		529.837	0.20038		529.837	-0.32231		529.837	0.02699		529.837	0.01162		529.837	-0.34836		529.837	0.08043		529.837	-0.09425		529.837	0.05535
	529.688	0.10145		529.688	-0.42745		529.688	-0.11122		529.688	0.13004		529.688	0.03843		529.688	0.0219		529.688	-0.18017		529.688	-0.23563		529.688	0.22092		529.688	-0.28722		529.688	0.00191		529.688	0.02448		529.688	-0.36788		529.688	0.07567		529.688	-0.17163		529.688	0.05588
	529.541	0.04257		529.541	-0.42709		529.541	-0.06388		529.541	0.12293		529.541	0.03775		529.541	0.02574		529.541	-0.1684		529.541	-0.21517		529.541	0.19273		529.541	-0.24317		529.541	-0.03159		529.541	0.01086		529.541	-0.35368		529.541	0.07599		529.541	-0.25174		529.541	0.04026
	529.393	-0.00916		529.393	-0.42263		529.393	-0.02225		529.393	0.10702		529.393	0.03006		529.393	0.04958		529.393	-0.1612		529.393	-0.19238		529.393	0.14032		529.393	-0.17506		529.393	-0.06012		529.393	-0.02377		529.393	-0.31264		529.393	0.08616		529.393	-0.31415		529.393	0.00864
	529.244	-0.03574		529.244	-0.40655		529.244	0.01584		529.244	0.09452		529.244	0.01011		529.244	0.07533		529.244	-0.15739		529.244	-0.19167		529.244	0.08825		529.244	-0.08836		529.244	-0.06598		529.244	-0.06549		529.244	-0.25343		529.244	0.10191		529.244	-0.33267		529.244	-0.04835
	529.097	-0.03805		529.097	-0.36955		529.097	0.05363		529.097	0.08679		529.097	-0.02017		529.097	0.085		529.097	-0.15185		529.097	-0.21697		529.097	0.0478		529.097	-0.01894		529.097	-0.0494		529.097	-0.09469		529.097	-0.1848		529.097	0.10884		529.097	-0.3126		529.097	-0.12368
	528.948	-0.03113		528.948	-0.30678		528.948	0.07934		528.948	0.07936		528.948	-0.05282		528.948	0.07986		528.948	-0.13252		528.948	-0.24543		528.948	0.02457		528.948	0.00283		528.948	-0.02628		528.948	-0.1106		528.948	-0.11858		528.948	0.10875		528.948	-0.28248		528.948	-0.18978
	528.801	-0.02133		528.801	-0.22564		528.801	0.07641		528.801	0.07595		528.801	-0.07639		528.801	0.06492		528.801	-0.1033		528.801	-0.25387		528.801	0.02431		528.801	-0.01031		528.801	-0.00456		528.801	-0.12623		528.801	-0.06261		528.801	0.11903		528.801	-0.2623		528.801	-0.21675
	528.652	-0.01911		528.652	-0.1511		528.652	0.05296		528.652	0.07838		528.652	-0.09071		528.652	0.04708		528.652	-0.08492		528.652	-0.23357		528.652	0.04349		528.652	-0.02222		528.652	0.01155		528.652	-0.14586		528.652	-0.01202		528.652	0.13826		528.652	-0.25882		528.652	-0.20034
	528.505	-0.02869		528.505	-0.1125		528.505	0.04168		528.505	0.08528		528.505	-0.10911		528.505	0.03381		528.505	-0.09115		528.505	-0.19144		528.505	0.07064		528.505	-0.01447		528.505	0.01213		528.505	-0.16262		528.505	0.04112		528.505	0.15906		528.505	-0.26724		528.505	-0.16863
	528.356	-0.03011		528.356	-0.12073		528.356	0.06449		528.356	0.09492		528.356	-0.1309		528.356	0.0333		528.356	-0.11542		528.356	-0.13728		528.356	0.0972		528.356	0.01109		528.356	-0.00629		528.356	-0.1648		528.356	0.10508		528.356	0.18653		528.356	-0.27914		528.356	-0.15079
	528.208	0.00767		528.208	-0.1652		528.208	0.10931		528.208	0.10354		528.208	-0.14099		528.208	0.0393		528.208	-0.1344		528.208	-0.06946		528.208	0.12423		528.208	0.04255		528.208	-0.03181		528.208	-0.1492		528.208	0.18395		528.208	0.21976		528.208	-0.30389		528.208	-0.15944
	528.06	0.10667		528.06	-0.2233		528.06	0.14057		528.06	0.11197		528.06	-0.13654		528.06	0.02946		528.06	-0.13121		528.06	0.01051		528.06	0.15445		528.06	0.07307		528.06	-0.04554		528.06	-0.12657		528.06	0.26141		528.06	0.24049		528.06	-0.35293		528.06	-0.18365
	527.912	0.25626		527.912	-0.26744		527.912	0.13446		527.912	0.11332		527.912	-0.12147		527.912	-0.00569		527.912	-0.10965		527.912	0.09504		527.912	0.17808		527.912	0.11003		527.912	-0.03694		527.912	-0.10379		527.912	0.31562		527.912	0.22822		527.912	-0.40791		527.912	-0.19873
	527.764	0.41758		527.764	-0.27576		527.764	0.10369		527.764	0.09465		527.764	-0.09824		527.764	-0.05544		527.764	-0.0862		527.764	0.17746		527.764	0.17277		527.764	0.15272		527.764	-0.01608		527.764	-0.07651		527.764	0.33861		527.764	0.1855		527.764	-0.44339		527.764	-0.18026
	527.616	0.55961		527.616	-0.25045		527.616	0.07129		527.616	0.05891		527.616	-0.07415		527.616	-0.10172		527.616	-0.06611		527.616	0.24225		527.616	0.11938		527.616	0.18712		527.616	-0.00441		527.616	-0.0406		527.616	0.32947		527.616	0.12964		527.616	-0.46917		527.616	-0.12523
	527.467	0.66058		527.467	-0.21066		527.467	0.04005		527.467	0.0191		527.467	-0.05238		527.467	-0.12632		527.467	-0.04484		527.467	0.27338		527.467	0.02497		527.467	0.20992		527.467	-0.005		527.467	-0.00131		527.467	0.2951		527.467	0.06739		527.467	-0.5021		527.467	-0.05942
	527.32	0.70916		527.32	-0.17047		527.32	0.01161		527.32	-0.01696		527.32	-0.03558		527.32	-0.11791		527.32	-0.02158		527.32	0.26751		527.32	-0.08044		527.32	0.22313		527.32	0.000701563		527.32	0.02286		527.32	0.25701		527.32	0.00103		527.32	-0.53322		527.32	-0.00611
	527.171	0.71368		527.171	-0.13717		527.171	-0.000715625		527.171	-0.05625		527.171	-0.02798		527.171	-0.07961		527.171	0.00344		527.171	0.22751		527.171	-0.17124		527.171	0.21238		527.171	0.02555		527.171	0.01909		527.171	0.23472		527.171	-0.05331		527.171	-0.54723		527.171	0.02532
	527.024	0.68914		527.024	-0.10716		527.024	0.00848		527.024	-0.10734		527.024	-0.0228		527.024	-0.02727		527.024	0.02363		527.024	0.16352		527.024	-0.24708		527.024	0.1651		527.024	0.06317		527.024	0.00165		527.024	0.22682		527.024	-0.07883		527.024	-0.53566		527.024	0.03354
	526.875	0.64937		526.875	-0.07362		526.875	0.02661		526.875	-0.16013		526.875	-0.0029		526.875	0.02956		526.875	0.0264		526.875	0.09527		526.875	-0.31758		526.875	0.0985		526.875	0.09533		526.875	-0.00681		526.875	0.21441		526.875	-0.07677		526.875	-0.49589		526.875	0.02391
	526.727	0.60543		526.727	-0.03839		526.727	0.04337		526.727	-0.20234		526.727	0.04775		526.727	0.09059		526.727	0.00316		526.727	0.04891		526.727	-0.37695		526.727	0.03791		526.727	0.10678		526.727	-0.01184		526.727	0.17921		526.727	-0.063		526.727	-0.42845		526.727	0.00511
	526.579	0.56076		526.579	-0.01028		526.579	0.07		526.579	-0.24003		526.579	0.12934		526.579	0.14414		526.579	-0.04199		526.579	0.04138		526.579	-0.407		526.579	-0.00334		526.579	0.10359		526.579	-0.02655		526.579	0.13319		526.579	-0.04832		526.579	-0.33995		526.579	-0.00932
	526.431	0.50503		526.431	0.00363		526.431	0.12097		526.431	-0.28711		526.431	0.21959		526.431	0.17361		526.431	-0.08802		526.431	0.06566		526.431	-0.40192		526.431	-0.01773		526.431	0.10566		526.431	-0.04458		526.431	0.10697		526.431	-0.03364		526.431	-0.25131		526.431	-0.00536
	526.283	0.41126		526.283	0.00616		526.283	0.18787		526.283	-0.3445		526.283	0.28362		526.283	0.1773		526.283	-0.11152		526.283	0.09328		526.283	-0.37937		526.283	-0.01286		526.283	0.11333		526.283	-0.06268		526.283	0.10198		526.283	-0.02067		526.283	-0.18324		526.283	0.01614
	526.135	0.26413		526.135	0.0092		526.135	0.24721		526.135	-0.39474		526.135	0.2969		526.135	0.16064		526.135	-0.10547		526.135	0.10282		526.135	-0.35107		526.135	-0.0192		526.135	0.10853		526.135	-0.08737		526.135	0.09331		526.135	-0.01554		526.135	-0.1427		526.135	0.03665
	525.987	0.10613		525.987	0.0255		525.987	0.28066		525.987	-0.4192		525.987	0.25662		525.987	0.12294		525.987	-0.07091		525.987	0.09901		525.987	-0.30625		525.987	-0.06478		525.987	0.08564		525.987	-0.11716		525.987	0.07291		525.987	-0.02343		525.987	-0.13137		525.987	0.03875
	525.839	0.0124		525.839	0.05508		525.839	0.29029		525.839	-0.41068		525.839	0.18986		525.839	0.07038		525.839	-0.01239		525.839	0.08459		525.839	-0.22543		525.839	-0.15211		525.839	0.05715		525.839	-0.14246		525.839	0.05561		525.839	-0.0492		525.839	-0.13916		525.839	0.02494
	525.69	0.02672		525.69	0.07555		525.69	0.28954		525.69	-0.36805		525.69	0.14622		525.69	0.02046		525.69	0.04782		525.69	0.04627		525.69	-0.11275		525.69	-0.26342		525.69	0.038		525.69	-0.15242		525.69	0.04675		525.69	-0.09449		525.69	-0.14056		525.69	0.00438
	525.543	0.12825		525.543	0.06598		525.543	0.28061		525.543	-0.2936		525.543	0.15085		525.543	-0.0078		525.543	0.07724		525.543	-0.02039		525.543	-0.00149		525.543	-0.36607		525.543	0.04087		525.543	-0.14205		525.543	0.03983		525.543	-0.14389		525.543	-0.12009		525.543	-0.01755
	525.394	0.23423		525.394	0.03449		525.394	0.25779		525.394	-0.20158		525.394	0.18244		525.394	-0.00665		525.394	0.05914		525.394	-0.0985		525.394	0.07481		525.394	-0.42216		525.394	0.07104		525.394	-0.11943		525.394	0.03217		525.394	-0.17577		525.394	-0.08493		525.394	-0.03677
	525.247	0.26884		525.247	0.00177		525.247	0.2275		525.247	-0.12464		525.247	0.20694		525.247	0.00616		525.247	0.00666		525.247	-0.17029		525.247	0.09812		525.247	-0.42476		525.247	0.12083		525.247	-0.10171		525.247	0.02553		525.247	-0.18928		525.247	-0.04669		525.247	-0.05211
	525.098	0.21006		525.098	-0.01765		525.098	0.20873		525.098	-0.08659		525.098	0.20744		525.098	0.00161		525.098	-0.03704		525.098	-0.22299		525.098	0.07214		525.098	-0.39501		525.098	0.18307		525.098	-0.09615		525.098	0.03303		525.098	-0.19457		525.098	-0.01714		525.098	-0.0689
	524.95	0.08376		524.95	-0.01843		524.95	0.20801		524.95	-0.07871		524.95	0.18806		524.95	-0.02893		524.95	-0.03061		524.95	-0.23682		524.95	0.02128		524.95	-0.35313		524.95	0.24887		524.95	-0.08514		524.95	0.06364		524.95	-0.19465		524.95	-0.01367		524.95	-0.09189
	524.803	-0.04585		524.803	-0.00434		524.803	0.20825		524.803	-0.0813		524.803	0.16758		524.803	-0.07535		524.803	0.02267		524.803	-0.19781		524.803	-0.02557		524.803	-0.32022		524.803	0.30417		524.803	-0.05146		524.803	0.10112		524.803	-0.18642		524.803	-0.03922		524.803	-0.11277
	524.654	-0.13145		524.654	0.02247		524.654	0.19271		524.654	-0.08626		524.654	0.15463		524.654	-0.12601		524.654	0.08573		524.654	-0.11026		524.654	-0.04903		524.654	-0.31095		524.654	0.34135		524.654	-0.000696094		524.654	0.12143		524.654	-0.16368		524.654	-0.07333		524.654	-0.11628
	524.507	-0.16168		524.507	0.06848		524.507	0.17006		524.507	-0.08965		524.507	0.13259		524.507	-0.17343		524.507	0.13375		524.507	0.00372		524.507	-0.04456		524.507	-0.31902		524.507	0.36658		524.507	0.04796		524.507	0.1208		524.507	-0.13148		524.507	-0.10498		524.507	-0.09711
	524.358	-0.14059		524.358	0.13568		524.358	0.16247		524.358	-0.08532		524.358	0.0988		524.358	-0.21195		524.358	0.16216		524.358	0.11058		524.358	-0.01657		524.358	-0.33063		524.358	0.39205		524.358	0.07112		524.358	0.11906		524.358	-0.11083		524.358	-0.142		524.358	-0.06002
	524.21	-0.09782		524.21	0.20928		524.21	0.18021		524.21	-0.0697		524.21	0.07391		524.21	-0.22903		524.21	0.17337		524.21	0.18483		524.21	0.03585		524.21	-0.34003		524.21	0.41453		524.21	0.05747		524.21	0.13624		524.21	-0.11934		524.21	-0.18767		524.21	-0.01418
	524.062	-0.07133		524.062	0.26852		524.062	0.21137		524.062	-0.05099		524.062	0.06566		524.062	-0.21098		524.062	0.17134		524.062	0.21647		524.062	0.11517		524.062	-0.34943		524.062	0.41437		524.062	0.02136		524.062	0.17062		524.062	-0.15229		524.062	-0.22395		524.062	0.03295
	523.914	-0.06251		523.914	0.30047		523.914	0.22895		523.914	-0.03388		523.914	0.07179		523.914	-0.16502		523.914	0.15718		523.914	0.20991		523.914	0.20369		523.914	-0.35845		523.914	0.38029		523.914	-0.02471		523.914	0.20047		523.914	-0.18556		523.914	-0.22767		523.914	0.0853
	523.766	-0.04976		523.766	0.30018		523.766	0.21895		523.766	-0.00522		523.766	0.09276		523.766	-0.11635		523.766	0.13622		523.766	0.17607		523.766	0.26616		523.766	-0.363		523.766	0.32151		523.766	-0.08504		523.766	0.20969		523.766	-0.19993		523.766	-0.20739		523.766	0.14798
	523.618	-0.01882		523.618	0.26922		523.618	0.18676		523.618	0.0378		523.618	0.12237		523.618	-0.07682		523.618	0.11663		523.618	0.12622		523.618	0.27809		523.618	-0.36449		523.618	0.2513		523.618	-0.15111		523.618	0.19908		523.618	-0.19604		523.618	-0.1897		523.618	0.20833
	523.47	0.03165		523.47	0.22226		523.47	0.13812		523.47	0.07177		523.47	0.15077		523.47	-0.0449		523.47	0.10144		523.47	0.07292		523.47	0.2402		523.47	-0.36777		523.47	0.18023		523.47	-0.19949		523.47	0.17858		523.47	-0.18948		523.47	-0.18052		523.47	0.24086
	523.322	0.08937		523.322	0.18432		523.322	0.08058		523.322	0.07467		523.322	0.17476		523.322	-0.02987		523.322	0.09071		523.322	0.02589		523.322	0.16857		523.322	-0.37131		523.322	0.11916		523.322	-0.21943		523.322	0.1589		523.322	-0.19864		523.322	-0.17067		523.322	0.22706
	523.173	0.13301		523.173	0.17253		523.173	0.0256		523.173	0.04795		523.173	0.19352		523.173	-0.05239		523.173	0.08837		523.173	-0.01646		523.173	0.08238		523.173	-0.36037		523.173	0.0703		523.173	-0.21767		523.173	0.1464		523.173	-0.23161		523.173	-0.15945		523.173	0.17196
	523.026	0.12975		523.026	0.18802		523.026	-0.02062		523.026	0.00848		523.026	0.2015		523.026	-0.11861		523.026	0.10153		523.026	-0.06038		523.026	0.000914062		523.026	-0.31623		523.026	0.0254		523.026	-0.20063		523.026	0.13186		523.026	-0.27817		523.026	-0.14966		523.026	0.10537
	522.877	0.06653		522.877	0.21875		522.877	-0.05697		522.877	-0.03621		522.877	0.202		522.877	-0.20212		522.877	0.12696		522.877	-0.10312		522.877	-0.05472		522.877	-0.24284		522.877	-0.01727		522.877	-0.17095		522.877	0.09289		522.877	-0.31968		522.877	-0.13577		522.877	0.05841
	522.73	-0.03342		522.73	0.25079		522.73	-0.0819		522.73	-0.08506		522.73	0.21149		522.73	-0.26659		522.73	0.14452		522.73	-0.13445		522.73	-0.07038		522.73	-0.16476		522.73	-0.05255		522.73	-0.13429		522.73	0.0216		522.73	-0.33831		522.73	-0.1121		522.73	0.04115
	522.581	-0.1287		522.581	0.27304		522.581	-0.09332		522.581	-0.12213		522.581	0.24312		522.581	-0.29497		522.581	0.13499		522.581	-0.14119		522.581	-0.04716		522.581	-0.09296		522.581	-0.08552		522.581	-0.09553		522.581	-0.06523		522.581	-0.32845		522.581	-0.07973		522.581	0.05389
	522.433	-0.17834		522.433	0.28576		522.433	-0.09185		522.433	-0.13182		522.433	0.29879		522.433	-0.30144		522.433	0.10528		522.433	-0.11366		522.433	-0.000650781		522.433	-0.02506		522.433	-0.12661		522.433	-0.06648		522.433	-0.15192		522.433	-0.31929		522.433	-0.03999		522.433	0.09853
	522.285	-0.17741		522.285	0.29865		522.285	-0.08955		522.285	-0.13092		522.285	0.36518		522.285	-0.30817		522.285	0.08143		522.285	-0.0486		522.285	0.05121		522.285	0.02732		522.285	-0.17661		522.285	-0.0622		522.285	-0.22457		522.285	-0.34085		522.285	0.00154		522.285	0.15472
	522.137	-0.15402		522.137	0.30812		522.137	-0.10425		522.137	-0.14942		522.137	0.42064		522.137	-0.31172		522.137	0.07576		522.137	0.04044		522.137	0.10218		522.137	0.04921		522.137	-0.2257		522.137	-0.0785		522.137	-0.26226		522.137	-0.37901		522.137	0.03487		522.137	0.18565
	521.989	-0.12644		521.989	0.29626		521.989	-0.13658		521.989	-0.18832		521.989	0.4485		521.989	-0.29687		521.989	0.07215		521.989	0.12176		521.989	0.14756		521.989	0.04104		521.989	-0.25387		521.989	-0.0903		521.989	-0.25815		521.989	-0.39768		521.989	0.0595		521.989	0.17786
	521.841	-0.09719		521.841	0.25457		521.841	-0.16994		521.841	-0.22345		521.841	0.44355		521.841	-0.26618		521.841	0.05564		521.841	0.1684		521.841	0.17958		521.841	0.01608		521.841	-0.24471		521.841	-0.07631		521.841	-0.2168		521.841	-0.38325		521.841	0.08474		521.841	0.13892
	521.693	-0.07061		521.693	0.19433		521.693	-0.18504		521.693	-0.24131		521.693	0.40761		521.693	-0.22654		521.693	0.04308		521.693	0.16638		521.693	0.19119		521.693	-0.000825		521.693	-0.19745		521.693	-0.04204		521.693	-0.15139		521.693	-0.34508		521.693	0.11478		521.693	0.07354
	521.545	-0.04093		521.545	0.13399		521.545	-0.17199		521.545	-0.24247		521.545	0.3446		521.545	-0.17031		521.545	0.05994		521.545	0.11067		521.545	0.17514		521.545	0.00462		521.545	-0.1254		521.545	-0.01188		521.545	-0.08311		521.545	-0.30402		521.545	0.14279		521.545	-0.00696
	521.396	-0.00413		521.396	0.08292		521.396	-0.14415		521.396	-0.23164		521.396	0.26055		521.396	-0.09252		521.396	0.09824		521.396	0.01611		521.396	0.12438		521.396	0.02214		521.396	-0.04527		521.396	-0.000695312		521.396	-0.02441		521.396	-0.28743		521.396	0.16288		521.396	-0.07439
	521.249	0.01901		521.249	0.04343		521.249	-0.11926		521.249	-0.22019		521.249	0.16846		521.249	-0.01026		521.249	0.12523		521.249	-0.08678		521.249	0.04733		521.249	0.03771		521.249	0.02771		521.249	-0.00585		521.249	0.02006		521.249	-0.30026		521.249	0.16657		521.249	-0.1104
	521.1	0.02213		521.1	0.02415		521.1	-0.10436		521.1	-0.21621		521.1	0.08748		521.1	0.04742		521.1	0.129		521.1	-0.17918		521.1	-0.03058		521.1	0.04613		521.1	0.08566		521.1	-0.01707		521.1	0.04654		521.1	-0.31665		521.1	0.15328		521.1	-0.11935
	520.953	0.03383		520.953	0.03071		520.953	-0.10873		520.953	-0.21425		520.953	0.03938		520.953	0.0674		520.953	0.12303		520.953	-0.25948		520.953	-0.08641		520.953	0.04967		520.953	0.12958		520.953	-0.03322		520.953	0.05224		520.953	-0.30533		520.953	0.13812		520.953	-0.11531
	520.804	0.07861		520.804	0.05155		520.804	-0.13356		520.804	-0.19666		520.804	0.03896		520.804	0.06892		520.804	0.12266		520.804	-0.32616		520.804	-0.11054		520.804	0.05657		520.804	0.15782		520.804	-0.05723		520.804	0.04097		520.804	-0.26452		520.804	0.12957		520.804	-0.11129
	520.656	0.15108		520.656	0.07274		520.656	-0.16217		520.656	-0.15327		520.656	0.07375		520.656	0.07931		520.656	0.14055		520.656	-0.36944		520.656	-0.10588		520.656	0.07515		520.656	0.16228		520.656	-0.08445		520.656	0.02825		520.656	-0.22053		520.656	0.12714		520.656	-0.10746
	520.508	0.22583		520.508	0.08912		520.508	-0.17461		520.508	-0.09496		520.508	0.10587		520.508	0.09973		520.508	0.17921		520.508	-0.38362		520.508	-0.08233		520.508	0.10535		520.508	0.13712		520.508	-0.10398		520.508	0.02583		520.508	-0.1852		520.508	0.12917		520.508	-0.09141
	520.36	0.28383		520.36	0.09964		520.36	-0.16043		520.36	-0.03615		520.36	0.1067		520.36	0.12108		520.36	0.21801		520.36	-0.37384		520.36	-0.05533		520.36	0.13047		520.36	0.09188		520.36	-0.1121		520.36	0.0166		520.36	-0.14702		520.36	0.13579		520.36	-0.05897
	520.213	0.30858		520.213	0.10454		520.213	-0.11939		520.213	0.01346		520.213	0.08131		520.213	0.13907		520.213	0.22734		520.213	-0.34848		520.213	-0.04029		520.213	0.13157		520.213	0.04509		520.213	-0.11856		520.213	-0.02176		520.213	-0.10083		520.213	0.15053		520.213	-0.02197
	520.064	0.26616		520.064	0.09853		520.064	-0.06418		520.064	0.04443		520.064	0.0517		520.064	0.13977		520.064	0.19923		520.064	-0.31411		520.064	-0.03966		520.064	0.1062		520.064	0.01071		520.064	-0.12231		520.064	-0.09192		520.064	-0.05748		520.064	0.17539		520.064	0.00446
	519.916	0.15393		519.916	0.07658		519.916	-0.01001		519.916	0.06265		519.916	0.03391		519.916	0.1047		519.916	0.15249		519.916	-0.27256		519.916	-0.05057		519.916	0.06368		519.916	-0.00127		519.916	-0.11011		519.916	-0.1805		519.916	-0.02823		519.916	0.20418		519.916	0.01344
	519.768	0.03534		519.768	0.04889		519.768	0.03381		519.768	0.08389		519.768	0.03756		519.768	0.04416		519.768	0.11254		519.768	-0.22514		519.768	-0.08016		519.768	0.01726		519.768	0.00858		519.768	-0.08263		519.768	-0.26188		519.768	-0.00832		519.768	0.22408		519.768	0.00717
	519.62	-0.02665		519.62	0.03269		519.62	0.06123		519.62	0.11505		519.62	0.06678		519.62	-0.00174		519.62	0.09346		519.62	-0.18105		519.62	-0.13919		519.62	-0.01352		519.62	0.02657		519.62	-0.05607		519.62	-0.3176		519.62	0.00974		519.62	0.22421		519.62	-0.01329
	519.472	-0.02095		519.472	0.03575		519.472	0.07775		519.472	0.14728		519.472	0.11702		519.472	-0.00904		519.472	0.09109		519.472	-0.14664		519.472	-0.21621		519.472	-0.01632		519.472	0.04739		519.472	-0.03638		519.472	-0.34108		519.472	0.02182		519.472	0.19922		519.472	-0.03591
	519.324	0.04115		519.324	0.06032		519.324	0.09367		519.324	0.16264		519.324	0.17179		519.324	0.01818		519.324	0.08862		519.324	-0.11132		519.324	-0.27836		519.324	0.00873		519.324	0.07155		519.324	-0.01429		519.324	-0.33653		519.324	0.02508		519.324	0.1503		519.324	-0.04131
	519.176	0.13423		519.176	0.10136		519.176	0.10732		519.176	0.15248		519.176	0.20906		519.176	0.06704		519.176	0.07221		519.176	-0.05637		519.176	-0.30209		519.176	0.05401		519.176	0.09556		519.176	0.01506		519.176	-0.31048		519.176	0.02912		519.176	0.09011		519.176	-0.03101
	519.028	0.22067		519.028	0.14677		519.028	0.10815		519.028	0.12528		519.028	0.21727		519.028	0.11414		519.028	0.04831		519.028	0.02023		519.028	-0.28494		519.028	0.10056		519.028	0.12009		519.028	0.0407		519.028	-0.2669		519.028	0.04735		519.028	0.0354		519.028	-0.02912
	518.879	0.28515		518.879	0.18913		518.879	0.09201		518.879	0.0962		518.879	0.20349		518.879	0.13268		518.879	0.04045		518.879	0.09692		518.879	-0.23625		518.879	0.12905		518.879	0.16177		518.879	0.04963		518.879	-0.22216		518.879	0.08178		518.879	-0.00326		518.879	-0.0596
	518.732	0.3233		518.732	0.22555		518.732	0.06157		518.732	0.0702		518.732	0.18162		518.732	0.11162		518.732	0.0574		518.732	0.15812		518.732	-0.17569		518.732	0.13455		518.732	0.23139		518.732	0.04373		518.732	-0.19535		518.732	0.11215		518.732	-0.01393		518.732	-0.12097
	518.583	0.31831		518.583	0.24936		518.583	0.02744		518.583	0.04182		518.583	0.15728		518.583	0.0623		518.583	0.08822		518.583	0.20835		518.583	-0.12963		518.583	0.12554		518.583	0.31033		518.583	0.03664		518.583	-0.1871		518.583	0.11537		518.583	0.01404		518.583	-0.18278
	518.436	0.27711		518.436	0.25818		518.436	0.00448		518.436	0.00953		518.436	0.13596		518.436	0.000225781		518.436	0.12437		518.436	0.24943		518.436	-0.11132		518.436	0.10811		518.436	0.37464		518.436	0.03533		518.436	-0.18751		518.436	0.09604		518.436	0.06738		518.436	-0.2149
	518.287	0.23725		518.287	0.26153		518.287	-0.00177		518.287	-0.02113		518.287	0.12493		518.287	-0.07025		518.287	0.16107		518.287	0.26763		518.287	-0.10943		518.287	0.08248		518.287	0.41516		518.287	0.02814		518.287	-0.18846		518.287	0.07514		518.287	0.12082		518.287	-0.20994
	518.139	0.22091		518.139	0.26658		518.139	0.01011		518.139	-0.04063		518.139	0.1212		518.139	-0.15162		518.139	0.18832		518.139	0.24728		518.139	-0.10231		518.139	0.06225		518.139	0.41681		518.139	-0.00594		518.139	-0.18865		518.139	0.06256		518.139	0.16938		518.139	-0.17743
	517.991	0.21693		517.991	0.27326		517.991	0.03287		517.991	-0.0441		517.991	0.11329		517.991	-0.2447		517.991	0.19083		517.991	0.19121		517.991	-0.07319		517.991	0.07539		517.991	0.36663		517.991	-0.06576		517.991	-0.19643		517.991	0.05043		517.991	0.22143		517.991	-0.12981
	517.843	0.21388		517.843	0.28192		517.843	0.05008		517.843	-0.02854		517.843	0.09569		517.843	-0.33537		517.843	0.172		517.843	0.11995		517.843	-0.02224		517.843	0.13066		517.843	0.28885		517.843	-0.11655		517.843	-0.21314		517.843	0.03356		517.843	0.27313		517.843	-0.07853
	517.695	0.23451		517.695	0.29022		517.695	0.05669		517.695	0.0007625		517.695	0.07293		517.695	-0.39943		517.695	0.15177		517.695	0.05471		517.695	0.03374		517.695	0.2033		517.695	0.22511		517.695	-0.13263		517.695	-0.22254		517.695	0.01764		517.695	0.30804		517.695	-0.0384
	517.547	0.30227		517.547	0.29126		517.547	0.0563		517.547	0.02736		517.547	0.04393		517.547	-0.42544		517.547	0.13437		517.547	0.01465		517.547	0.07756		517.547	0.26312		517.547	0.19467		517.547	-0.12801		517.547	-0.20742		517.547	0.00973		517.547	0.30731		517.547	-0.02329
	517.398	0.39118		517.398	0.27651		517.398	0.05248		517.398	0.03557		517.398	-0.00195		517.398	-0.42711		517.398	0.12229		517.398	0.01054		517.398	0.09433		517.398	0.29928		517.398	0.19175		517.398	-0.13173		517.398	-0.16634		517.398	0.01438		517.398	0.26577		517.398	-0.02906
	517.251	0.45395		517.251	0.24212		517.251	0.04962		517.251	0.01863		517.251	-0.05846		517.251	-0.422		517.251	0.13067		517.251	0.03614		517.251	0.07456		517.251	0.3112		517.251	0.19623		517.251	-0.15164		517.251	-0.111		517.251	0.03258		517.251	0.21412		517.251	-0.03665
	517.102	0.4796		517.102	0.18873		517.102	0.05579		517.102	-0.01429		517.102	-0.09495		517.102	-0.40685		517.102	0.1605		517.102	0.07151		517.102	0.02746		517.102	0.29481		517.102	0.18156		517.102	-0.17518		517.102	-0.04628		517.102	0.05758		517.102	0.18552		517.102	-0.03726
	516.955	0.47124		516.955	0.12202		516.955	0.07717		516.955	-0.04648		516.955	-0.08459		516.955	-0.37383		516.955	0.1928		516.955	0.09343		516.955	-0.02097		516.955	0.24616		516.955	0.13852		516.955	-0.18585		516.955	0.02439		516.955	0.07855		516.955	0.17248		516.955	-0.0419
	516.806	0.42426		516.806	0.05647		516.806	0.10098		516.806	-0.06432		516.806	-0.01937		516.806	-0.32258		516.806	0.21117		516.806	0.09233		516.806	-0.053		516.806	0.17423		516.806	0.08175		516.806	-0.17795		516.806	0.08324		516.806	0.09146		516.806	0.14947		516.806	-0.05415
	516.659	0.34385		516.659	0.0057		516.659	0.11161		516.659	-0.06234		516.659	0.08014		516.659	-0.25934		516.659	0.20713		516.659	0.07249		516.659	-0.0686		516.659	0.10012		516.659	0.02705		516.659	-0.15572		516.659	0.11271		516.659	0.09465		516.659	0.11256		516.659	-0.06094
	516.51	0.25226		516.51	-0.02614		516.51	0.11001		516.51	-0.04591		516.51	0.17533		516.51	-0.19726		516.51	0.17631		516.51	0.03874		516.51	-0.06217		516.51	0.0409		516.51	-0.01357		516.51	-0.11521		516.51	0.1129		516.51	0.08697		516.51	0.08629		516.51	-0.05292
	516.362	0.17233		516.362	-0.04198		516.362	0.09343		516.362	-0.03484		516.362	0.24404		516.362	-0.14274		516.362	0.12683		516.362	-0.00182		516.362	-0.02296		516.362	-0.00135		516.362	-0.03037		516.362	-0.05142		516.362	0.0992		516.362	0.0719		516.362	0.08314		516.362	-0.03912
	516.214	0.11042		516.214	-0.05507		516.214	0.05233		516.214	-0.04965		516.214	0.28147		516.214	-0.09196		516.214	0.0792		516.214	-0.03601		516.214	0.0355		516.214	-0.03745		516.214	-0.02834		516.214	0.02531		516.214	0.09654		516.214	0.05338		516.214	0.08148		516.214	-0.04325
	516.066	0.06435		516.066	-0.08165		516.066	-0.00407		516.066	-0.09021		516.066	0.28926		516.066	-0.0433		516.066	0.03819		516.066	-0.06012		516.066	0.08452		516.066	-0.07954		516.066	-0.01789		516.066	0.09513		516.066	0.12331		516.066	0.02899		516.066	0.05834		516.066	-0.08349
	515.918	0.03913		515.918	-0.12536		515.918	-0.04694		515.918	-0.14206		515.918	0.27695		515.918	-0.00824		515.918	-0.01062		515.918	-0.07861		515.918	0.11162		515.918	-0.13419		515.918	-0.00392		515.918	0.14897		515.918	0.17819		515.918	-0.00365		515.918	0.01574		515.918	-0.15454
	515.77	0.04949		515.77	-0.1736		515.77	-0.05446		515.77	-0.18334		515.77	0.26241		515.77	0.00155		515.77	-0.0709		515.77	-0.0905		515.77	0.12895		515.77	-0.19416		515.77	0.00695		515.77	0.19244		515.77	0.23848		515.77	-0.02828		515.77	-0.02653		515.77	-0.23341
	515.622	0.08414		515.622	-0.20248		515.622	-0.02726		515.622	-0.19994		515.622	0.25918		515.622	-0.01032		515.622	-0.12842		515.622	-0.09788		515.622	0.14967		515.622	-0.23748		515.622	-0.00384		515.622	0.23075		515.622	0.27135		515.622	-0.02741		515.622	-0.05555		515.622	-0.30574
	515.474	0.10271		515.474	-0.19602		515.474	0.01634		515.474	-0.19665		515.474	0.26605		515.474	-0.03879		515.474	-0.16479		515.474	-0.10421		515.474	0.17004		515.474	-0.24617		515.474	-0.04791		515.474	0.25832		515.474	0.26581		515.474	-0.01464		515.474	-0.07163		515.474	-0.36968
	515.326	0.09975		515.326	-0.15167		515.326	0.06551		515.326	-0.18373		515.326	0.26981		515.326	-0.08343		515.326	-0.17151		515.326	-0.10567		515.326	0.17379		515.326	-0.22325		515.326	-0.10492		515.326	0.25943		515.326	0.23995		515.326	-0.01259		515.326	-0.07474		515.326	-0.41329
	515.178	0.10338		515.178	-0.07828		515.178	0.1195		515.178	-0.16461		515.178	0.25287		515.178	-0.13042		515.178	-0.15438		515.178	-0.10232		515.178	0.14724		515.178	-0.18761		515.178	-0.14757		515.178	0.23031		515.178	0.20795		515.178	-0.02101		515.178	-0.06847		515.178	-0.41443
	515.03	0.123		515.03	0.000925		515.03	0.16728		515.03	-0.14115		515.03	0.20116		515.03	-0.15638		515.03	-0.11816		515.03	-0.10082		515.03	0.09684		515.03	-0.15609		515.03	-0.16887		515.03	0.19359		515.03	0.16856		515.03	-0.03443		515.03	-0.0588		515.03	-0.37167
	514.881	0.14776		514.881	0.06347		514.881	0.19215		514.881	-0.12519		514.881	0.1117		514.881	-0.14736		514.881	-0.0663		514.881	-0.10307		514.881	0.04386		514.881	-0.13235		514.881	-0.18505		514.881	0.17301		514.881	0.1237		514.881	-0.0484		514.881	-0.0425		514.881	-0.30897
	514.734	0.15252		514.734	0.10606		514.734	0.19828		514.734	-0.12793		514.734	-0.00249		514.734	-0.10706		514.734	-0.01767		514.734	-0.09582		514.734	0.0082		514.734	-0.12202		514.734	-0.21687		514.734	0.17673		514.734	0.08623		514.734	-0.05101		514.734	-0.00836		514.734	-0.25281
	514.585	0.11033		514.585	0.13369		514.585	0.21198		514.585	-0.1364		514.585	-0.1133		514.585	-0.0484		514.585	0.0076		514.585	-0.06187		514.585	0.0031		514.585	-0.14452		514.585	-0.26466		514.585	0.19804		514.585	0.06458		514.585	-0.03273		514.585	0.04862		514.585	-0.20929
	514.438	0.01903		514.438	0.14917		514.438	0.24793		514.438	-0.11957		514.438	-0.19642		514.438	0.01652		514.438	0.01148		514.438	-0.00971		514.438	0.02626		514.438	-0.20278		514.438	-0.30477		514.438	0.22221		514.438	0.04951		514.438	0.00791		514.438	0.11953		514.438	-0.16498
	514.289	-0.09538		514.289	0.1579		514.289	0.29488		514.289	-0.06304		514.289	-0.25174		514.289	0.06817		514.289	0.00682		514.289	0.03923		514.289	0.05991		514.289	-0.27037		514.289	-0.31104		514.289	0.2321		514.289	0.03506		514.289	0.06322		514.289	0.18949		514.289	-0.11555
	514.142	-0.19277		514.142	0.16467		514.142	0.33363		514.142	0.02151		514.142	-0.28589		514.142	0.08628		514.142	0.0046		514.142	0.07582		514.142	0.09222		514.142	-0.31785		514.142	-0.27775		514.142	0.21529		514.142	0.02591		514.142	0.117		514.142	0.24348		514.142	-0.07934
	513.993	-0.24687		513.993	0.16896		513.993	0.35136		513.993	0.11256		513.993	-0.30113		513.993	0.08058		513.993	0.0155		513.993	0.10379		513.993	0.11614		513.993	-0.33145		513.993	-0.2201		513.993	0.17053		513.993	0.02604		513.993	0.15537		513.993	0.27132		513.993	-0.0665
	513.845	-0.26284		513.845	0.15885		513.845	0.34091		513.845	0.18906		513.845	-0.29995		513.845	0.08944		513.845	0.04005		513.845	0.13705		513.845	0.11977		513.845	-0.3156		513.845	-0.15852		513.845	0.11114		513.845	0.0358		513.845	0.17068		513.845	0.26981		513.845	-0.06292
	513.697	-0.25696		513.697	0.11777		513.697	0.30466		513.697	0.24307		513.697	-0.2816		513.697	0.13335		513.697	0.06436		513.697	0.18253		513.697	0.10383		513.697	-0.28699		513.697	-0.10303		513.697	0.05708		513.697	0.04876		513.697	0.16307		513.697	0.24084		513.697	-0.06316
	513.549	-0.24041		513.549	0.04943		513.549	0.25472		513.549	0.2767		513.549	-0.24741		513.549	0.19005		513.549	0.07852		513.549	0.22325		513.549	0.08066		513.549	-0.25381		513.549	-0.05179		513.549	0.02113		513.549	0.05543		513.549	0.14216		513.549	0.1908		513.549	-0.0832
	513.401	-0.21752		513.401	-0.01508		513.401	0.20555		513.401	0.29094		513.401	-0.2061		513.401	0.2197		513.401	0.0814		513.401	0.23909		513.401	0.05428		513.401	-0.21508		513.401	-0.00696		513.401	0.00298		513.401	0.04551		513.401	0.11287		513.401	0.13593		513.401	-0.12628
	513.253	-0.19408		513.253	-0.04893		513.253	0.15837		513.253	0.29577		513.253	-0.1595		513.253	0.20594		513.253	0.07359		513.253	0.22082		513.253	0.02504		513.253	-0.17359		513.253	0.0126		513.253	-0.01228		513.253	0.00552		513.253	0.07016		513.253	0.09391		513.253	-0.181
	513.104	-0.169		513.104	-0.05812		513.104	0.10187		513.104	0.29966		513.104	-0.10113		513.104	0.16972		513.104	0.05631		513.104	0.16053		513.104	0.000710937		513.104	-0.1315		513.104	-0.00793		513.104	-0.03665		513.104	-0.06017		513.104	0.01389		513.104	0.07328		513.104	-0.24559
	512.957	-0.12524		512.957	-0.06227		512.957	0.0333		512.957	0.30056		512.957	-0.04137		512.957	0.14013		512.957	0.02417		512.957	0.06705		512.957	-0.00836		512.957	-0.09509		512.957	-0.05643		512.957	-0.06613		512.957	-0.11439		512.957	-0.0437		512.957	0.07018		512.957	-0.31817
	512.808	-0.05601		512.808	-0.06634		512.808	-0.03761		512.808	0.29199		512.808	-0.001		512.808	0.12654		512.808	-0.01993		512.808	-0.02405		512.808	-0.00237		512.808	-0.0699		512.808	-0.10309		512.808	-0.08808		512.808	-0.1154		512.808	-0.08534		512.808	0.07315		512.808	-0.38565
	512.661	0.00913		512.661	-0.06445		512.661	-0.09581		512.661	0.26887		512.661	0.0152		512.661	0.12464		512.661	-0.05337		512.661	-0.08597		512.661	0.00899		512.661	-0.04835		512.661	-0.12899		512.661	-0.09327		512.661	-0.06122		512.661	-0.10599		512.661	0.08024		512.661	-0.42469
	512.512	0.03622		512.512	-0.05117		512.512	-0.13581		512.512	0.23221		512.512	0.01851		512.512	0.12803		512.512	-0.05785		512.512	-0.11962		512.512	0.01443		512.512	-0.01871		512.512	-0.13348		512.512	-0.09326		512.512	0.00678		512.512	-0.11368		512.512	0.09523		512.512	-0.40743
	512.364	0.03623		512.364	-0.01915		512.364	-0.16083		512.364	0.18994		512.364	0.02597		512.364	0.13073		512.364	-0.04919		512.364	-0.13721		512.364	0.01465		512.364	0.01738		512.364	-0.12499		512.364	-0.10998		512.364	0.04892		512.364	-0.11527		512.364	0.12104		512.364	-0.3223
	512.216	0.04254		512.216	0.0297		512.216	-0.16892		512.216	0.14687		512.216	0.05525		512.216	0.12931		512.216	-0.05271		512.216	-0.14629		512.216	0.02464		512.216	0.04129		512.216	-0.11288		512.216	-0.14479		512.216	0.05725		512.216	-0.11566		512.216	0.1672		512.216	-0.19432
	512.068	0.07651		512.068	0.07074		512.068	-0.16206		512.068	0.10059		512.068	0.12078		512.068	0.12391		512.068	-0.0671		512.068	-0.15032		512.068	0.05001		512.068	0.04081		512.068	-0.09841		512.068	-0.18849		512.068	0.04128		512.068	-0.12897		512.068	0.22863		512.068	-0.06593
	511.92	0.1363		511.92	0.08588		511.92	-0.15522		511.92	0.05774		511.92	0.21419		511.92	0.11754		511.92	-0.07922		511.92	-0.15519		511.92	0.07845		511.92	0.02992		511.92	-0.07851		511.92	-0.23198		511.92	0.00978		511.92	-0.1694		511.92	0.28109		511.92	0.04308
	511.772	0.19026		511.772	0.08312		511.772	-0.15693		511.772	0.03161		511.772	0.29938		511.772	0.10992		511.772	-0.08229		511.772	-0.15215		511.772	0.08766		511.772	0.03405		511.772	-0.05694		511.772	-0.26243		511.772	-0.03428		511.772	-0.22396		511.772	0.31351		511.772	0.14156
	511.624	0.20105		511.624	0.07643		511.624	-0.15788		511.624	0.02488		511.624	0.35173		511.624	0.09313		511.624	-0.07708		511.624	-0.11821		511.624	0.06238		511.624	0.06661		511.624	-0.04422		511.624	-0.27191		511.624	-0.0877		511.624	-0.26195		511.624	0.327		511.624	0.23705
	511.476	0.16527		511.476	0.0768		511.476	-0.15059		511.476	0.03261		511.476	0.37851		511.476	0.06617		511.476	-0.06807		511.476	-0.05136		511.476	-0.00324		511.476	0.122		511.476	-0.05419		511.476	-0.24799		511.476	-0.13978		511.476	-0.27206		511.476	0.31743		511.476	0.31408
	511.328	0.09775		511.328	0.08591		511.328	-0.14206		511.328	0.05146		511.328	0.38911		511.328	0.03943		511.328	-0.05351		511.328	0.01641		511.328	-0.09708		511.328	0.17695		511.328	-0.09273		511.328	-0.17556		511.328	-0.17923		511.328	-0.26427		511.328	0.28449		511.328	0.34873
	511.18	0.02473		511.18	0.09362		511.18	-0.13982		511.18	0.07235		511.18	0.37574		511.18	0.02076		511.18	-0.0191		511.18	0.05532		511.18	-0.18686		511.18	0.21153		511.18	-0.14713		511.18	-0.06997		511.18	-0.20759		511.18	-0.24741		511.18	0.23518		511.18	0.33277
	511.032	-0.00361		511.032	0.09614		511.032	-0.14505		511.032	0.07957		511.032	0.34008		511.032	0.01225		511.032	0.04087		511.032	0.07031		511.032	-0.24514		511.032	0.22815		511.032	-0.19776		511.032	0.02912		511.032	-0.23355		511.032	-0.22226		511.032	0.17287		511.032	0.27862
	510.884	0.02611		510.884	0.09552		510.884	-0.15715		510.884	0.06551		510.884	0.30198		510.884	0.01669		510.884	0.10194		510.884	0.08475		510.884	-0.26447		510.884	0.24804		510.884	-0.23233		510.884	0.08985		510.884	-0.26158		510.884	-0.19209		510.884	0.09827		510.884	0.20985
	510.736	0.0922		510.736	0.08751		510.736	-0.17196		510.736	0.03598		510.736	0.27729		510.736	0.03924		510.736	0.13002		510.736	0.11108		510.736	-0.25815		510.736	0.29241		510.736	-0.2505		510.736	0.10171		510.736	-0.27988		510.736	-0.17005		510.736	0.01818		510.736	0.15446
	510.587	0.19039		510.587	0.07109		510.587	-0.17931		510.587	0.00301		510.587	0.26874		510.587	0.07243		510.587	0.11653		510.587	0.14742		510.587	-0.24094		510.587	0.34851		510.587	-0.25794		510.587	0.07895		510.587	-0.26639		510.587	-0.16842		510.587	-0.06061		510.587	0.13487
	510.44	0.31229		510.44	0.04627		510.44	-0.17008		510.44	-0.02369		510.44	0.2591		510.44	0.09889		510.44	0.08069		510.44	0.1875		510.44	-0.21496		510.44	0.37759		510.44	-0.2617		510.44	0.04469		510.44	-0.22173		510.44	-0.19158		510.44	-0.13715		510.44	0.15473
	510.291	0.4305		510.291	0.00911		510.291	-0.14538		510.291	-0.04144		510.291	0.23254		510.291	0.11063		510.291	0.04021		510.291	0.22122		510.291	-0.18001		510.291	0.36121		510.291	-0.26663		510.291	0.00886		510.291	-0.16719		510.291	-0.23741		510.291	-0.21252		510.291	0.19813
	510.144	0.50962		510.144	-0.03913		510.144	-0.11071		510.144	-0.0567		510.144	0.20723		510.144	0.10719		510.144	0.00127		510.144	0.22777		510.144	-0.14556		510.144	0.30894		510.144	-0.27144		510.144	-0.03041		510.144	-0.11347		510.144	-0.29893		510.144	-0.27435		510.144	0.24884
	509.995	0.52446		509.995	-0.09564		509.995	-0.07001		509.995	-0.07402		509.995	0.21097		509.995	0.08306		509.995	-0.02737		509.995	0.19012		509.995	-0.12397		509.995	0.23849		509.995	-0.26574		509.995	-0.06967		509.995	-0.05996		509.995	-0.36306		509.995	-0.29614		509.995	0.29151
	509.847	0.48406		509.847	-0.15155		509.847	-0.03098		509.847	-0.08665		509.847	0.23555		509.847	0.03053		509.847	-0.03095		509.847	0.12191		509.847	-0.11235		509.847	0.17559		509.847	-0.2412		509.847	-0.09387		509.847	-0.01833		509.847	-0.40953		509.847	-0.26851		509.847	0.30917
	509.699	0.42232		509.699	-0.19225		509.699	-0.0046		509.699	-0.0833		509.699	0.24809		509.699	-0.04368		509.699	-0.0027		509.699	0.06198		509.699	-0.09506		509.699	0.14614		509.699	-0.21227		509.699	-0.09573		509.699	-0.00561		509.699	-0.42368		509.699	-0.2039		509.699	0.29517
	509.551	0.36411		509.551	-0.22086		509.551	0.01014		509.551	-0.06219		509.551	0.22782		509.551	-0.11685		509.551	0.04364		509.551	0.03066		509.551	-0.05867		509.551	0.15096		509.551	-0.20202		509.551	-0.08737		509.551	-0.02125		509.551	-0.40851		509.551	-0.12724		509.551	0.25518
	509.403	0.31693		509.403	-0.25189		509.403	0.01574		509.403	-0.03096		509.403	0.18247		509.403	-0.17487		509.403	0.08119		509.403	0.01501		509.403	0.00308		509.403	0.17003		509.403	-0.20534		509.403	-0.07884		509.403	-0.04433		509.403	-0.36753		509.403	-0.06064		509.403	0.20321
	509.255	0.27781		509.255	-0.28775		509.255	0.00942		509.255	0.00095		509.255	0.1353		509.255	-0.22797		509.255	0.08656		509.255	-0.00544		509.255	0.08295		509.255	0.17936		509.255	-0.2001		509.255	-0.06808		509.255	-0.05659		509.255	-0.30696		509.255	-0.00965		509.255	0.15915
	509.107	0.23858		509.107	-0.32106		509.107	-0.00233		509.107	0.02315		509.107	0.09313		509.107	-0.28763		509.107	0.05966		509.107	-0.04215		509.107	0.15926		509.107	0.16083		509.107	-0.18287		509.107	-0.05394		509.107	-0.06308		509.107	-0.25307		509.107	0.02282		509.107	0.13353
	508.959	0.19122		508.959	-0.34774		508.959	-0.00738		508.959	0.02726		508.959	0.05269		508.959	-0.34292		508.959	0.01696		508.959	-0.09462		508.959	0.20479		508.959	0.10939		508.959	-0.16242		508.959	-0.03245		508.959	-0.07695		508.959	-0.23053		508.959	0.03263		508.959	0.11553
	508.81	0.12564		508.81	-0.36687		508.81	-0.00356		508.81	0.01053		508.81	0.01463		508.81	-0.37275		508.81	-0.03496		508.81	-0.1483		508.81	0.20534		508.81	0.03767		508.81	-0.1367		508.81	0.00159		508.81	-0.09997		508.81	-0.23791		508.81	0.02441		508.81	0.0987
	508.663	0.05389		508.663	-0.37578		508.663	0.00263		508.663	-0.02077		508.663	-0.01808		508.663	-0.37294		508.663	-0.08658		508.663	-0.18182		508.663	0.16467		508.663	-0.03002		508.663	-0.09292		508.663	0.04128		508.663	-0.12233		508.663	-0.25768		508.663	0.01715		508.663	0.09345
	508.514	0.0086		508.514	-0.36497		508.514	0.00568		508.514	-0.05362		508.514	-0.03069		508.514	-0.3569		508.514	-0.12408		508.514	-0.18561		508.514	0.10245		508.514	-0.0771		508.514	-0.02794		508.514	0.06933		508.514	-0.12528		508.514	-0.26282		508.514	0.02551		508.514	0.09913
	508.367	0.00651		508.367	-0.32763		508.367	0.00313		508.367	-0.07536		508.367	-0.0012		508.367	-0.34092		508.367	-0.15397		508.367	-0.16688		508.367	0.0442		508.367	-0.10137		508.367	0.04215		508.367	0.07382		508.367	-0.09753		508.367	-0.22507		508.367	0.03467		508.367	0.0943
	508.218	0.03464		508.218	-0.27226		508.218	-0.00737		508.218	-0.07864		508.218	0.07003		508.218	-0.33377		508.218	-0.19366		508.218	-0.13773		508.218	-0.00133		508.218	-0.11823		508.218	0.08854		508.218	0.05778		508.218	-0.05563		508.218	-0.14962		508.218	0.02015		508.218	0.07064
	508.07	0.05759		508.07	-0.21526		508.07	-0.01553		508.07	-0.07271		508.07	0.15738		508.07	-0.33386		508.07	-0.24455		508.07	-0.10896		508.07	-0.03298		508.07	-0.15472		508.07	0.10257		508.07	0.03708		508.07	-0.02884		508.07	-0.07766		508.07	-0.02336		508.07	0.05417
	507.922	0.03666		507.922	-0.16627		507.922	-0.00132		507.922	-0.08133		507.922	0.23698		507.922	-0.3342		507.922	-0.28607		507.922	-0.07898		507.922	-0.044		507.922	-0.21862		507.922	0.10698		507.922	0.0295		507.922	-0.02504		507.922	-0.03696		507.922	-0.08185		507.922	0.07255
	507.774	-0.04166		507.774	-0.12755		507.774	0.03958		507.774	-0.11096		507.774	0.29321		507.774	-0.32059		507.774	-0.29902		507.774	-0.03638		507.774	-0.03481		507.774	-0.29054		507.774	0.11528		507.774	0.03656		507.774	-0.0319		507.774	-0.01708		507.774	-0.12748		507.774	0.12409
	507.626	-0.13949		507.626	-0.10283		507.626	0.091		507.626	-0.13808		507.626	0.32588		507.626	-0.27143		507.626	-0.28801		507.626	0.02387		507.626	-0.01896		507.626	-0.34296		507.626	0.12285		507.626	0.04601		507.626	-0.03334		507.626	0.00213		507.626	-0.13134		507.626	0.19575
	507.478	-0.20687		507.478	-0.09068		507.478	0.12434		507.478	-0.13476		507.478	0.34593		507.478	-0.18205		507.478	-0.26819		507.478	0.0905		507.478	-0.0079		507.478	-0.36339		507.478	0.13031		507.478	0.05609		507.478	-0.0196		507.478	0.02051		507.478	-0.08986		507.478	0.27881
	507.329	-0.24048		507.329	-0.08239		507.329	0.11834		507.329	-0.09916		507.329	0.35873		507.329	-0.0814		507.329	-0.24028		507.329	0.14128		507.329	-0.000778906		507.329	-0.36444		507.329	0.1437		507.329	0.06297		507.329	0.00948		507.329	0.02776		507.329	-0.02522		507.329	0.35101
	507.182	-0.27235		507.182	-0.07016		507.182	0.07109		507.182	-0.06175		507.182	0.36566		507.182	-0.00219		507.182	-0.20428		507.182	0.1637		507.182	0.000316406		507.182	-0.36093		507.182	0.16871		507.182	0.04515		507.182	0.052		507.182	0.01957		507.182	0.03421		507.182	0.38152
	507.033	-0.31582		507.033	-0.04975		507.033	-0.00174		507.033	-0.04919		507.033	0.36532		507.033	0.04542		507.033	-0.1757		507.033	0.16152		507.033	-0.01296		507.033	-0.35857		507.033	0.20289		507.033	-1.25e-05		507.033	0.0969		507.033	-0.00124		507.033	0.07333		507.033	0.35888
	506.886	-0.34751		506.886	-0.0245		506.886	-0.08739		506.886	-0.04917		506.886	0.35544		506.886	0.05851		506.886	-0.17492		506.886	0.14593		506.886	-0.04179		506.886	-0.35121		506.886	0.22455		506.886	-0.03754		506.886	0.12278		506.886	-0.02829		506.886	0.09497		506.886	0.29983
	506.738	-0.33605		506.738	-0.00141		506.738	-0.18331		506.738	-0.03583		506.738	0.33528		506.738	0.03709		506.738	-0.21036		506.738	0.12119		506.738	-0.07779		506.738	-0.32214		506.738	0.21366		506.738	-0.03259		506.738	0.1145		506.738	-0.05438		506.738	0.09769		506.738	0.23819
	506.59	-0.27539		506.59	0.01926		506.59	-0.27193		506.59	-0.00499		506.59	0.29739		506.59	-0.01032		506.59	-0.27032		506.59	0.08643		506.59	-0.12085		506.59	-0.26352		506.59	0.17331		506.59	0.01391		506.59	0.07864		506.59	-0.07041		506.59	0.0809		506.59	0.20039
	506.442	-0.18922		506.442	0.03826		506.442	-0.32316		506.442	0.03312		506.442	0.22862		506.442	-0.0688		506.442	-0.33022		506.442	0.04103		506.442	-0.17549		506.442	-0.18766		506.442	0.11796		506.442	0.08348		506.442	0.0339		506.442	-0.07365		506.442	0.06065		506.442	0.18884
	506.293	-0.11347		506.293	0.05287		506.293	-0.31996		506.293	0.06487		506.293	0.13464		506.293	-0.11662		506.293	-0.36561		506.293	-0.01594		506.293	-0.22556		506.293	-0.11816		506.293	0.06551		506.293	0.16769		506.293	-0.0101		506.293	-0.07446		506.293	0.04456		506.293	0.18511
	506.146	-0.07541		506.146	0.05729		506.146	-0.2733		506.146	0.07186		506.146	0.03955		506.146	-0.14048		506.146	-0.36143		506.146	-0.0731		506.146	-0.25097		506.146	-0.06856		506.146	0.0328		506.146	0.24582		506.146	-0.04981		506.146	-0.06898		506.146	0.01826		506.146	0.17303
	505.997	-0.08208		505.997	0.0441		505.997	-0.20963		505.997	0.04819		505.997	-0.03891		505.997	-0.14186		505.997	-0.31552		505.997	-0.10058		505.997	-0.2539		505.997	-0.04409		505.997	0.01613		505.997	0.28684		505.997	-0.07642		505.997	-0.03222		505.997	-0.02556		505.997	0.14395
	505.85	-0.11582		505.85	0.00971		505.85	-0.14337		505.85	0.01135		505.85	-0.10554		505.85	-0.12623		505.85	-0.24055		505.85	-0.08378		505.85	-0.24718		505.85	-0.04855		505.85	-0.00112		505.85	0.29282		505.85	-0.08436		505.85	0.03916		505.85	-0.07087		505.85	0.08984
	505.701	-0.15899		505.701	-0.04344		505.701	-0.07803		505.701	-0.01731		505.701	-0.16746		505.701	-0.11231		505.701	-0.1619		505.701	-0.03711		505.701	-0.23871		505.701	-0.06637		505.701	-0.02166		505.701	0.28889		505.701	-0.07798		505.701	0.12183		505.701	-0.10001		505.701	0.018
	505.553	-0.20753		505.553	-0.09452		505.553	-0.02276		505.553	-0.02758		505.553	-0.20507		505.553	-0.11428		505.553	-0.102		505.553	0.02178		505.553	-0.22623		505.553	-0.0844		505.553	-0.03385		505.553	0.27364		505.553	-0.07156		505.553	0.19428		505.553	-0.11842		505.553	-0.04354
	505.405	-0.23493		505.405	-0.1115		505.405	0.01628		505.405	-0.02362		505.405	-0.19348		505.405	-0.1244		505.405	-0.05963		505.405	0.07696		505.405	-0.20224		505.405	-0.10766		505.405	-0.02957		505.405	0.22833		505.405	-0.07943		505.405	0.24918		505.405	-0.1349		505.405	-0.06408
	505.257	-0.21634		505.257	-0.07462		505.257	0.05747		505.257	-0.01486		505.257	-0.13994		505.257	-0.13349		505.257	-0.02003		505.257	0.11162		505.257	-0.17118		505.257	-0.13613		505.257	-0.00813		505.257	0.16309		505.257	-0.10933		505.257	0.29306		505.257	-0.13515		505.257	-0.04421
	505.109	-0.16487		505.109	0.00825		505.109	0.12188		505.109	-0.00129		505.109	-0.08153		505.109	-0.14054		505.109	0.01891		505.109	0.12119		505.109	-0.14069		505.109	-0.15751		505.109	0.03021		505.109	0.10625		505.109	-0.16796		505.109	0.33527		505.109	-0.10594		505.109	-0.01203
	504.961	-0.0959		504.961	0.10793		504.961	0.20667		504.961	0.02379		504.961	-0.04075		504.961	-0.14488		504.961	0.04879		504.961	0.10694		504.961	-0.11398		504.961	-0.16178		504.961	0.08159		504.961	0.0779		504.961	-0.25371		504.961	0.37824		504.961	-0.05959		504.961	0.01496
	504.812	-0.0137		504.812	0.19495		504.812	0.29056		504.812	0.06023		504.812	-0.00785		504.812	-0.13991		504.812	0.05884		504.812	0.0652		504.812	-0.09692		504.812	-0.15977		504.812	0.13777		504.812	0.08605		504.812	-0.33992		504.812	0.41707		504.812	-0.02063		504.812	0.0308
	504.665	0.05453		504.665	0.2471		504.665	0.3431		504.665	0.10626		504.665	0.02893		504.665	-0.12045		504.665	0.04118		504.665	0.01181		504.665	-0.08509		504.665	-0.16574		504.665	0.18967		504.665	0.12275		504.665	-0.38805		504.665	0.4418		504.665	-0.00746		504.665	0.03369
	504.516	0.07409		504.516	0.26797		504.516	0.34608		504.516	0.16265		504.516	0.06281		504.516	-0.08509		504.516	-0.00273		504.516	-0.01981		504.516	-0.06125		504.516	-0.17159		504.516	0.22541		504.516	0.16472		504.516	-0.39011		504.516	0.44313		504.516	-0.02199		504.516	0.02406
	504.369	0.04476		504.369	0.27801		504.369	0.31527		504.369	0.22731		504.369	0.07697		504.369	-0.041		504.369	-0.06154		504.369	-0.02032		504.369	-0.00949		504.369	-0.166		504.369	0.23396		504.369	0.18879		504.369	-0.36669		504.369	0.41777		504.369	-0.05407		504.369	0.00368
	504.22	-0.02554		504.22	0.28156		504.22	0.2841		504.22	0.28628		504.22	0.06539		504.22	-0.00401		504.22	-0.11703		504.22	-0.0067		504.22	0.06715		504.22	-0.16265		504.22	0.21672		504.22	0.18213		504.22	-0.3253		504.22	0.37971		504.22	-0.09419		504.22	-0.02127
	504.073	-0.1502		504.073	0.2659		504.073	0.26536		504.073	0.32273		504.073	0.0462		504.073	0.01692		504.073	-0.15082		504.073	0.00836		504.073	0.14108		504.073	-0.17526		504.073	0.18762		504.073	0.14965		504.073	-0.24942		504.073	0.35555		504.073	-0.12099		504.073	-0.04795
	503.924	-0.32339		503.924	0.22585		503.924	0.25461		503.924	0.33884		503.924	0.03737		503.924	0.02602		503.924	-0.14913		503.924	0.02265		503.924	0.18416		503.924	-0.18818		503.924	0.16107		503.924	0.11885		503.924	-0.14402		503.924	0.349		503.924	-0.11004		503.924	-0.08417
	503.776	-0.49229		503.776	0.17417		503.776	0.25248		503.776	0.3388		503.776	0.0342		503.776	0.03307		503.776	-0.11279		503.776	0.03004		503.776	0.19243		503.776	-0.17516		503.776	0.1476		503.776	0.11379		503.776	-0.04919		503.776	0.33853		503.776	-0.06568		503.776	-0.13637
	503.628	-0.59427		503.628	0.13336		503.628	0.25761		503.628	0.32292		503.628	0.02925		503.628	0.04174		503.628	-0.06073		503.628	0.02166		503.628	0.17858		503.628	-0.1336		503.628	0.15334		503.628	0.12284		503.628	0.00444		503.628	0.30744		503.628	-0.00648		503.628	-0.19964
	503.48	-0.59462		503.48	0.11564		503.48	0.26128		503.48	0.2962		503.48	0.02939		503.48	0.05061		503.48	-0.00656		503.48	-0.00191		503.48	0.15477		503.48	-0.09164		503.48	0.17364		503.48	0.11412		503.48	0.01978		503.48	0.25341		503.48	0.05271		503.48	-0.25097
	503.332	-0.50169		503.332	0.10824		503.332	0.25245		503.332	0.26638		503.332	0.03882		503.332	0.06611		503.332	0.0477		503.332	-0.0325		503.332	0.1297		503.332	-0.07694		503.332	0.18918		503.332	0.06921		503.332	0.00715		503.332	0.1822		503.332	0.09734		503.332	-0.26757
	503.184	-0.37199		503.184	0.08848		503.184	0.22693		503.184	0.23643		503.184	0.04972		503.184	0.08935		503.184	0.10607		503.184	-0.06264		503.184	0.1083		503.184	-0.09058		503.184	0.17899		503.184	-0.00233		503.184	-0.03224		503.184	0.11054		503.184	0.12498		503.184	-0.24009
	503.035	-0.2624		503.035	0.04777		503.035	0.19013		503.035	0.19396		503.035	0.06333		503.035	0.10381		503.035	0.16876		503.035	-0.08366		503.035	0.09402		503.035	-0.11683		503.035	0.13829		503.035	-0.07886		503.035	-0.08271		503.035	0.05194		503.035	0.1473		503.035	-0.16147
	502.888	-0.17836		502.888	-0.000365625		502.888	0.14809		502.888	0.12721		502.888	0.08531		502.888	0.09552		502.888	0.21081		502.888	-0.08859		502.888	0.09023		502.888	-0.14397		502.888	0.078		502.888	-0.14619		502.888	-0.11487		502.888	0.00501		502.888	0.17352		502.888	-0.04531
	502.739	-0.10114		502.739	-0.03166		502.739	0.11727		502.739	0.04072		502.739	0.10582		502.739	0.06567		502.739	0.20663		502.739	-0.0875		502.739	0.0893		502.739	-0.16638		502.739	0.01972		502.739	-0.19645		502.739	-0.11843		502.739	-0.03301		502.739	0.19977		502.739	0.0742
	502.592	-0.03002		502.592	-0.03664		502.592	0.11766		502.592	-0.0481		502.592	0.11755		502.592	0.025		502.592	0.16813		502.592	-0.09518		502.592	0.07919		502.592	-0.17356		502.592	-0.01718		502.592	-0.226		502.592	-0.10438		502.592	-0.06346		502.592	0.21444		502.592	0.1705
	502.443	0.03341		502.443	-0.02308		502.443	0.14527		502.443	-0.11481		502.443	0.12638		502.443	-0.00293		502.443	0.1243		502.443	-0.11076		502.443	0.05992		502.443	-0.15835		502.443	-0.03053		502.443	-0.24311		502.443	-0.08658		502.443	-0.08885		502.443	0.2086		502.443	0.23588
	502.295	0.09494		502.295	0.00223		502.295	0.17726		502.295	-0.14771		502.295	0.13324		502.295	-0.00302		502.295	0.09154		502.295	-0.11769		502.295	0.03381		502.295	-0.12832		502.295	-0.02628		502.295	-0.25628		502.295	-0.07485		502.295	-0.10593		502.295	0.1769		502.295	0.27368
	502.147	0.15585		502.147	0.03014		502.147	0.19476		502.147	-0.16323		502.147	0.13994		502.147	0.01562		502.147	0.07065		502.147	-0.09777		502.147	-0.000379687		502.147	-0.09556		502.147	-0.01547		502.147	-0.25429		502.147	-0.07418		502.147	-0.10521		502.147	0.12367		502.147	0.28878
	501.999	0.21684		501.999	0.04594		501.999	0.19689		501.999	-0.18275		501.999	0.15428		501.999	0.04224		501.999	0.04902		501.999	-0.04781		501.999	-0.03363		501.999	-0.06107		501.999	-0.0183		501.999	-0.22551		501.999	-0.08032		501.999	-0.09421		501.999	0.07205		501.999	0.28591
	501.852	0.2743		501.852	0.03564		501.852	0.1944		501.852	-0.20373		501.852	0.18087		501.852	0.07978		501.852	0.023		501.852	0.01702		501.852	-0.05339		501.852	-0.02709		501.852	-0.0425		501.852	-0.18413		501.852	-0.08195		501.852	-0.09596		501.852	0.04696		501.852	0.26735
	501.703	0.31874		501.703	-0.00463		501.703	0.19183		501.703	-0.21669		501.703	0.2214		501.703	0.13264		501.703	0.00505		501.703	0.07167		501.703	-0.06656		501.703	-0.00494		501.703	-0.07134		501.703	-0.15332		501.703	-0.07515		501.703	-0.11671		501.703	0.05399		501.703	0.23152
	501.556	0.34426		501.556	-0.06238		501.556	0.18338		501.556	-0.22032		501.556	0.26246		501.556	0.19091		501.556	0.00217		501.556	0.10031		501.556	-0.0831		501.556	0.00589		501.556	-0.08653		501.556	-0.13524		501.556	-0.06783		501.556	-0.13715		501.556	0.08215		501.556	0.18
	501.407	0.35773		501.407	-0.11937		501.407	0.15773		501.407	-0.2117		501.407	0.27292		501.407	0.23526		501.407	0.01343		501.407	0.11438		501.407	-0.08953		501.407	0.01093		501.407	-0.08544		501.407	-0.11335		501.407	-0.06611		501.407	-0.13681		501.407	0.11065		501.407	0.12556
	501.259	0.37862		501.259	-0.16295		501.259	0.11231		501.259	-0.18781		501.259	0.24016		501.259	0.25775		501.259	0.03495		501.259	0.13801		501.259	-0.06524		501.259	0.00675		501.259	-0.07649		501.259	-0.07654		501.259	-0.06434		501.259	-0.11969		501.259	0.1238		501.259	0.0865
	501.111	0.41796		501.111	-0.18881		501.111	0.05389		501.111	-0.15293		501.111	0.18629		501.111	0.26695		501.111	0.05853		501.111	0.17237		501.111	-0.01306		501.111	-0.00428		501.111	-0.07059		501.111	-0.03321		501.111	-0.06083		501.111	-0.0991		501.111	0.12174		501.111	0.06832
	500.963	0.45664		500.963	-0.20182		500.963	-0.01579		500.963	-0.12471		500.963	0.13341		500.963	0.27174		500.963	0.0718		500.963	0.20163		500.963	0.04604		500.963	-0.00983		500.963	-0.0672		500.963	-0.000676562		500.963	-0.06912		500.963	-0.07293		500.963	0.10719		500.963	0.0627
	500.815	0.45634		500.815	-0.21204		500.815	-0.08839		500.815	-0.12461		500.815	0.08805		500.815	0.27111		500.815	0.06903		500.815	0.2217		500.815	0.09999		500.815	-0.00303		500.815	-0.06119		500.815	0.01415		500.815	-0.09547		500.815	-0.0372		500.815	0.08767		500.815	0.05779
	500.667	0.40293		500.667	-0.23227		500.667	-0.13909		500.667	-0.15254		500.667	0.05685		500.667	0.26452		500.667	0.0598		500.667	0.23928		500.667	0.15119		500.667	0.00895		500.667	-0.05462		500.667	0.00778		500.667	-0.13187		500.667	-0.000752344		500.667	0.07622		500.667	0.04189
	500.518	0.31811		500.518	-0.27472		500.518	-0.15006		500.518	-0.18175		500.518	0.04343		500.518	0.25987		500.518	0.05627		500.518	0.25934		500.518	0.19532		500.518	0.01259		500.518	-0.04877		500.518	-0.02972		500.518	-0.16655		500.518	0.02492		500.518	0.07644		500.518	0.01747
	500.371	0.22114		500.371	-0.33834		500.371	-0.13802		500.371	-0.18359		500.371	0.04585		500.371	0.26135		500.371	0.06385		500.371	0.28138		500.371	0.21636		500.371	0.00552		500.371	-0.03937		500.371	-0.10064		500.371	-0.18088		500.371	0.04027		500.371	0.08834		500.371	0.0032
	500.222	0.10757		500.222	-0.40342		500.222	-0.13136		500.222	-0.15321		500.222	0.0659		500.222	0.25939		500.222	0.07949		500.222	0.2989		500.222	0.21137		500.222	-0.00428		500.222	-0.02259		500.222	-0.19081		500.222	-0.15968		500.222	0.0558		500.222	0.10627		500.222	0.00813
	500.075	-0.01895		500.075	-0.4477		500.075	-0.1341		500.075	-0.1085		500.075	0.09878		500.075	0.233		500.075	0.09544		500.075	0.30036		500.075	0.19729		500.075	-0.0084		500.075	-0.00452		500.075	-0.27773		500.075	-0.10721		500.075	0.07917		500.075	0.11053		500.075	0.01769
	499.926	-0.11849		499.926	-0.46346		499.926	-0.1394		499.926	-0.07611		499.926	0.12886		499.926	0.17129		499.926	0.10477		499.926	0.28523		499.926	0.19065		499.926	-0.000188281		499.926	0.00439		499.926	-0.34371		499.926	-0.04593		499.926	0.10489		499.926	0.08157		499.926	0.02329
	499.778	-0.15117		499.778	-0.46166		499.778	-0.15384		499.778	-0.07426		499.778	0.1508		499.778	0.09909		499.778	0.10602		499.778	0.26594		499.778	0.19453		499.778	0.02258		499.778	0.00239		499.778	-0.3753		499.778	-0.00347		499.778	0.12407		499.778	0.02129		499.778	0.03802
	499.63	-0.12861		499.63	-0.45271		499.63	-0.1779		499.63	-0.09292		499.63	0.16654		499.63	0.04416		499.63	0.1049		499.63	0.25125		499.63	0.20594		499.63	0.05562		499.63	-0.0051		499.63	-0.3759		499.63	0.00582		499.63	0.14453		499.63	-0.04734		499.63	0.06736
	499.482	-0.08454		499.482	-0.43786		499.482	-0.18881		499.482	-0.11435		499.482	0.17064		499.482	0.00581		499.482	0.10944		499.482	0.24766		499.482	0.22931		499.482	0.08366		499.482	-0.00634		499.482	-0.36124		499.482	-0.00945		499.482	0.18273		499.482	-0.10188		499.482	0.09952
	499.334	-0.03869		499.334	-0.42194		499.334	-0.16578		499.334	-0.141		499.334	0.15995		499.334	-0.02611		499.334	0.12269		499.334	0.25597		499.334	0.26286		499.334	0.0917		499.334	0.00446		499.334	-0.3371		499.334	-0.04021		499.334	0.23757		499.334	-0.13424		499.334	0.12183
	499.186	-0.01019		499.186	-0.40768		499.186	-0.1152		499.186	-0.17613		499.186	0.13495		499.186	-0.0569		499.186	0.12973		499.186	0.26421		499.186	0.2877		499.186	0.08818		499.186	0.01764		499.186	-0.30611		499.186	-0.0813		499.186	0.29529		499.186	-0.16043		499.186	0.13133
	499.038	-0.03246		499.038	-0.3908		499.038	-0.06233		499.038	-0.21336		499.038	0.10328		499.038	-0.0859		499.038	0.11376		499.038	0.25919		499.038	0.28783		499.038	0.09006		499.038	0.02051		499.038	-0.27606		499.038	-0.11667		499.038	0.3458		499.038	-0.20328		499.038	0.1363
	498.89	-0.11523		498.89	-0.37096		498.89	-0.02236		498.89	-0.24066		498.89	0.0885		498.89	-0.10754		498.89	0.08201		498.89	0.24425		498.89	0.26328		498.89	0.09571		498.89	0.00181		498.89	-0.25754		498.89	-0.13494		498.89	0.3864		498.89	-0.25506		498.89	0.14982
	498.741	-0.2222		498.741	-0.34938		498.741	0.01161		498.741	-0.24432		498.741	0.10964		498.741	-0.11763		498.741	0.04725		498.741	0.23623		498.741	0.23168		498.741	0.09479		498.741	-0.04412		498.741	-0.26254		498.741	-0.13624		498.741	0.41804		498.741	-0.28458		498.741	0.17288
	498.594	-0.33358		498.594	-0.32302		498.594	0.05265		498.594	-0.22059		498.594	0.15998		498.594	-0.1177		498.594	0.01662		498.594	0.24006		498.594	0.21189		498.594	0.0933		498.594	-0.09774		498.594	-0.28762		498.594	-0.11478		498.594	0.44163		498.594	-0.271		498.594	0.19125
	498.445	-0.45259		498.445	-0.29476		498.445	0.10103		498.445	-0.18027		498.445	0.21214		498.445	-0.10796		498.445	-0.00777		498.445	0.23751		498.445	0.20656		498.445	0.10604		498.445	-0.1293		498.445	-0.31031		498.445	-0.07095		498.445	0.44944		498.445	-0.21869		498.445	0.18139
	498.298	-0.5554		498.298	-0.27771		498.298	0.14445		498.298	-0.13876		498.298	0.23715		498.298	-0.09318		498.298	-0.0297		498.298	0.21478		498.298	0.21121		498.298	0.13455		498.298	-0.12994		498.298	-0.31869		498.298	-0.01965		498.298	0.42247		498.298	-0.1563		498.298	0.1335
	498.149	-0.61696		498.149	-0.27923		498.149	0.17317		498.149	-0.11108		498.149	0.2255		498.149	-0.08308		498.149	-0.04522		498.149	0.18371		498.149	0.22661		498.149	0.16758		498.149	-0.10132		498.149	-0.31498		498.149	0.02509		498.149	0.34675		498.149	-0.11271		498.149	0.06454
	498.001	-0.66281		498.001	-0.28152		498.001	0.18903		498.001	-0.10246		498.001	0.19415		498.001	-0.07589		498.001	-0.04584		498.001	0.16175		498.001	0.26255		498.001	0.19096		498.001	-0.04769		498.001	-0.30224		498.001	0.05864		498.001	0.238		498.001	-0.09272		498.001	-0.01006
	497.853	-0.72751		497.853	-0.26439		497.853	0.19631		497.853	-0.10556		497.853	0.16837		497.853	-0.05251		497.853	-0.03229		497.853	0.14885		497.853	0.32182		497.853	0.18879		497.853	0.01715		497.853	-0.28758		497.853	0.08172		497.853	0.13628		497.853	-0.07845		497.853	-0.08008
	497.705	-0.7903		497.705	-0.23099		497.705	0.19758		497.705	-0.11749		497.705	0.15108		497.705	0.00285		497.705	-0.00662		497.705	0.13806		497.705	0.384		497.705	0.15516		497.705	0.08073		497.705	-0.27579		497.705	0.08895		497.705	0.07048		497.705	-0.04899		497.705	-0.13247
	497.558	-0.79668		497.558	-0.1947		497.558	0.19356		497.558	-0.13528		497.558	0.12746		497.558	0.07872		497.558	0.02751		497.558	0.13076		497.558	0.42554		497.558	0.11312		497.558	0.13756		497.558	-0.2646		497.558	0.06981		497.558	0.0442		497.558	-0.00546		497.558	-0.15859
	497.409	-0.74121		497.409	-0.1584		497.409	0.18094		497.409	-0.14914		497.409	0.09245		497.409	0.14812		497.409	0.05839		497.409	0.12979		497.409	0.44765		497.409	0.09168		497.409	0.18135		497.409	-0.25704		497.409	0.02468		497.409	0.05187		497.409	0.03441		497.409	-0.15855
	497.261	-0.67603		497.261	-0.11877		497.261	0.16109		497.261	-0.15307		497.261	0.04991		497.261	0.19933		497.261	0.08399		497.261	0.13897		497.261	0.46227		497.261	0.09733		497.261	0.21398		497.261	-0.25668		497.261	-0.03516		497.261	0.09022		497.261	0.06041		497.261	-0.14559
	497.113	-0.64773		497.113	-0.08168		497.113	0.13445		497.113	-0.15324		497.113	-0.000186719		497.113	0.2289		497.113	0.11623		497.113	0.16349		497.113	0.45527		497.113	0.12223		497.113	0.23937		497.113	-0.2486		497.113	-0.09297		497.113	0.15942		497.113	0.07451		497.113	-0.13564
	496.965	-0.67075		496.965	-0.05558		496.965	0.08932		496.965	-0.16486		496.965	-0.05052		496.965	0.23528		496.965	0.15475		496.965	0.19824		496.965	0.39612		496.965	0.16465		496.965	0.25345		496.965	-0.21259		496.965	-0.12374		496.965	0.24533		496.965	0.08172		496.965	-0.13116
	496.817	-0.73766		496.817	-0.03537		496.817	0.02439		496.817	-0.19701		496.817	-0.08326		496.817	0.2326		496.817	0.18264		496.817	0.22243		496.817	0.27679		496.817	0.22206		496.817	0.25632		496.817	-0.14021		496.817	-0.1106		496.817	0.31888		496.817	0.08516		496.817	-0.12006
	496.669	-0.81611		496.669	-0.00142		496.669	-0.04517		496.669	-0.24686		496.669	-0.08962		496.669	0.23077		496.669	0.18831		496.669	0.21528		496.669	0.12256		496.669	0.28177		496.669	0.26199		496.669	-0.05094		496.669	-0.06829		496.669	0.36676		496.669	0.08071		496.669	-0.09298
	496.521	-0.85654		496.521	0.05471		496.521	-0.1084		496.521	-0.29745		496.521	-0.07136		496.521	0.22554		496.521	0.17178		496.521	0.17784		496.521	-0.01834		496.521	0.32534		496.521	0.28172		496.521	0.01576		496.521	-0.04407		496.521	0.3931		496.521	0.06505		496.521	-0.05448
	496.373	-0.83554		496.373	0.11128		496.373	-0.1597		496.373	-0.32415		496.373	-0.02889		496.373	0.21547		496.373	0.13931		496.373	0.12353		496.373	-0.11199		496.373	0.34425		496.373	0.30316		496.373	0.04267		496.373	-0.07198		496.373	0.4033		496.373	0.04963		496.373	-0.0074
	496.224	-0.7696		496.224	0.14201		496.224	-0.19566		496.224	-0.31534		496.224	0.01968		496.224	0.20689		496.224	0.10318		496.224	0.06382		496.224	-0.16724		496.224	0.3418		496.224	0.30925		496.224	0.03556		496.224	-0.13229		496.224	0.39767		496.224	0.04638		496.224	0.04189
	496.077	-0.70195		496.077	0.14547		496.077	-0.21246		496.077	-0.284		496.077	0.04582		496.077	0.2027		496.077	0.07534		496.077	0.00795		496.077	-0.21019		496.077	0.31288		496.077	0.30211		496.077	-0.00101		496.077	-0.18181		496.077	0.3771		496.077	0.05424		496.077	0.06824
	495.928	-0.66784		495.928	0.13275		495.928	-0.20522		495.928	-0.25516		495.928	0.04087		495.928	0.19375		495.928	0.06268		495.928	-0.03533		495.928	-0.25397		495.928	0.24849		495.928	0.29182		495.928	-0.06193		495.928	-0.18435		495.928	0.34625		495.928	0.06834		495.928	0.04645
	495.781	-0.66162		495.781	0.11799		495.781	-0.17338		495.781	-0.23334		495.781	0.00939		495.781	0.16514		495.781	0.07816		495.781	-0.06367		495.781	-0.28741		495.781	0.16512		495.781	0.28438		495.781	-0.13116		495.781	-0.12582		495.781	0.30719		495.781	0.08018		495.781	-0.02769
	495.632	-0.66066		495.632	0.11941		495.632	-0.12453		495.632	-0.19983		495.632	-0.03433		495.632	0.10699		495.632	0.1337		495.632	-0.08655		495.632	-0.28713		495.632	0.09892		495.632	0.27236		495.632	-0.18869		495.632	-0.03571		495.632	0.25044		495.632	0.08192		495.632	-0.12517
	495.484	-0.64164		495.484	0.14501		495.484	-0.07548		495.484	-0.1455		495.484	-0.06886		495.484	0.02425		495.484	0.22607		495.484	-0.1082		495.484	-0.25035		495.484	0.06702		495.484	0.24403		495.484	-0.2218		495.484	0.04155		495.484	0.16662		495.484	0.07979		495.484	-0.19711
	495.336	-0.58484		495.336	0.17531		495.336	-0.0458		495.336	-0.08608		495.336	-0.08589		495.336	-0.06529		495.336	0.34062		495.336	-0.12385		495.336	-0.19483		495.336	0.05437		495.336	0.19994		495.336	-0.22578		495.336	0.08446		495.336	0.06365		495.336	0.08815		495.336	-0.21108
	495.188	-0.49664		495.188	0.182		495.188	-0.0448		495.188	-0.04454		495.188	-0.09605		495.188	-0.14344		495.188	0.45456		495.188	-0.13855		495.188	-0.14088		495.188	0.03883		495.188	0.15286		495.188	-0.20208		495.188	0.09507		495.188	-0.03647		495.188	0.11003		495.188	-0.16402
	495.04	-0.40044		495.04	0.16316		495.04	-0.06201		495.04	-0.03407		495.04	-0.10851		495.04	-0.19541		495.04	0.5434		495.04	-0.16167		495.04	-0.11232		495.04	0.01492		495.04	0.12184		495.04	-0.16277		495.04	0.08925		495.04	-0.10409		495.04	0.13147		495.04	-0.08163
	494.892	-0.29578		494.892	0.13369		494.892	-0.08555		494.892	-0.05674		494.892	-0.12889		494.892	-0.21123		494.892	0.60047		494.892	-0.18899		494.892	-0.12195		494.892	-0.00147		494.892	0.1089		494.892	-0.1214		494.892	0.08697		494.892	-0.12831		494.892	0.13974		494.892	0.000647656
	494.744	-0.16592		494.744	0.09998		494.744	-0.11608		494.744	-0.10763		494.744	-0.16318		494.744	-0.206		494.744	0.63419		494.744	-0.2093		494.744	-0.15008		494.744	0.01245		494.744	0.10455		494.744	-0.08439		494.744	0.09486		494.744	-0.13391		494.744	0.13843		494.744	0.06536
	494.596	-0.03062		494.596	0.06548		494.596	-0.14711		494.596	-0.17837		494.596	-0.20339		494.596	-0.20463		494.596	0.64889		494.596	-0.21005		494.596	-0.16437		494.596	0.05777		494.596	0.11096		494.596	-0.0645		494.596	0.10506		494.596	-0.14308		494.596	0.14114		494.596	0.11132
	494.447	0.05855		494.447	0.03529		494.447	-0.16761		494.447	-0.26065		494.447	-0.23586		494.447	-0.20721		494.447	0.64565		494.447	-0.18277		494.447	-0.15049		494.447	0.11516		494.447	0.12783		494.447	-0.07549		494.447	0.11442		494.447	-0.14998		494.447	0.15454		494.447	0.1379
	494.3	0.09451		494.3	0.01431		494.3	-0.17785		494.3	-0.33976		494.3	-0.25896		494.3	-0.19339		494.3	0.62517		494.3	-0.13596		494.3	-0.10634		494.3	0.16195		494.3	0.14207		494.3	-0.11161		494.3	0.12739		494.3	-0.14447		494.3	0.17272		494.3	0.13911
	494.151	0.1096		494.151	0.0141		494.151	-0.18054		494.151	-0.38764		494.151	-0.27486		494.151	-0.14775		494.151	0.5914		494.151	-0.09047		494.151	-0.03865		494.151	0.18528		494.151	0.13859		494.151	-0.1503		494.151	0.14048		494.151	-0.12953		494.151	0.17411		494.151	0.11662
	494.004	0.11843		494.004	0.038		494.004	-0.17461		494.004	-0.37962		494.004	-0.28171		494.004	-0.06619		494.004	0.554		494.004	-0.05168		494.004	0.03038		494.004	0.18709		494.004	0.11564		494.004	-0.17844		494.004	0.14828		494.004	-0.11771		494.004	0.13886		494.004	0.07857
	493.855	0.12312		493.855	0.06316		493.855	-0.15867		493.855	-0.31835		493.855	-0.2771		493.855	0.04397		493.855	0.52029		493.855	-0.00494		493.855	0.07596		493.855	0.18009		493.855	0.08605		493.855	-0.20488		493.855	0.15431		493.855	-0.11821		493.855	0.07987		493.855	0.03694
	493.707	0.12139		493.707	0.06323		493.707	-0.13996		493.707	-0.22613		493.707	-0.26335		493.707	0.15324		493.707	0.4903		493.707	0.05134		493.707	0.08404		493.707	0.17398		493.707	0.05348		493.707	-0.2398		493.707	0.16042		493.707	-0.1265		493.707	0.02958		493.707	0.00655
	493.559	0.10179		493.559	0.03274		493.559	-0.1298		493.559	-0.13706		493.559	-0.24611		493.559	0.2294		493.559	0.45755		493.559	0.10045		493.559	0.05234		493.559	0.16346		493.559	0.01465		493.559	-0.28066		493.559	0.15669		493.559	-0.13429		493.559	0.00656		493.559	0.002
	493.411	0.06976		493.411	-0.01343		493.411	-0.12743		493.411	-0.08428		493.411	-0.21969		493.411	0.26548		493.411	0.41487		493.411	0.13752		493.411	-0.01046		493.411	0.13513		493.411	-0.02758		493.411	-0.31266		493.411	0.13205		493.411	-0.13039		493.411	-0.00676		493.411	0.02831
	493.263	0.06136		493.263	-0.04984		493.263	-0.12433		493.263	-0.07323		493.263	-0.1714		493.263	0.26704		493.263	0.36519		493.263	0.17294		493.263	-0.08237		493.263	0.09512		493.263	-0.06183		493.263	-0.31585		493.263	0.09587		493.263	-0.09707		493.263	-0.03579		493.263	0.06784
	493.115	0.10022		493.115	-0.06982		493.115	-0.12518		493.115	-0.07985		493.115	-0.10657		493.115	0.23974		493.115	0.32217		493.115	0.20947		493.115	-0.14078		493.115	0.06788		493.115	-0.07947		493.115	-0.29052		493.115	0.06634		493.115	-0.02376		493.115	-0.07012		493.115	0.09926
	492.967	0.17871		492.967	-0.08755		492.967	-0.14557		492.967	-0.08731		492.967	-0.03956		492.967	0.18462		492.967	0.29354		492.967	0.2381		492.967	-0.1724		492.967	0.0658		492.967	-0.09396		492.967	-0.25722		492.967	0.04924		492.967	0.07374		492.967	-0.08577		492.967	0.12185
	492.819	0.275		492.819	-0.10783		492.819	-0.17809		492.819	-0.10475		492.819	0.02665		492.819	0.10057		492.819	0.27334		492.819	0.25405		492.819	-0.17119		492.819	0.08442		492.819	-0.12404		492.819	-0.227		492.819	0.04085		492.819	0.15951		492.819	-0.08613		492.819	0.15253
	492.671	0.35737		492.671	-0.12419		492.671	-0.18949		492.671	-0.13627		492.671	0.09448		492.671	0.00432		492.671	0.25541		492.671	0.26199		492.671	-0.14513		492.671	0.10883		492.671	-0.1702		492.671	-0.1924		492.671	0.0354		492.671	0.21026		492.671	-0.09808		492.671	0.2018
	492.523	0.38961		492.523	-0.14225		492.523	-0.15773		492.523	-0.15989		492.523	0.16439		492.523	-0.08321		492.523	0.24736		492.523	0.26476		492.523	-0.11093		492.523	0.11617		492.523	-0.22188		492.523	-0.13722		492.523	0.02898		492.523	0.23381		492.523	-0.13075		492.523	0.25534
	492.375	0.35539		492.375	-0.1744		492.375	-0.0956		492.375	-0.15774		492.375	0.22966		492.375	-0.15911		492.375	0.26241		492.375	0.2566		492.375	-0.0759		492.375	0.09527		492.375	-0.26559		492.375	-0.05941		492.375	0.02511		492.375	0.25495		492.375	-0.15936		492.375	0.28535
	492.227	0.26319		492.227	-0.21022		492.227	-0.03766		492.227	-0.14552		492.227	0.28449		492.227	-0.21756		492.227	0.3		492.227	0.23292		492.227	-0.03212		492.227	0.05911		492.227	-0.2915		492.227	0.02378		492.227	0.03258		492.227	0.28781		492.227	-0.15804		492.227	0.27585
	492.079	0.14246		492.079	-0.22444		492.079	-0.00503		492.079	-0.1469		492.079	0.32447		492.079	-0.24524		492.079	0.3468		492.079	0.18877		492.079	0.03064		492.079	0.03063		492.079	-0.29514		492.079	0.08942		492.079	0.04965		492.079	0.32116		492.079	-0.12867		492.079	0.23924
	491.93	0.03313		491.93	-0.20432		491.93	0.00186		491.93	-0.15834		491.93	0.34457		491.93	-0.24299		491.93	0.39142		491.93	0.11766		491.93	0.11087		491.93	0.02261		491.93	-0.27431		491.93	0.12594		491.93	0.06608		491.93	0.33725		491.93	-0.08773		491.93	0.20541
	491.783	-0.046		491.783	-0.15288		491.783	-0.00995		491.783	-0.15746		491.783	0.3574		491.783	-0.22016		491.783	0.43189		491.783	0.0338		491.783	0.18947		491.783	0.02893		491.783	-0.2355		491.783	0.13214		491.783	0.07368		491.783	0.33756		491.783	-0.04894		491.783	0.18404
	491.634	-0.10021		491.634	-0.0769		491.634	-0.03685		491.634	-0.14078		491.634	0.37445		491.634	-0.18432		491.634	0.46888		491.634	-0.02315		491.634	0.24313		491.634	0.03372		491.634	-0.19804		491.634	0.11357		491.634	0.07438		491.634	0.34122		491.634	-0.01797		491.634	0.15665
	491.487	-0.13632		491.487	0.01263		491.487	-0.07879		491.487	-0.13421		491.487	0.37708		491.487	-0.1308		491.487	0.49914		491.487	-0.02432		491.487	0.25556		491.487	0.02361		491.487	-0.17647		491.487	0.09444		491.487	0.07443		491.487	0.35931		491.487	0.0079		491.487	0.11032
	491.338	-0.15276		491.338	0.09655		491.338	-0.11813		491.338	-0.15761		491.338	0.34932		491.338	-0.06321		491.338	0.52167		491.338	0.02318		491.338	0.22616		491.338	-0.00589		491.338	-0.16607		491.338	0.108		491.338	0.07689		491.338	0.37902		491.338	0.02957		491.338	0.05275
	491.19	-0.1546		491.19	0.15513		491.19	-0.13097		491.19	-0.20178		491.19	0.30535		491.19	-0.00707		491.19	0.52998		491.19	0.09049		491.19	0.18014		491.19	-0.04546		491.19	-0.15769		491.19	0.15864		491.19	0.08286		491.19	0.3843		491.19	0.04417		491.19	-0.00865
	491.042	-0.16581		491.042	0.17843		491.042	-0.12377		491.042	-0.25356		491.042	0.26165		491.042	0.02844		491.042	0.51407		491.042	0.15472		491.042	0.14233		491.042	-0.08752		491.042	-0.14267		491.042	0.21407		491.042	0.08761		491.042	0.37616		491.042	0.04878		491.042	-0.07372
	490.894	-0.20299		490.894	0.16395		490.894	-0.11918		490.894	-0.30707		490.894	0.22187		490.894	0.05457		490.894	0.48001		490.894	0.20982		490.894	0.11084		490.894	-0.13591		490.894	-0.11356		490.894	0.25089		490.894	0.07689		490.894	0.36101		490.894	0.04613		490.894	-0.13347
	490.746	-0.25142		490.746	0.11969		490.746	-0.12073		490.746	-0.35097		490.746	0.19048		490.746	0.07104		490.746	0.43985		490.746	0.254		490.746	0.07804		490.746	-0.19514		490.746	-0.07122		490.746	0.26919		490.746	0.03431		490.746	0.33561		490.746	0.04959		490.746	-0.16535
	490.598	-0.29038		490.598	0.07889		490.598	-0.11815		490.598	-0.38159		490.598	0.17358		490.598	0.07436		490.598	0.39719		490.598	0.28354		490.598	0.05375		490.598	-0.26395		490.598	-0.02567		490.598	0.2642		490.598	-0.03591		490.598	0.294		490.598	0.073		490.598	-0.15948
	490.449	-0.32993		490.449	0.08234		490.449	-0.11191		490.449	-0.40509		490.449	0.16285		490.449	0.07412		490.449	0.34824		490.449	0.30225		490.449	0.05763		490.449	-0.3321		490.449	0.0109		490.449	0.22429		490.449	-0.10796		490.449	0.24767		490.449	0.11883		490.449	-0.12558
	490.302	-0.39054		490.302	0.14572		490.302	-0.1091		490.302	-0.41643		490.302	0.13938		490.302	0.08218		490.302	0.28397		490.302	0.31885		490.302	0.09417		490.302	-0.37919		490.302	0.03381		490.302	0.153		490.302	-0.15609		490.302	0.20999		490.302	0.17841		490.302	-0.08173
	490.153	-0.45646		490.153	0.24437		490.153	-0.11057		490.153	-0.39857		490.153	0.09403		490.153	0.10019		490.153	0.20198		490.153	0.32762		490.153	0.14382		490.153	-0.3833		490.153	0.04297		490.153	0.07332		490.153	-0.18148		490.153	0.17421		490.153	0.22986		490.153	-0.05421
	490.006	-0.49942		490.006	0.33032		490.006	-0.11766		490.006	-0.34883		490.006	0.03452		490.006	0.11261		490.006	0.11368		490.006	0.30871		490.006	0.18611		490.006	-0.34832		490.006	0.04038		490.006	0.01115		490.006	-0.20726		490.006	0.13338		490.006	0.24853		490.006	-0.05666
	489.857	-0.52292		489.857	0.37107		489.857	-0.12693		489.857	-0.27889		489.857	-0.02285		489.857	0.09775		489.857	0.03669		489.857	0.2506		489.857	0.22608		489.857	-0.30232		489.857	0.02913		489.857	-0.01878		489.857	-0.24712		489.857	0.09015		489.857	0.24258		489.857	-0.07215
	489.71	-0.53137		489.71	0.36471		489.71	-0.12588		489.71	-0.19554		489.71	-0.06181		489.71	0.05245		489.71	-0.01136		489.71	0.16571		489.71	0.27939		489.71	-0.26284		489.71	0.01502		489.71	-0.01301		489.71	-0.28522		489.71	0.04921		489.71	0.24182		489.71	-0.06943
	489.561	-0.51432		489.561	0.32144		489.561	-0.10976		489.561	-0.10711		489.561	-0.07303		489.561	-0.00388		489.561	-0.02164		489.561	0.07777		489.561	0.33601		489.561	-0.23554		489.561	-0.00525		489.561	0.01716		489.561	-0.29118		489.561	0.01378		489.561	0.25124		489.561	-0.03581
	489.413	-0.47841		489.413	0.2549		489.413	-0.0881		489.413	-0.02406		489.413	-0.0545		489.413	-0.05102		489.413	-0.00994		489.413	0.00335		489.413	0.36557		489.413	-0.22655		489.413	-0.04735		489.413	0.04705		489.413	-0.25636		489.413	-0.0106		489.413	0.25457		489.413	0.01944
	489.265	-0.44175		489.265	0.18575		489.265	-0.06798		489.265	0.04458		489.265	-0.01597		489.265	-0.07936		489.265	-0.00823		489.265	-0.04562		489.265	0.34938		489.265	-0.23218		489.265	-0.11263		489.265	0.05707		489.265	-0.20345		489.265	-0.01537		489.265	0.24977		489.265	0.07555
	489.117	-0.40156		489.117	0.12446		489.117	-0.04383		489.117	0.08824		489.117	0.01755		489.117	-0.09617		489.117	-0.02887		489.117	-0.05842		489.117	0.29612		489.117	-0.23364		489.117	-0.17795		489.117	0.04503		489.117	-0.16525		489.117	-0.0076		489.117	0.24598		489.117	0.1118
	488.969	-0.35461		488.969	0.07271		488.969	-0.00491		488.969	0.09905		488.969	0.02324		488.969	-0.12467		488.969	-0.05452		488.969	-0.0391		488.969	0.23138		488.969	-0.21895		488.969	-0.21834		488.969	0.02272		488.969	-0.15921		488.969	-0.000428906		488.969	0.24137		488.969	0.12498
	488.821	-0.31425		488.821	0.03276		488.821	0.05119		488.821	0.07267		488.821	0.00186		488.821	-0.17962		488.821	-0.07064		488.821	-0.01059		488.821	0.17456		488.821	-0.19565		488.821	-0.2288		488.821	0.00153		488.821	-0.17288		488.821	0.00263		488.821	0.22449		488.821	0.1124
	488.672	-0.27264		488.672	-0.00221		488.672	0.11533		488.672	0.01067		488.672	-0.03054		488.672	-0.24196		488.672	-0.08513		488.672	-7.26563e-05		488.672	0.1213		488.672	-0.16708		488.672	-0.21355		488.672	-0.02666		488.672	-0.18392		488.672	0.00127		488.672	0.18844		488.672	0.07424
	488.525	-0.22202		488.525	-0.041		488.525	0.17961		488.525	-0.07484		488.525	-0.05691		488.525	-0.27346		488.525	-0.11368		488.525	-0.01755		488.525	0.06546		488.525	-0.12815		488.525	-0.1758		488.525	-0.07876		488.525	-0.18575		488.525	0.00364		488.525	0.12867		488.525	0.02826
	488.377	-0.18291		488.377	-0.08647		488.377	0.24317		488.377	-0.16314		488.377	-0.0594		488.377	-0.25992		488.377	-0.15063		488.377	-0.04658		488.377	0.02081		488.377	-0.0819		488.377	-0.12086		488.377	-0.14824		488.377	-0.18192		488.377	0.01719		488.377	0.04569		488.377	-0.01342
	488.229	-0.16634		488.229	-0.13565		488.229	0.30413		488.229	-0.2285		488.229	-0.01928		488.229	-0.22181		488.229	-0.1656		488.229	-0.06354		488.229	0.00637		488.229	-0.03153		488.229	-0.05975		488.229	-0.20983		488.229	-0.17918		488.229	0.03752		488.229	-0.0332		488.229	-0.05133
	488.081	-0.14876		488.081	-0.17921		488.081	0.35408		488.081	-0.25204		488.081	0.06442		488.081	-0.18444		488.081	-0.14376		488.081	-0.06055		488.081	0.02915		488.081	0.02028		488.081	-0.00942		488.081	-0.24015		488.081	-0.17699		488.081	0.05247		488.081	-0.07692		488.081	-0.08323
	487.932	-0.08911		487.932	-0.20145		487.932	0.38221		487.932	-0.23552		487.932	0.16059		487.932	-0.14923		487.932	-0.10735		487.932	-0.04554		487.932	0.07887		487.932	0.0551		487.932	0.02462		487.932	-0.22834		487.932	-0.16465		487.932	0.047		487.932	-0.08401		487.932	-0.10966
	487.785	0.01652		487.785	-0.19608		487.785	0.3773		487.785	-0.19496		487.785	0.23055		487.785	-0.11543		487.785	-0.1014		487.785	-0.02403		487.785	0.12844		487.785	0.05463		487.785	0.05968		487.785	-0.18404		487.785	-0.13225		487.785	0.01431		487.785	-0.06628		487.785	-0.13461
	487.636	0.11835		487.636	-0.17206		487.636	0.32951		487.636	-0.15183		487.636	0.25845		487.636	-0.09565		487.636	-0.14994		487.636	0.0038		487.636	0.15382		487.636	0.01371		487.636	0.10355		487.636	-0.12078		487.636	-0.0856		487.636	-0.04327		487.636	-0.03214		487.636	-0.15595
	487.489	0.17063		487.489	-0.12876		487.489	0.24321		487.489	-0.1272		487.489	0.25184		487.489	-0.09436		487.489	-0.22471		487.489	0.03019		487.489	0.14981		487.489	-0.05605		487.489	0.1273		487.489	-0.04661		487.489	-0.0423		487.489	-0.10749		487.489	0.01086		487.489	-0.17039
	487.34	0.17207		487.34	-0.05775		487.34	0.15194		487.34	-0.12174		487.34	0.22353		487.34	-0.10009		487.34	-0.27767		487.34	0.04737		487.34	0.11765		487.34	-0.11932		487.34	0.09796		487.34	0.0234		487.34	-0.0071		487.34	-0.15059		487.34	0.05215		487.34	-0.1755
	487.193	0.14626		487.193	0.0366		487.193	0.09582		487.193	-0.12092		487.193	0.18262		487.193	-0.09718		487.193	-0.28749		487.193	0.06077		487.193	0.06211		487.193	-0.15336		487.193	0.02253		487.193	0.07474		487.193	0.0259		487.193	-0.16578		487.193	0.0765		487.193	-0.16192
	487.044	0.09746		487.044	0.14157		487.044	0.08101		487.044	-0.11553		487.044	0.1372		487.044	-0.0787		487.044	-0.2705		487.044	0.07851		487.044	-0.00598		487.044	-0.16384		487.044	-0.06239		487.044	0.10655		487.044	0.05397		487.044	-0.16257		487.044	0.07584		487.044	-0.12763
	486.896	0.02521		486.896	0.23994		486.896	0.09255		486.896	-0.09288		486.896	0.09788		486.896	-0.05026		486.896	-0.25748		486.896	0.09672		486.896	-0.06717		486.896	-0.15768		486.896	-0.12997		486.896	0.12719		486.896	0.078		486.896	-0.14355		486.896	0.06664		486.896	-0.09185
	486.748	-0.03638		486.748	0.30533		486.748	0.11679		486.748	-0.04008		486.748	0.06863		486.748	-0.025		486.748	-0.26335		486.748	0.10952		486.748	-0.08959		486.748	-0.13771		486.748	-0.17312		486.748	0.14259		486.748	0.10785		486.748	-0.11404		486.748	0.08025		486.748	-0.0659
	486.6	-0.05662		486.6	0.31956		486.6	0.13694		486.6	0.02946		486.6	0.0409		486.6	-0.01457		486.6	-0.26861		486.6	0.11356		486.6	-0.0545		486.6	-0.11555		486.6	-0.19381		486.6	0.14513		486.6	0.13401		486.6	-0.09119		486.6	0.12831		486.6	-0.03918
	486.452	-0.04786		486.452	0.28936		486.452	0.13807		486.452	0.08611		486.452	0.00522		486.452	-0.02164		486.452	-0.23561		486.452	0.10019		486.452	0.0232		486.452	-0.1084		486.452	-0.20222		486.452	0.13066		486.452	0.13951		486.452	-0.08492		486.452	0.18987		486.452	-0.00345
	486.304	-0.04297		486.304	0.23482		486.304	0.11909		486.304	0.11583		486.304	-0.04014		486.304	-0.04115		486.304	-0.15985		486.304	0.06615		486.304	0.11149		486.304	-0.13027		486.304	-0.2096		486.304	0.11384		486.304	0.13178		486.304	-0.09457		486.304	0.23533		486.304	0.0378
	486.155	-0.06393		486.155	0.17845		486.155	0.09745		486.155	0.12885		486.155	-0.08569		486.155	-0.06183		486.155	-0.07419		486.155	0.02072		486.155	0.18322		486.155	-0.18157		486.155	-0.2273		486.155	0.09712		486.155	0.13394		486.155	-0.11731		486.155	0.25306		486.155	0.08114
	486.008	-0.11605		486.008	0.14576		486.008	0.10018		486.008	0.14297		486.008	-0.11204		486.008	-0.06727		486.008	-0.00707		486.008	-0.01992		486.008	0.22838		486.008	-0.235		486.008	-0.26355		486.008	0.0605		486.008	0.15598		486.008	-0.14312		486.008	0.24048		486.008	0.11882
	485.859	-0.19966		485.859	0.14964		485.859	0.13554		485.859	0.16197		485.859	-0.1111		485.859	-0.05005		485.859	0.03105		485.859	-0.04132		485.859	0.25432		485.859	-0.25839		485.859	-0.31428		485.859	-0.00108		485.859	0.19217		485.859	-0.14944		485.859	0.19171		485.859	0.14068
	485.712	-0.3105		485.712	0.17584		485.712	0.17873		485.712	0.17313		485.712	-0.09401		485.712	-0.02905		485.712	0.04697		485.712	-0.03829		485.712	0.26885		485.712	-0.25183		485.712	-0.36195		485.712	-0.06911		485.712	0.23145		485.712	-0.11518		485.712	0.11058		485.712	0.15476
	485.563	-0.43176		485.563	0.20018		485.563	0.20462		485.563	0.16076		485.563	-0.07506		485.563	-0.03464		485.563	0.06386		485.563	-0.01652		485.563	0.27375		485.563	-0.24388		485.563	-0.38715		485.563	-0.13162		485.563	0.25504		485.563	-0.03458		485.563	0.0158		485.563	0.17267
	485.415	-0.53598		485.415	0.21096		485.415	0.20915		485.415	0.1187		485.415	-0.0567		485.415	-0.07343		485.415	0.09552		485.415	0.00644		485.415	0.27707		485.415	-0.26038		485.415	-0.38757		485.415	-0.18429		485.415	0.24918		485.415	0.07236		485.415	-0.076		485.415	0.18916
	485.267	-0.59218		485.267	0.21067		485.267	0.19287		485.267	0.06083		485.267	-0.03579		485.267	-0.12479		485.267	0.13281		485.267	0.00969		485.267	0.28782		485.267	-0.30585		485.267	-0.36808		485.267	-0.21504		485.267	0.222		485.267	0.16842		485.267	-0.15194		485.267	0.19507
	485.119	-0.5891		485.119	0.20032		485.119	0.16307		485.119	0.01269		485.119	-0.01027		485.119	-0.16891		485.119	0.16583		485.119	-0.00761		485.119	0.30404		485.119	-0.35441		485.119	-0.3321		485.119	-0.22043		485.119	0.19815		485.119	0.23107		485.119	-0.18642		485.119	0.19198
	484.971	-0.54881		484.971	0.17443		484.971	0.13303		484.971	-0.01197		484.971	0.02356		484.971	-0.20739		484.971	0.18965		484.971	-0.02114		484.971	0.31287		484.971	-0.36646		484.971	-0.29046		484.971	-0.20443		484.971	0.19811		484.971	0.26232		484.971	-0.15742		484.971	0.18475
	484.823	-0.50466		484.823	0.13677		484.823	0.10557		484.823	-0.01838		484.823	0.06874		484.823	-0.24139		484.823	0.20816		484.823	-0.01286		484.823	0.30159		484.823	-0.3305		484.823	-0.25725		484.823	-0.16075		484.823	0.22599		484.823	0.26784		484.823	-0.07561		484.823	0.16907
	484.675	-0.48613		484.675	0.09896		484.675	0.07591		484.675	-0.02146		484.675	0.11991		484.675	-0.25251		484.675	0.23528		484.675	0.0118		484.675	0.27204		484.675	-0.27315		484.675	-0.23711		484.675	-0.08746		484.675	0.2749		484.675	0.25061		484.675	0.0245		484.675	0.13478
	484.527	-0.5152		484.527	0.06235		484.527	0.04555		484.527	-0.02522		484.527	0.16558		484.527	-0.22507		484.527	0.26617		484.527	0.04067		484.527	0.24169		484.527	-0.22029		484.527	-0.22123		484.527	-0.00522		484.527	0.32582		484.527	0.22167		484.527	0.11114		484.527	0.08303
	484.378	-0.57818		484.378	0.0304		484.378	0.01747		484.378	-0.02457		484.378	0.19963		484.378	-0.15842		484.378	0.2749		484.378	0.07119		484.378	0.2251		484.378	-0.17389		484.378	-0.19641		484.378	0.05586		484.378	0.35218		484.378	0.19428		484.378	0.1619		484.378	0.01781
	484.231	-0.63318		484.231	0.02564		484.231	-0.01069		484.231	-0.03033		484.231	0.22456		484.231	-0.06609		484.231	0.24966		484.231	0.10054		484.231	0.222		484.231	-0.13312		484.231	-0.15681		484.231	0.07685		484.231	0.343		484.231	0.16733		484.231	0.16749		484.231	-0.06513
	484.082	-0.65411		484.082	0.06513		484.082	-0.04763		484.082	-0.05455		484.082	0.24368		484.082	0.02464		484.082	0.20904		484.082	0.11433		484.082	0.23296		484.082	-0.10354		484.082	-0.10921		484.082	0.06263		484.082	0.30903		484.082	0.13294		484.082	0.13924		484.082	-0.15529
	483.935	-0.64162		483.935	0.13207		483.935	-0.10046		483.935	-0.09411		483.935	0.25106		483.935	0.09684		483.935	0.1765		483.935	0.10493		483.935	0.2633		483.935	-0.08112		483.935	-0.07086		483.935	0.02756		483.935	0.26734		483.935	0.09902		483.935	0.09512		483.935	-0.22809
	483.787	-0.61052		483.787	0.1876		483.787	-0.15876		483.787	-0.13583		483.787	0.24515		483.787	0.16273		483.787	0.16427		483.787	0.08005		483.787	0.30937		483.787	-0.05259		483.787	-0.05115		483.787	-0.02366		483.787	0.22734		483.787	0.07652		483.787	0.05295		483.787	-0.26911
	483.638	-0.56497		483.638	0.20183		483.638	-0.20033		483.638	-0.16114		483.638	0.24154		483.638	0.24501		483.638	0.17643		483.638	0.0473		483.638	0.36365		483.638	-0.01018		483.638	-0.0462		483.638	-0.08279		483.638	0.19142		483.638	0.05921		483.638	0.03621		483.638	-0.28774
	483.491	-0.49004		483.491	0.17058		483.491	-0.20752		483.491	-0.15735		483.491	0.24812		483.491	0.34642		483.491	0.20723		483.491	0.00554		483.491	0.41547		483.491	0.03782		483.491	-0.05214		483.491	-0.1318		483.491	0.16465		483.491	0.04165		483.491	0.05279		483.491	-0.29657
	483.342	-0.37408		483.342	0.10781		483.342	-0.17315		483.342	-0.13139		483.342	0.25502		483.342	0.44874		483.342	0.24063		483.342	-0.03969		483.342	0.44904		483.342	0.07338		483.342	-0.06473		483.342	-0.15433		483.342	0.15689		483.342	0.03642		483.342	0.08353		483.342	-0.29024
	483.195	-0.24011		483.195	0.03189		483.195	-0.09824		483.195	-0.10355		483.195	0.25746		483.195	0.53105		483.195	0.25943		483.195	-0.06361		483.195	0.45885		483.195	0.0786		483.195	-0.0769		483.195	-0.14657		483.195	0.16585		483.195	0.05347		483.195	0.10039		483.195	-0.2584
	483.046	-0.13602		483.046	-0.04479		483.046	0.003		483.046	-0.09127		483.046	0.25827		483.046	0.57942		483.046	0.25944		483.046	-0.04426		483.046	0.45177		483.046	0.03884		483.046	-0.08836		483.046	-0.12498		483.046	0.17318		483.046	0.08435		483.046	0.08772		483.046	-0.21027
	482.898	-0.08186		482.898	-0.12031		482.898	0.10124		482.898	-0.09341		482.898	0.26045		482.898	0.60142		482.898	0.2438		482.898	0.01435		482.898	0.42494		482.898	-0.0367		482.898	-0.09969		482.898	-0.11218		482.898	0.16273		482.898	0.12115		482.898	0.05663		482.898	-0.17179
	482.75	-0.0619		482.75	-0.18503		482.75	0.18206		482.75	-0.09234		482.75	0.2728		482.75	0.62207		482.75	0.21333		482.75	0.0828		482.75	0.36086		482.75	-0.11329		482.75	-0.10527		482.75	-0.10489		482.75	0.13327		482.75	0.16448		482.75	0.0259		482.75	-0.15655
	482.602	-0.06591		482.602	-0.23098		482.602	0.25635		482.602	-0.07875		482.602	0.30484		482.602	0.64183		482.602	0.16898		482.602	0.13325		482.602	0.2561		482.602	-0.16404		482.602	-0.0959		482.602	-0.08523		482.602	0.0985		482.602	0.20844		482.602	0.00194		482.602	-0.16319
	482.454	-0.09962		482.454	-0.26268		482.454	0.32551		482.454	-0.06013		482.454	0.34767		482.454	0.63312		482.454	0.12164		482.454	0.15779		482.454	0.13414		482.454	-0.18277		482.454	-0.05958		482.454	-0.06545		482.454	0.06529		482.454	0.2389		482.454	-0.01964		482.454	-0.18821
	482.306	-0.15287		482.306	-0.28027		482.306	0.37198		482.306	-0.04843		482.306	0.37597		482.306	0.58958		482.306	0.08906		482.306	0.15506		482.306	0.02576		482.306	-0.17584		482.306	0.00241		482.306	-0.07295		482.306	0.02806		482.306	0.247		482.306	-0.0462		482.306	-0.21939
	482.158	-0.19722		482.158	-0.2803		482.158	0.3817		482.158	-0.04953		482.158	0.37261		482.158	0.52933		482.158	0.07305		482.158	0.1306		482.158	-0.05311		482.158	-0.15543		482.158	0.07447		482.158	-0.11035		482.158	-0.01105		482.158	0.23994		482.158	-0.07913		482.158	-0.23108
	482.01	-0.217		482.01	-0.25665		482.01	0.359		482.01	-0.05949		482.01	0.34091		482.01	0.46585		482.01	0.06449		482.01	0.10322		482.01	-0.09593		482.01	-0.1295		482.01	0.14993		482.01	-0.16351		482.01	-0.03962		482.01	0.23033		482.01	-0.10833		482.01	-0.20273
	481.861	-0.21688		481.861	-0.20779		481.861	0.32206		481.861	-0.07548		481.861	0.29562		481.861	0.41291		481.861	0.06143		481.861	0.0854		481.861	-0.09942		481.861	-0.09591		481.861	0.22916		481.861	-0.21736		481.861	-0.04122		481.861	0.21714		481.861	-0.12982		481.861	-0.14756
	481.714	-0.1925		481.714	-0.14308		481.714	0.28754		481.714	-0.1012		481.714	0.25448		481.714	0.38348		481.714	0.05965		481.714	0.07545		481.714	-0.07304		481.714	-0.04976		481.714	0.29781		481.714	-0.25741		481.714	-0.00916		481.714	0.20341		481.714	-0.15412		481.714	-0.09287
	481.565	-0.12956		481.565	-0.07645		481.565	0.2596		481.565	-0.1253		481.565	0.229		481.565	0.3758		481.565	0.0437		481.565	0.06938		481.565	-0.03531		481.565	0.0052		481.565	0.33436		481.565	-0.27714		481.565	0.03455		481.565	0.19599		481.565	-0.1836		481.565	-0.03973
	481.418	-0.02974		481.418	-0.0172		481.418	0.23096		481.418	-0.13198		481.418	0.21468		481.418	0.37453		481.418	0.00135		481.418	0.06772		481.418	-0.00227		481.418	0.05662		481.418	0.33269		481.418	-0.28514		481.418	0.05809		481.418	0.18856		481.418	-0.21123		481.418	0.011
	481.269	0.08033		481.269	0.03169		481.269	0.18712		481.269	-0.12293		481.269	0.20067		481.269	0.35976		481.269	-0.06034		481.269	0.06675		481.269	0.0204		481.269	0.09008		481.269	0.29867		481.269	-0.28493		481.269	0.0466		481.269	0.1768		481.269	-0.22741		481.269	0.0395
	481.121	0.16824		481.121	0.06349		481.121	0.13008		481.121	-0.10275		481.121	0.17492		481.121	0.32458		481.121	-0.11794		481.121	0.05192		481.121	0.03423		481.121	0.09688		481.121	0.24262		481.121	-0.27093		481.121	0.00176		481.121	0.17213		481.121	-0.21599		481.121	0.03791
	480.973	0.21589		480.973	0.0712		480.973	0.0798		480.973	-0.07497		480.973	0.12802		480.973	0.28068		480.973	-0.15043		480.973	0.01501		480.973	0.04154		480.973	0.08442		480.973	0.17691		480.973	-0.246		480.973	-0.0541		480.973	0.18325		480.973	-0.18462		480.973	0.01909
	480.825	0.21982		480.825	0.05673		480.825	0.04872		480.825	-0.04632		480.825	0.06995		480.825	0.24399		480.825	-0.15548		480.825	-0.03463		480.825	0.04737		480.825	0.06224		480.825	0.11246		480.825	-0.21727		480.825	-0.08997		480.825	0.20131		480.825	-0.16399		480.825	-0.00624
	480.677	0.19603		480.677	0.02597		480.677	0.03575		480.677	-0.01138		480.677	0.02532		480.677	0.21736		480.677	-0.14228		480.677	-0.07899		480.677	0.05992		480.677	0.0292		480.677	0.05662		480.677	-0.18304		480.677	-0.09534		480.677	0.21022		480.677	-0.15263		480.677	-0.04135
	480.529	0.17112		480.529	-0.01151		480.529	0.04006		480.529	0.03692		480.529	0.00158		480.529	0.18751		480.529	-0.11651		480.529	-0.11219		480.529	0.081		480.529	-0.0124		480.529	0.01321		480.529	-0.14939		480.529	-0.07677		480.529	0.21012		480.529	-0.12084		480.529	-0.08594
	480.38	0.17199		480.38	-0.03661		480.38	0.05851		480.38	0.08383		480.38	-0.01698		480.38	0.14912		480.38	-0.08771		480.38	-0.13891		480.38	0.0911		480.38	-0.04585		480.38	-0.00949		480.38	-0.13476		480.38	-0.04699		480.38	0.22341		480.38	-0.05212		480.38	-0.1153
	480.233	0.19805		480.233	-0.03759		480.233	0.07683		480.233	0.10447		480.233	-0.04419		480.233	0.1178		480.233	-0.07664		480.233	-0.15425		480.233	0.0617		480.233	-0.04896		480.233	-0.00394		480.233	-0.14006		480.233	-0.02079		480.233	0.25995		480.233	0.04055		480.233	-0.10252
	480.084	0.22412		480.084	-0.02188		480.084	0.08224		480.084	0.09193		480.084	-0.0855		480.084	0.11595		480.084	-0.08565		480.084	-0.14582		480.084	-0.01345		480.084	-0.0138		480.084	0.02502		480.084	-0.15102		480.084	-0.00483		480.084	0.29803		480.084	0.12724		480.084	-0.05344
	479.937	0.22866		479.937	-0.00745		479.937	0.07584		479.937	0.06479		479.937	-0.14251		479.937	0.1507		479.937	-0.09175		479.937	-0.12356		479.937	-0.1138		479.937	0.0362		479.937	0.06574		479.937	-0.16423		479.937	-0.00297		479.937	0.29869		479.937	0.18646		479.937	0.00621
	479.788	0.20327		479.788	-0.00143		479.788	0.06287		479.788	0.04867		479.788	-0.19998		479.788	0.20525		479.788	-0.07989		479.788	-0.11357		479.788	-0.20464		479.788	0.06289		479.788	0.10329		479.788	-0.18284		479.788	-0.0213		479.788	0.239		479.788	0.21747		479.788	0.05505
	479.641	0.1666		479.641	0.00299		479.641	0.04711		479.641	0.05623		479.641	-0.23231		479.641	0.26067		479.641	-0.05267		479.641	-0.12639		479.641	-0.26105		479.641	0.06062		479.641	0.12475		479.641	-0.2004		479.641	-0.05022		479.641	0.13886		479.641	0.22428		479.641	0.0744
	479.492	0.13543		479.492	0.00896		479.492	0.03768		479.492	0.08928		479.492	-0.22792		479.492	0.30966		479.492	-0.01838		479.492	-0.15802		479.492	-0.2825		479.492	0.04988		479.492	0.13057		479.492	-0.20797		479.492	-0.06968		479.492	0.03613		479.492	0.21193		479.492	0.05769
	479.344	0.09656		479.344	0.00676		479.344	0.0407		479.344	0.1413		479.344	-0.18729		479.344	0.34348		479.344	0.00966		479.344	-0.19225		479.344	-0.27049		479.344	0.03387		479.344	0.12819		479.344	-0.20531		479.344	-0.0712		479.344	-0.04487		479.344	0.19212		479.344	0.02977
	479.197	0.04774		479.197	-0.00859		479.197	0.05068		479.197	0.205		479.197	-0.11861		479.197	0.35447		479.197	0.02112		479.197	-0.21003		479.197	-0.22343		479.197	-0.00286		479.197	0.12718		479.197	-0.19753		479.197	-0.05221		479.197	-0.09032		479.197	0.17006		479.197	0.01769
	479.048	0.01674		479.048	-0.02365		479.048	0.05592		479.048	0.26553		479.048	-0.04021		479.048	0.34553		479.048	0.02241		479.048	-0.20823		479.048	-0.15319		479.048	-0.06393		479.048	0.1383		479.048	-0.18277		479.048	-0.01453		479.048	-0.09242		479.048	0.15157		479.048	0.02583
	478.901	0.02117		478.901	-0.02396		478.901	0.05804		478.901	0.29458		478.901	0.02278		478.901	0.3218		478.901	0.01813		478.901	-0.18995		478.901	-0.07775		478.901	-0.12665		478.901	0.16333		478.901	-0.16405		478.901	0.02538		478.901	-0.06513		478.901	0.14461		478.901	0.03863
	478.752	0.04625		478.752	-0.00811		478.752	0.06337		478.752	0.27417		478.752	0.05934		478.752	0.28519		478.752	-0.00258		478.752	-0.15297		478.752	-0.01729		478.752	-0.16395		478.752	0.20071		478.752	-0.15174		478.752	0.0543		478.752	-0.04966		478.752	0.14644		478.752	0.03412
	478.604	0.07916		478.604	0.01441		478.604	0.07003		478.604	0.21401		478.604	0.07731		478.604	0.24668		478.604	-0.04325		478.604	-0.09802		478.604	0.00951		478.604	-0.17482		478.604	0.24041		478.604	-0.15106		478.604	0.06288		478.604	-0.07287		478.604	0.14777		478.604	0.00167
	478.456	0.11057		478.456	0.03389		478.456	0.08203		478.456	0.13748		478.456	0.08197		478.456	0.22003		478.456	-0.08732		478.456	-0.02109		478.456	0.0048		478.456	-0.17934		478.456	0.25775		478.456	-0.15674		478.456	0.03406		478.456	-0.11775		478.456	0.14978		478.456	-0.04895
	478.308	0.11062		478.308	0.04023		478.308	0.11284		478.308	0.05979		478.308	0.07118		478.308	0.20458		478.308	-0.11512		478.308	0.08366		478.308	-0.00914		478.308	-0.19262		478.308	0.23966		478.308	-0.1506		478.308	-0.0257		478.308	-0.15393		478.308	0.15357		478.308	-0.08939
	478.16	0.06508		478.16	0.02895		478.16	0.17081		478.16	-0.00992		478.16	0.04217		478.16	0.18285		478.16	-0.11833		478.16	0.19876		478.16	-0.00913		478.16	-0.21186		478.16	0.19636		478.16	-0.12272		478.16	-0.08681		478.16	-0.17108		478.16	0.14987		478.16	-0.10842
	478.012	-0.00224		478.012	0.01045		478.012	0.25264		478.012	-0.06228		478.012	-0.000207031		478.012	0.14376		478.012	-0.09257		478.012	0.29886		478.012	0.01094		478.012	-0.21599		478.012	0.1462		478.012	-0.08557		478.012	-0.13145		478.012	-0.16924		478.012	0.14245		478.012	-0.12823
	477.863	-0.04473		477.863	-0.00324		477.863	0.3362		477.863	-0.09076		477.863	-0.04022		477.863	0.10091		477.863	-0.02999		477.863	0.37292		477.863	0.04227		477.863	-0.18175		477.863	0.0975		477.863	-0.06395		477.863	-0.15568		477.863	-0.14411		477.863	0.13789		477.863	-0.17285
	477.716	-0.0197		477.716	-0.01316		477.716	0.38797		477.716	-0.08703		477.716	-0.05822		477.716	0.0648		477.716	0.06252		477.716	0.40967		477.716	0.07298		477.716	-0.10753		477.716	0.05429		477.716	-0.07534		477.716	-0.15697		477.716	-0.0931		477.716	0.12465		477.716	-0.23419
	477.567	0.06753		477.567	-0.02679		477.567	0.39231		477.567	-0.0426		477.567	-0.0522		477.567	0.0339		477.567	0.15711		477.567	0.40051		477.567	0.09482		477.567	-0.01579		477.567	0.02142		477.567	-0.10772		477.567	-0.13306		477.567	-0.0213		477.567	0.08693		477.567	-0.27636
	477.42	0.16		477.42	-0.04589		477.42	0.35138		477.42	0.03738		477.42	-0.04487		477.42	0.01441		477.42	0.23239		477.42	0.35698		477.42	0.10404		477.42	0.07092		477.42	0.000970312		477.42	-0.13185		477.42	-0.08318		477.42	0.06223		477.42	0.02593		477.42	-0.26985
	477.271	0.21013		477.271	-0.06346		477.271	0.27801		477.271	0.13239		477.271	-0.0599		477.271	0.01322		477.271	0.28254		477.271	0.29262		477.271	0.09756		477.271	0.13989		477.271	-0.0016		477.271	-0.13692		477.271	-0.01235		477.271	0.14013		477.271	-0.04134		477.271	-0.22473
	477.124	0.21161		477.124	-0.07035		477.124	0.19773		477.124	0.21698		477.124	-0.09358		477.124	0.02668		477.124	0.30336		477.124	0.21387		477.124	0.07833		477.124	0.19004		477.124	0.02463		477.124	-0.13791		477.124	0.061		477.124	0.19362		477.124	-0.09876		477.124	-0.17562
	476.975	0.17453		476.975	-0.06884		476.975	0.13198		476.975	0.26958		476.975	-0.12255		476.975	0.04723		476.975	0.30355		476.975	0.13579		476.975	0.06098		476.975	0.23911		476.975	0.08721		476.975	-0.15843		476.975	0.11206		476.975	0.22216		476.975	-0.13501		476.975	-0.13908
	476.827	0.10451		476.827	-0.0734		476.827	0.08045		476.827	0.27678		476.827	-0.13564		476.827	0.06312		476.827	0.30569		476.827	0.07273		476.827	0.06422		476.827	0.30019		476.827	0.17403		476.827	-0.19865		476.827	0.13036		476.827	0.24029		476.827	-0.14274		476.827	-0.11594
	476.679	0.01562		476.679	-0.09045		476.679	0.03006		476.679	0.23679		476.679	-0.13311		476.679	0.06398		476.679	0.31844		476.679	0.02479		476.679	0.0933		476.679	0.36595		476.679	0.25287		476.679	-0.23058		476.679	0.1223		476.679	0.2588		476.679	-0.13584		476.679	-0.11707
	476.531	-0.0634		476.531	-0.11737		476.531	-0.01785		476.531	0.15879		476.531	-0.12181		476.531	0.05487		476.531	0.32995		476.531	-0.00973		476.531	0.1367		476.531	0.41858		476.531	0.30059		476.531	-0.23937		476.531	0.10129		476.531	0.27772		476.531	-0.13738		476.531	-0.1482
	476.383	-0.12108		476.383	-0.15052		476.383	-0.05312		476.383	0.06441		476.383	-0.11659		476.383	0.04892		476.383	0.32578		476.383	-0.0309		476.383	0.18109		476.383	0.44986		476.383	0.31774		476.383	-0.23999		476.383	0.08316		476.383	0.30055		476.383	-0.15467		476.383	-0.19639
	476.235	-0.16318		476.235	-0.17417		476.235	-0.06807		476.235	-0.02559		476.235	-0.11942		476.235	0.04843		476.235	0.30705		476.235	-0.04559		476.235	0.21778		476.235	0.47		476.235	0.30864		476.235	-0.25431		476.235	0.07539		476.235	0.32941		476.235	-0.18634		476.235	-0.24089
	476.086	-0.18435		476.086	-0.16688		476.086	-0.05191		476.086	-0.10714		476.086	-0.1129		476.086	0.04634		476.086	0.2918		476.086	-0.05179		476.086	0.23841		476.086	0.48262		476.086	0.2761		476.086	-0.28578		476.086	0.07783		476.086	0.34457		476.086	-0.22179		476.086	-0.26732
	475.939	-0.16887		475.939	-0.13112		475.939	-0.00196		475.939	-0.17258		475.939	-0.0911		475.939	0.03674		475.939	0.29092		475.939	-0.03395		475.939	0.2346		475.939	0.47107		475.939	0.22741		475.939	-0.32055		475.939	0.08385		475.939	0.31549		475.939	-0.23522		475.939	-0.28193
	475.79	-0.12104		475.79	-0.08533		475.79	0.05982		475.79	-0.20178		475.79	-0.05867		475.79	0.01033		475.79	0.28907		475.79	0.01224		475.79	0.19789		475.79	0.429		475.79	0.17179		475.79	-0.34555		475.79	0.08199		475.79	0.23669		475.79	-0.20317		475.79	-0.2977
	475.643	-0.06851		475.643	-0.03645		475.643	0.09544		475.643	-0.18244		475.643	-0.01704		475.643	-0.03649		475.643	0.26234		475.643	0.06171		475.643	0.13486		475.643	0.37604		475.643	0.12081		475.643	-0.35092		475.643	0.07216		475.643	0.1426		475.643	-0.12266		475.643	-0.31323
	475.494	-0.03367		475.494	0.01882		475.494	0.08635		475.494	-0.12483		475.494	0.02603		475.494	-0.09085		475.494	0.20439		475.494	0.09045		475.494	0.07582		475.494	0.33076		475.494	0.0856		475.494	-0.32791		475.494	0.06003		475.494	0.07273		475.494	-0.01588		475.494	-0.31741
	475.346	-0.03294		475.346	0.08349		475.346	0.04763		475.346	-0.05845		475.346	0.05887		475.346	-0.13909		475.346	0.12834		475.346	0.10186		475.346	0.04921		475.346	0.29092		475.346	0.06585		475.346	-0.27799		475.346	0.05056		475.346	0.03958		475.346	0.0849		475.346	-0.30583
	475.198	-0.06592		475.198	0.15375		475.198	0.01143		475.198	-0.00521		475.198	0.07249		475.198	-0.17547		475.198	0.05505		475.198	0.10125		475.198	0.06129		475.198	0.25072		475.198	0.04828		475.198	-0.21804		475.198	0.0543		475.198	0.03353		475.198	0.16491		475.198	-0.29076
	475.05	-0.1052		475.05	0.22239		475.05	0.00829		475.05	0.03153		475.05	0.05924		475.05	-0.1952		475.05	-0.00164		475.05	0.08317		475.05	0.09673		475.05	0.21988		475.05	0.02183		475.05	-0.16147		475.05	0.0771		475.05	0.04663		475.05	0.2306		475.05	-0.28652
	474.902	-0.1197		474.902	0.28457		474.902	0.05116		474.902	0.05347		474.902	0.02109		474.902	-0.18846		474.902	-0.04406		474.902	0.04841		474.902	0.12874		474.902	0.21724		474.902	-0.00455		474.902	-0.1074		474.902	0.11162		474.902	0.07269		474.902	0.28835		474.902	-0.28712
	474.754	-0.09326		474.754	0.33872		474.754	0.12138		474.754	0.06729		474.754	-0.02794		474.754	-0.14822		474.754	-0.08459		474.754	0.01231		474.754	0.14018		474.754	0.24419		474.754	-0.0093		474.754	-0.05504		474.754	0.14155		474.754	0.10619		474.754	0.3277		474.754	-0.27285
	474.606	-0.03308		474.606	0.37939		474.606	0.18342		474.606	0.08882		474.606	-0.07747		474.606	-0.08987		474.606	-0.13308		474.606	-0.02092		474.606	0.13672		474.606	0.27838		474.606	0.02177		474.606	-0.00825		474.606	0.14837		474.606	0.14193		474.606	0.33138		474.606	-0.2319
	474.458	0.04974		474.458	0.39943		474.458	0.21665		474.458	0.12843		474.458	-0.11886		474.458	-0.04135		474.458	-0.18451		474.458	-0.06598		474.458	0.12809		474.458	0.29632		474.458	0.09274		474.458	0.02471		474.458	0.12222		474.458	0.16166		474.458	0.30366		474.458	-0.17286
	474.31	0.14492		474.31	0.39977		474.31	0.22336		474.31	0.16946		474.31	-0.14076		474.31	-0.01848		474.31	-0.22		474.31	-0.12119		474.31	0.11403		474.31	0.2866		474.31	0.188		474.31	0.03723		474.31	0.06877		474.31	0.14943		474.31	0.26885		474.31	-0.11635
	474.162	0.2224		474.162	0.38875		474.162	0.21033		474.162	0.1867		474.162	-0.14022		474.162	-0.02641		474.162	-0.22967		474.162	-0.1604		474.162	0.0942		474.162	0.25017		474.162	0.2692		474.162	0.03449		474.162	0.0048		474.162	0.10856		474.162	0.23664		474.162	-0.07595
	474.014	0.24341		474.014	0.37763		474.014	0.1791		474.014	0.17855		474.014	-0.12509		474.014	-0.0602		474.014	-0.2197		474.014	-0.16583		474.014	0.07249		474.014	0.20004		474.014	0.304		474.014	0.02163		474.014	-0.05142		474.014	0.05494		474.014	0.19631		474.014	-0.04904
	473.866	0.19984		473.866	0.36555		473.866	0.14033		473.866	0.16329		473.866	-0.10345		473.866	-0.0991		473.866	-0.19425		473.866	-0.15337		473.866	0.0548		473.866	0.14519		473.866	0.29386		473.866	0.000529688		473.866	-0.08632		473.866	0.01239		473.866	0.13923		473.866	-0.03149
	473.718	0.12385		473.718	0.33534		473.718	0.11406		473.718	0.16389		473.718	-0.07365		473.718	-0.12118		473.718	-0.1563		473.718	-0.15124		473.718	0.04907		473.718	0.08528		473.718	0.26589		473.718	-0.01589		473.718	-0.09953		473.718	-0.00512		473.718	0.07291		473.718	-0.03118
	473.569	0.05271		473.569	0.27841		473.569	0.11353		473.569	0.19354		473.569	-0.03201		473.569	-0.11559		473.569	-0.11716		473.569	-0.16931		473.569	0.06125		473.569	0.02882		473.569	0.23849		473.569	-0.0136		473.569	-0.10419		473.569	-0.00958		473.569	0.02018		473.569	-0.04436
	473.422	-3.28125e-05		473.422	0.21343		473.422	0.13187		473.422	0.24084		473.422	0.01077		473.422	-0.07847		473.422	-0.09708		473.422	-0.19526		473.422	0.08487		473.422	-0.00258		473.422	0.20163		473.422	4.84375e-05		473.422	-0.10957		473.422	-0.02386		473.422	0.000602344		473.422	-0.04113
	473.273	-0.04134		473.273	0.15981		473.273	0.15108		473.273	0.27415		473.273	0.03987		473.273	-0.01645		473.273	-0.11609		473.273	-0.21276		473.273	0.10055		473.273	0.0023		473.273	0.14375		473.273	0.0154		473.273	-0.11081		473.273	-0.0625		473.273	0.01187		473.273	-0.00388
	473.126	-0.05771		473.126	0.12331		473.126	0.16122		473.126	0.28404		473.126	0.05464		473.126	0.04935		473.126	-0.17253		473.126	-0.21496		473.126	0.08441		473.126	0.02659		473.126	0.0821		473.126	0.03106		473.126	-0.09922		473.126	-0.12538		473.126	0.04078		473.126	0.04423
	472.977	-0.02197		472.977	0.10759		472.977	0.16125		472.977	0.29088		472.977	0.05724		472.977	0.09659		472.977	-0.23395		472.977	-0.1943		472.977	0.02976		472.977	0.05501		472.977	0.04571		472.977	0.04572		472.977	-0.07069		472.977	-0.20132		472.977	0.07848		472.977	0.07037
	472.829	0.06338		472.829	0.11013		472.829	0.14897		472.829	0.30659		472.829	0.0478		472.829	0.12177		472.829	-0.26043		472.829	-0.14734		472.829	-0.04201		472.829	0.0875		472.829	0.03938		472.829	0.06457		472.829	-0.03349		472.829	-0.27662		472.829	0.11543		472.829	0.06874
	472.681	0.16282		472.681	0.11995		472.681	0.12323		472.681	0.32162		472.681	0.02843		472.681	0.13788		472.681	-0.24362		472.681	-0.09316		472.681	-0.10316		472.681	0.11454		472.681	0.04747		472.681	0.09316		472.681	0.0047		472.681	-0.34721		472.681	0.13991		472.681	0.05282
	472.533	0.24317		472.533	0.12304		472.533	0.09249		472.533	0.31533		472.533	-4.0625e-05		472.533	0.15408		472.533	-0.20861		472.533	-0.05618		472.533	-0.13754		472.533	0.11954		472.533	0.05709		472.533	0.12841		472.533	0.04839		472.533	-0.41134		472.533	0.14758		472.533	0.03426
	472.385	0.27914		472.385	0.11654		472.385	0.06644		472.385	0.27637		472.385	-0.03502		472.385	0.1662		472.385	-0.17323		472.385	-0.04182		472.385	-0.14422		472.385	0.09004		472.385	0.05395		472.385	0.15482		472.385	0.09415		472.385	-0.45744		472.385	0.14615		472.385	0.02049
	472.237	0.23678		472.237	0.11078		472.237	0.05245		472.237	0.22268		472.237	-0.07256		472.237	0.16861		472.237	-0.13582		472.237	-0.04626		472.237	-0.13371		472.237	0.0241		472.237	0.03345		472.237	0.15593		472.237	0.12516		472.237	-0.47227		472.237	0.14675		472.237	0.02414
	472.089	0.10658		472.089	0.11133		472.089	0.05528		472.089	0.18291		472.089	-0.11562		472.089	0.16843		472.089	-0.09467		472.089	-0.06522		472.089	-0.10821		472.089	-0.05602		472.089	0.00886		472.089	0.13505		472.089	0.12888		472.089	-0.46396		472.089	0.14684		472.089	0.06226
	471.941	-0.07587		471.941	0.1087		471.941	0.0675		471.941	0.16797		471.941	-0.17384		471.941	0.1749		471.941	-0.05822		471.941	-0.08656		471.941	-0.06407		471.941	-0.11815		471.941	-0.0172		471.941	0.10933		471.941	0.10889		471.941	-0.46003		471.941	0.13488		471.941	0.13453
	471.792	-0.25412		471.792	0.09493		471.792	0.07209		471.792	0.17138		471.792	-0.24263		471.792	0.18277		471.792	-0.03795		471.792	-0.09499		471.792	-0.01262		471.792	-0.14993		471.792	-0.05389		471.792	0.0932		471.792	0.08194		471.792	-0.47061		471.792	0.10909		471.792	0.2069
	471.645	-0.38163		471.645	0.07334		471.645	0.05688		471.645	0.19036		471.645	-0.30018		471.645	0.17651		471.645	-0.03738		471.645	-0.08058		471.645	0.02514		471.645	-0.16018		471.645	-0.09468		471.645	0.08728		471.645	0.06567		471.645	-0.46999		471.645	0.07912		471.645	0.251
	471.496	-0.43314		471.496	0.0496		471.496	0.02033		471.496	0.2278		471.496	-0.32085		471.496	0.14841		471.496	-0.05916		471.496	-0.04164		471.496	0.03191		471.496	-0.1535		471.496	-0.12689		471.496	0.08633		471.496	0.06124		471.496	-0.43507		471.496	0.0608		471.496	0.28082
	471.349	-0.41456		471.349	0.02912		471.349	-0.02576		471.349	0.2746		471.349	-0.29038		471.349	0.1105		471.349	-0.1073		471.349	0.00467		471.349	0.00118		471.349	-0.12714		471.349	-0.14822		471.349	0.08616		471.349	0.05517		471.349	-0.37338		471.349	0.05483		471.349	0.32044
	471.2	-0.34753		471.2	0.01634		471.2	-0.07012		471.2	0.31446		471.2	-0.21901		471.2	0.08362		471.2	-0.17426		471.2	0.03247		471.2	-0.05813		471.2	-0.089		471.2	-0.15924		471.2	0.07641		471.2	0.03508		471.2	-0.31187		471.2	0.03789		471.2	0.36602
	471.052	-0.24967		471.052	0.01138		471.052	-0.11256		471.052	0.33694		471.052	-0.13186		471.052	0.08164		471.052	-0.2343		471.052	0.03247		471.052	-0.12972		471.052	-0.05666		471.052	-0.16045		471.052	0.05652		471.052	0.00582		471.052	-0.27359		471.052	-0.00536		471.052	0.39186
	470.904	-0.14975		470.904	0.00932		470.904	-0.14784		470.904	0.34034		470.904	-0.05731		470.904	0.10378		470.904	-0.26382		470.904	0.01848		470.904	-0.19461		470.904	-0.04228		470.904	-0.1538		470.904	0.04497		470.904	-0.01921		470.904	-0.2548		470.904	-0.06206		470.904	0.38526
	470.756	-0.08648		470.756	0.00808		470.756	-0.1565		470.756	0.32201		470.756	-0.0158		470.756	0.14014		470.756	-0.25714		470.756	0.01051		470.756	-0.23021		470.756	-0.04131		470.756	-0.13491		470.756	0.05293		470.756	-0.04436		470.756	-0.24752		470.756	-0.10202		470.756	0.36516
	470.608	-0.09138		470.608	0.01988		470.608	-0.12793		470.608	0.28042		470.608	-0.01316		470.608	0.177		470.608	-0.22122		470.608	0.0155		470.608	-0.22649		470.608	-0.04274		470.608	-0.09666		470.608	0.06124		470.608	-0.08088		470.608	-0.25372		470.608	-0.10375		470.608	0.35853
	470.46	-0.16952		470.46	0.05413		470.46	-0.07677		470.46	0.22721		470.46	-0.0453		470.46	0.2018		470.46	-0.16808		470.46	0.02553		470.46	-0.19917		470.46	-0.04929		470.46	-0.04285		470.46	0.05273		470.46	-0.12202		470.46	-0.26345		470.46	-0.08102		470.46	0.37072
	470.312	-0.28354		470.312	0.09652		470.312	-0.02421		470.312	0.17621		470.312	-0.10137		470.312	0.21382		470.312	-0.10756		470.312	0.02719		470.312	-0.17801		470.312	-0.06349		470.312	0.01118		470.312	0.03782		470.312	-0.15537		470.312	-0.2625		470.312	-0.07622		470.312	0.37998
	470.164	-0.36957		470.164	0.12238		470.164	0.01773		470.164	0.13024		470.164	-0.15483		470.164	0.21505		470.164	-0.05104		470.164	0.01667		470.164	-0.17281		470.164	-0.0763		470.164	0.04158		470.164	0.03294		470.164	-0.17999		470.164	-0.24478		470.164	-0.10994		470.164	0.36235
	470.016	-0.3835		470.016	0.11983		470.016	0.04122		470.016	0.08345		470.016	-0.1772		470.016	0.20044		470.016	-0.01752		470.016	0.003		470.016	-0.15969		470.016	-0.09232		470.016	0.02077		470.016	0.03596		470.016	-0.20461		470.016	-0.20712		470.016	-0.15556		470.016	0.3207
	469.868	-0.33062		469.868	0.09035		469.868	0.04627		469.868	0.03005		469.868	-0.16972		469.868	0.16582		469.868	-0.01147		469.868	-0.01138		469.868	-0.11512		469.868	-0.12608		469.868	-0.05203		469.868	0.03263		469.868	-0.23647		469.868	-0.1588		469.868	-0.17617		469.868	0.28502
	469.72	-0.25664		469.72	0.04069		469.72	0.04367		469.72	-0.01803		469.72	-0.15831		469.72	0.12689		469.72	-0.0136		469.72	-0.02613		469.72	-0.04341		469.72	-0.16887		469.72	-0.1354		469.72	0.01416		469.72	-0.27886		469.72	-0.12375		469.72	-0.16752		469.72	0.27595
	469.572	-0.20115		469.572	-0.01425		469.572	0.03302		469.572	-0.0373		469.572	-0.16008		469.572	0.10518		469.572	-0.01144		469.572	-0.02587		469.572	0.03403		469.572	-0.20397		469.572	-0.18947		469.572	-0.01643		469.572	-0.32131		469.572	-0.10869		469.572	-0.15143		469.572	0.2799
	469.424	-0.1725		469.424	-0.06161		469.424	0.00338		469.424	-0.03551		469.424	-0.16825		469.424	0.09928		469.424	-0.00557		469.424	-0.000875781		469.424	0.09248		469.424	-0.22952		469.424	-0.20566		469.424	-0.0445		469.424	-0.33589		469.424	-0.09113		469.424	-0.1425		469.424	0.27804
	469.275	-0.17171		469.275	-0.09905		469.275	-0.03934		469.275	-0.04545		469.275	-0.17138		469.275	0.09783		469.275	0.00483		469.275	0.03321		469.275	0.11478		469.275	-0.24834		469.275	-0.19226		469.275	-0.06052		469.275	-0.31367		469.275	-0.0491		469.275	-0.13823		469.275	0.26949
	469.128	-0.19567		469.128	-0.12486		469.128	-0.07852		469.128	-0.07448		469.128	-0.17622		469.128	0.09144		469.128	0.01541		469.128	0.05335		469.128	0.09994		469.128	-0.25599		469.128	-0.16051		469.128	-0.06618		469.128	-0.27264		469.128	0.01079		469.128	-0.13501		469.128	0.26112
	468.979	-0.22225		468.979	-0.1355		468.979	-0.10804		468.979	-0.10658		468.979	-0.20131		468.979	0.07764		468.979	0.01761		468.979	0.0496		468.979	0.06398		468.979	-0.24513		468.979	-0.12075		468.979	-0.06541		468.979	-0.22918		468.979	0.06843		468.979	-0.12668		468.979	0.25036
	468.832	-0.22665		468.832	-0.13041		468.832	-0.12318		468.832	-0.12898		468.832	-0.243		468.832	0.06216		468.832	0.01344		468.832	0.02323		468.832	0.02623		468.832	-0.21123		468.832	-0.07772		468.832	-0.0741		468.832	-0.20276		468.832	0.12221		468.832	-0.10113		468.832	0.23011
	468.683	-0.19177		468.683	-0.11393		468.683	-0.11448		468.683	-0.12961		468.683	-0.28043		468.683	0.05955		468.683	0.02038		468.683	-0.02106		468.683	-0.00111		468.683	-0.14871		468.683	-0.03054		468.683	-0.1093		468.683	-0.20669		468.683	0.18471		468.683	-0.0527		468.683	0.20588
	468.535	-0.11994		468.535	-0.09765		468.535	-0.0858		468.535	-0.094		468.535	-0.30267		468.535	0.0832		468.535	0.04889		468.535	-0.07626		468.535	-0.00303		468.535	-0.05747		468.535	0.01504		468.535	-0.15413		468.535	-0.2302		468.535	0.25832		468.535	0.01532		468.535	0.19018
	468.387	-0.04962		468.387	-0.09235		468.387	-0.05147		468.387	-0.02618		468.387	-0.30478		468.387	0.12713		468.387	0.08502		468.387	-0.12998		468.387	0.03833		468.387	0.04512		468.387	0.04767		468.387	-0.17352		468.387	-0.25588		468.387	0.32173		468.387	0.08584		468.387	0.18765
	468.239	-0.03025		468.239	-0.0901		468.239	-0.01694		468.239	0.04816		468.239	-0.28234		468.239	0.17289		468.239	0.11349		468.239	-0.165		468.239	0.12255		468.239	0.13508		468.239	0.06726		468.239	-0.1601		468.239	-0.27378		468.239	0.35653		468.239	0.13703		468.239	0.196
	468.091	-0.07662		468.091	-0.07717		468.091	0.0158		468.091	0.10251		468.091	-0.23492		468.091	0.20226		468.091	0.12955		468.091	-0.17242		468.091	0.22644		468.091	0.1967		468.091	0.0775		468.091	-0.12647		468.091	-0.27379		468.091	0.36602		468.091	0.15813		468.091	0.21239
	467.943	-0.17091		467.943	-0.05523		467.943	0.03768		467.943	0.12825		467.943	-0.1658		467.943	0.20577		467.943	0.13223		467.943	-0.15554		467.943	0.32279		467.943	0.21885		467.943	0.0793		467.943	-0.08515		467.943	-0.24139		467.943	0.35951		467.943	0.14583		467.943	0.24503
	467.795	-0.2795		467.795	-0.02982		467.795	0.03938		467.795	0.13781		467.795	-0.0822		467.795	0.18553		467.795	0.12316		467.795	-0.12218		467.795	0.39673		467.795	0.19237		467.795	0.075		467.795	-0.05146		467.795	-0.17251		467.795	0.34489		467.795	0.10315		467.795	0.29885
	467.647	-0.36019		467.647	-0.00474		467.647	0.02774		467.647	0.14413		467.647	0.0135		467.647	0.15575		467.647	0.10044		467.647	-0.07988		467.647	0.44798		467.647	0.12355		467.647	0.07258		467.647	-0.02505		467.647	-0.07682		467.647	0.32236		467.647	0.04369		467.647	0.35424
	467.498	-0.39249		467.498	0.01334		467.498	0.01303		467.498	0.14735		467.498	0.10688		467.498	0.12998		467.498	0.05905		467.498	-0.03353		467.498	0.48443		467.498	0.03565		467.498	0.07929		467.498	0.0085		467.498	0.04097		467.498	0.27767		467.498	-0.01087		467.498	0.38998
	467.351	-0.38373		467.351	0.02372		467.351	-0.01221		467.351	0.14835		467.351	0.16751		467.351	0.1047		467.351	0.00395		467.351	0.01256		467.351	0.5007		467.351	-0.05283		467.351	0.09352		467.351	0.04125		467.351	0.18004		467.351	0.20234		467.351	-0.03933		467.351	0.40643
	467.202	-0.3497		467.202	0.03577		467.202	-0.05864		467.202	0.15142		467.202	0.18251		467.202	0.0707		467.202	-0.04463		467.202	0.05378		467.202	0.47914		467.202	-0.13406		467.202	0.10842		467.202	0.05174		467.202	0.31745		467.202	0.11854		467.202	-0.03847		467.202	0.41209
	467.055	-0.30042		467.055	0.05026		467.055	-0.12192		467.055	0.15001		467.055	0.16237		467.055	0.03374		467.055	-0.06897		467.055	0.08367		467.055	0.42422		467.055	-0.19343		467.055	0.11642		467.055	0.04205		467.055	0.42463		467.055	0.06069		467.055	-0.02903		467.055	0.40868
	466.906	-0.25059		466.906	0.06046		466.906	-0.18832		466.906	0.13266		466.906	0.12527		466.906	0.00626		466.906	-0.06945		466.906	0.0994		466.906	0.35667		466.906	-0.22006		466.906	0.11283		466.906	0.02401		466.906	0.48575		466.906	0.03872		466.906	-0.02778		466.906	0.40698
	466.758	-0.21644		466.758	0.0699		466.758	-0.23981		466.758	0.09994		466.758	0.08889		466.758	-0.00932		466.758	-0.04316		466.758	0.09873		466.758	0.28903		466.758	-0.2286		466.758	0.0974		466.758	0.00977		466.758	0.49625		466.758	0.04712		466.758	-0.03822		466.758	0.42815
	466.61	-0.20209		466.61	0.09062		466.61	-0.26239		466.61	0.06378		466.61	0.06755		466.61	-0.01073		466.61	0.03101		466.61	0.08044		466.61	0.225		466.61	-0.24056		466.61	0.08053		466.61	0.0133		466.61	0.46717		466.61	0.07964		466.61	-0.06769		466.61	0.4747
	466.462	-0.19455		466.462	0.12722		466.462	-0.24831		466.462	0.03296		466.462	0.06677		466.462	0.00588		466.462	0.15195		466.462	0.05186		466.462	0.15757		466.462	-0.25817		466.462	0.08026		466.462	0.03214		466.462	0.4211		466.462	0.12175		466.462	-0.1251		466.462	0.52267
	466.314	-0.18118		466.314	0.1699		466.314	-0.20028		466.314	0.0101		466.314	0.07998		466.314	0.03674		466.314	0.27642		466.314	0.01884		466.314	0.08238		466.314	-0.27769		466.314	0.10551		466.314	0.05122		466.314	0.37605		466.314	0.14907		466.314	-0.20815		466.314	0.53962
	466.166	-0.16887		466.166	0.20748		466.166	-0.13916		466.166	-0.0063		466.166	0.09794		466.166	0.07526		466.166	0.35946		466.166	-0.00944		466.166	0.02062		466.166	-0.30521		466.166	0.14551		466.166	0.05754		466.166	0.33965		466.166	0.14304		466.166	-0.30299		466.166	0.50678
	466.017	-0.17351		466.017	0.22642		466.017	-0.08707		466.017	-0.01817		466.017	0.11521		466.017	0.1024		466.017	0.38375		466.017	-0.01331		466.017	-0.00378		466.017	-0.33394		466.017	0.19064		466.017	0.04481		466.017	0.30978		466.017	0.10875		466.017	-0.3889		466.017	0.43789
	465.87	-0.20647		465.87	0.20953		465.87	-0.04549		465.87	-0.02528		465.87	0.1219		465.87	0.09056		465.87	0.3601		465.87	0.01399		465.87	0.00779		465.87	-0.34683		465.87	0.24503		465.87	0.02099		465.87	0.27947		465.87	0.06108		465.87	-0.4421		465.87	0.35702
	465.721	-0.26512		465.721	0.15545		465.721	-0.00612		465.721	-0.03087		465.721	0.1088		465.721	0.03879		465.721	0.30589		465.721	0.05878		465.721	0.03988		465.721	-0.33563		465.721	0.30761		465.721	0.00682		465.721	0.24949		465.721	0.01158		465.721	-0.45394		465.721	0.27592
	465.574	-0.33309		465.574	0.07754		465.574	0.02993		465.574	-0.03968		465.574	0.07791		465.574	-0.02467		465.574	0.2378		465.574	0.11124		465.574	0.07504		465.574	-0.30443		465.574	0.36385		465.574	0.01684		465.574	0.21988		465.574	-0.03031		465.574	-0.4439		465.574	0.21156
	465.426	-0.37833		465.426	-0.00947		465.426	0.048		465.426	-0.06153		465.426	0.03367		465.426	-0.07114		465.426	0.17296		465.426	0.16229		465.426	0.08988		465.426	-0.26792		465.426	0.40175		465.426	0.04419		465.426	0.18423		465.426	-0.05769		465.426	-0.43715		465.426	0.18287
	465.278	-0.37958		465.278	-0.09168		465.278	0.02578		465.278	-0.10447		465.278	-0.02546		465.278	-0.08844		465.278	0.11771		465.278	0.18902		465.278	0.06709		465.278	-0.24197		465.278	0.41667		465.278	0.06763		465.278	0.13901		465.278	-0.06844		465.278	-0.44573		465.278	0.19612
	465.13	-0.3424		465.13	-0.15758		465.13	-0.04157		465.13	-0.14499		465.13	-0.09129		465.13	-0.0851		465.13	0.07564		465.13	0.17573		465.13	0.01933		465.13	-0.23221		465.13	0.40563		465.13	0.07002		465.13	0.097		465.13	-0.06855		465.13	-0.46671		465.13	0.24491
	464.981	-0.288		464.981	-0.20276		464.981	-0.12779		464.981	-0.14756		464.981	-0.14339		464.981	-0.07724		464.981	0.05814		464.981	0.13614		464.981	-0.02105		464.981	-0.2265		464.981	0.37705		464.981	0.04594		464.981	0.08707		464.981	-0.06631		464.981	-0.48456		464.981	0.31105
	464.834	-0.23592		464.834	-0.22958		464.834	-0.1923		464.834	-0.11332		464.834	-0.16852		464.834	-0.06172		464.834	0.07122		464.834	0.10105		464.834	-0.0346		464.834	-0.21161		464.834	0.34257		464.834	0.00762		464.834	0.12949		464.834	-0.0682		464.834	-0.48975		464.834	0.36028
	464.685	-0.19214		464.685	-0.24432		464.685	-0.20795		464.685	-0.07584		464.685	-0.16955		464.685	-0.03334		464.685	0.10705		464.685	0.09687		464.685	-0.02693		464.685	-0.19604		464.685	0.30167		464.685	-0.01585		464.685	0.21744		464.685	-0.07149		464.685	-0.48569		464.685	0.35898
	464.538	-0.16627		464.538	-0.2583		464.538	-0.17724		464.538	-0.06173		464.538	-0.15426		464.538	-0.000752344		464.538	0.1495		464.538	0.13102		464.538	-0.01408		464.538	-0.19401		464.538	0.25645		464.538	-0.0052		464.538	0.31442		464.538	-0.06306		464.538	-0.4752		464.538	0.31087
	464.389	-0.16578		464.389	-0.26751		464.389	-0.1303		464.389	-0.0782		464.389	-0.13094		464.389	0.03855		464.389	0.1904		464.389	0.19283		464.389	-0.00772		464.389	-0.20448		464.389	0.21906		464.389	0.03187		464.389	0.37422		464.389	-0.0494		464.389	-0.46048		464.389	0.25396
	464.241	-0.17604		464.241	-0.25033		464.241	-0.09744		464.241	-0.12042		464.241	-0.11186		464.241	0.08942		464.241	0.22638		464.241	0.26206		464.241	0.00328		464.241	-0.22069		464.241	0.19398		464.241	0.07671		464.241	0.38581		464.241	-0.04792		464.241	-0.44348		464.241	0.22361
	464.093	-0.1735		464.093	-0.20551		464.093	-0.08067		464.093	-0.17589		464.093	-0.09777		464.093	0.14171		464.093	0.24105		464.093	0.31834		464.093	0.04114		464.093	-0.236		464.093	0.16932		464.093	0.11375		464.093	0.37528		464.093	-0.06227		464.093	-0.41726		464.093	0.23168
	463.945	-0.14774		463.945	-0.14685		463.945	-0.06349		463.945	-0.22878		463.945	-0.07018		463.945	0.18487		463.945	0.2268		463.945	0.35328		463.945	0.09354		463.945	-0.24018		463.945	0.13329		463.945	0.13118		463.945	0.36326		463.945	-0.08821		463.945	-0.38192		463.945	0.26182
	463.797	-0.09901		463.797	-0.08601		463.797	-0.04343		463.797	-0.26733		463.797	-0.0152		463.797	0.2178		463.797	0.1916		463.797	0.36306		463.797	0.13343		463.797	-0.22815		463.797	0.08757		463.797	0.11982		463.797	0.34676		463.797	-0.11283		463.797	-0.35137		463.797	0.28459
	463.649	-0.03827		463.649	-0.03336		463.649	-0.02591		463.649	-0.28643		463.649	0.04946		463.649	0.24721		463.649	0.13874		463.649	0.34184		463.649	0.16251		463.649	-0.2109		463.649	0.0468		463.649	0.09068		463.649	0.32084		463.649	-0.12291		463.649	-0.32547		463.649	0.28304
	463.5	0.01413		463.5	0.00445		463.5	-0.00571		463.5	-0.28485		463.5	0.09728		463.5	0.28167		463.5	0.0757		463.5	0.29035		463.5	0.19838		463.5	-0.20199		463.5	0.02312		463.5	0.06993		463.5	0.29348		463.5	-0.1158		463.5	-0.2932		463.5	0.26187
	463.353	0.0394		463.353	0.0213		463.353	0.02173		463.353	-0.26838		463.353	0.12447		463.353	0.31193		463.353	0.01942		463.353	0.22759		463.353	0.24479		463.353	-0.20762		463.353	0.0109		463.353	0.06317		463.353	0.27147		463.353	-0.09452		463.353	-0.26476		463.353	0.23368
	463.204	0.02935		463.204	0.0153		463.204	0.05126		463.204	-0.253		463.204	0.14221		463.204	0.31854		463.204	-0.02098		463.204	0.18203		463.204	0.28096		463.204	-0.22326		463.204	-0.00514		463.204	0.05534		463.204	0.25829		463.204	-0.06773		463.204	-0.25927		463.204	0.20835
	463.057	-0.01462		463.057	-0.01165		463.057	0.06906		463.057	-0.2545		463.057	0.15903		463.057	0.3028		463.057	-0.04106		463.057	0.16522		463.057	0.27555		463.057	-0.23926		463.057	-0.03372		463.057	0.03231		463.057	0.25541		463.057	-0.05056		463.057	-0.26996		463.057	0.18574
	462.908	-0.08722		462.908	-0.05308		462.908	0.0667		462.908	-0.26499		462.908	0.17564		462.908	0.28231		462.908	-0.03533		462.908	0.16801		462.908	0.22137		462.908	-0.26228		462.908	-0.06966		462.908	-0.00198		462.908	0.25033		462.908	-0.05115		462.908	-0.26916		462.908	0.14875
	462.761	-0.17045		462.761	-0.09416		462.761	0.05848		462.761	-0.26444		462.761	0.18528		462.761	0.27107		462.761	-0.00737		462.761	0.176		462.761	0.13966		462.761	-0.2958		462.761	-0.10001		462.761	-0.03191		462.761	0.22928		462.761	-0.05836		462.761	-0.25442		462.761	0.0876
	462.612	-0.2494		462.612	-0.11363		462.612	0.06717		462.612	-0.25248		462.612	0.18479		462.612	0.27438		462.612	0.02575		462.612	0.17185		462.612	0.06069		462.612	-0.32125		462.612	-0.11784		462.612	-0.04997		462.612	0.20244		462.612	-0.04523		462.612	-0.25027		462.612	0.01024
	462.464	-0.32452		462.464	-0.10226		462.464	0.10014		462.464	-0.23841		462.464	0.18075		462.464	0.29119		462.464	0.04579		462.464	0.15527		462.464	0.01355		462.464	-0.31585		462.464	-0.12303		462.464	-0.06404		462.464	0.18526		462.464	0.00811		462.464	-0.26412		462.464	-0.07016
	462.316	-0.38386		462.316	-0.07359		462.316	0.14084		462.316	-0.2206		462.316	0.17849		462.316	0.3117		462.316	0.0545		462.316	0.14724		462.316	0.00335		462.316	-0.26642		462.316	-0.11989		462.316	-0.09158		462.316	0.18488		462.316	0.08916		462.316	-0.27549		462.316	-0.13415
	462.168	-0.41665		462.168	-0.05232		462.168	0.16108		462.168	-0.19733		462.168	0.18173		462.168	0.32441		462.168	0.06523		462.168	0.15766		462.168	0.0057		462.168	-0.17295		462.168	-0.12486		462.168	-0.13792		462.168	0.21122		462.168	0.16169		462.168	-0.25533		462.168	-0.16815
	462.02	-0.43189		462.02	-0.05595		462.02	0.14908		462.02	-0.17495		462.02	0.19514		462.02	0.33356		462.02	0.07653		462.02	0.17301		462.02	-0.00105		462.02	-0.04782		462.02	-0.15407		462.02	-0.19249		462.02	0.26753		462.02	0.19773		462.02	-0.19303		462.02	-0.17397
	461.872	-0.43087		461.872	-0.07986		461.872	0.11518		461.872	-0.15793		461.872	0.22174		461.872	0.34001		461.872	0.08161		461.872	0.18246		461.872	-0.02035		461.872	0.08537		461.872	-0.19762		461.872	-0.23751		461.872	0.34191		461.872	0.19182		461.872	-0.10741		461.872	-0.15711
	461.723	-0.40212		461.723	-0.10569		461.723	0.07638		461.723	-0.14231		461.723	0.25236		461.723	0.32646		461.723	0.0798		461.723	0.19416		461.723	-0.05225		461.723	0.19348		461.723	-0.23096		461.723	-0.256		461.723	0.41948		461.723	0.15378		461.723	-0.02444		461.723	-0.12513
	461.576	-0.34883		461.576	-0.11949		461.576	0.051		461.576	-0.12638		461.576	0.27092		461.576	0.27865		461.576	0.0734		461.576	0.20908		461.576	-0.08614		461.576	0.25895		461.576	-0.24308		461.576	-0.24535		461.576	0.47929		461.576	0.10166		461.576	0.03829		461.576	-0.08464
	461.427	-0.30463		461.427	-0.11411		461.427	0.05267		461.427	-0.11886		461.427	0.2704		461.427	0.1975		461.427	0.0705		461.427	0.21514		461.427	-0.09532		461.427	0.2901		461.427	-0.23537		461.427	-0.21211		461.427	0.50106		461.427	0.04398		461.427	0.07128		461.427	-0.03902
	461.28	-0.29499		461.28	-0.08956		461.28	0.06976		461.28	-0.12741		461.28	0.25952		461.28	0.09847		461.28	0.07682		461.28	0.20702		461.28	-0.07093		461.28	0.29434		461.28	-0.21167		461.28	-0.16346		461.28	0.48153		461.28	-0.02725		461.28	0.08044		461.28	0.00781
	461.131	-0.30164		461.131	-0.05818		461.131	0.07277		461.131	-0.14032		461.131	0.25419		461.131	0.0068		461.131	0.08667		461.131	0.18744		461.131	-0.02713		461.131	0.27182		461.131	-0.1793		461.131	-0.10522		461.131	0.43429		461.131	-0.11461		461.131	0.08184		461.131	0.04432
	460.983	-0.2961		460.983	-0.03536		460.983	0.05363		460.983	-0.1405		460.983	0.25517		460.983	-0.06073		460.983	0.09207		460.983	0.15576		460.983	0.01977		460.983	0.22657		460.983	-0.14938		460.983	-0.04563		460.983	0.38134		460.983	-0.20947		460.983	0.08107		460.983	0.05913
	460.836	-0.27203		460.836	-0.0292		460.836	0.03056		460.836	-0.13424		460.836	0.24973		460.836	-0.10387		460.836	0.09279		460.836	0.11302		460.836	0.05723		460.836	0.17681		460.836	-0.12626		460.836	-0.00175		460.836	0.33122		460.836	-0.30291		460.836	0.07894		460.836	0.06052
	460.687	-0.22441		460.687	-0.04062		460.687	0.01131		460.687	-0.14092		460.687	0.2389		460.687	-0.12701		460.687	0.09165		460.687	0.07135		460.687	0.08228		460.687	0.14606		460.687	-0.10637		460.687	0.01168		460.687	0.2801		460.687	-0.38746		460.687	0.07411		460.687	0.05927
	460.54	-0.15867		460.54	-0.06943		460.54	-0.00483		460.54	-0.16258		460.54	0.23007		460.54	-0.13055		460.54	0.09176		460.54	0.05473		460.54	0.09424		460.54	0.1374		460.54	-0.08826		460.54	-0.0002375		460.54	0.22821		460.54	-0.45071		460.54	0.0485		460.54	0.05574
	460.391	-0.10175		460.391	-0.11401		460.391	-0.00683		460.391	-0.17828		460.391	0.21626		460.391	-0.11855		460.391	0.08932		460.391	0.07807		460.391	0.08834		460.391	0.13232		460.391	-0.07754		460.391	-0.01597		460.391	0.18431		460.391	-0.48273		460.391	-0.01912		460.391	0.05315
	460.244	-0.06208		460.244	-0.16165		460.244	0.01016		460.244	-0.17206		460.244	0.18629		460.244	-0.10115		460.244	0.0773		460.244	0.12839		460.244	0.07348		460.244	0.12043		460.244	-0.07942		460.244	-0.01293		460.244	0.1502		460.244	-0.48426		460.244	-0.12269		460.244	0.05252
	460.095	-0.02169		460.095	-0.19133		460.095	0.03448		460.095	-0.15891		460.095	0.14511		460.095	-0.08196		460.095	0.06264		460.095	0.17814		460.095	0.06449		460.095	0.11277		460.095	-0.0928		460.095	0.00793		460.095	0.1234		460.095	-0.45732		460.095	-0.23602		460.095	0.04827
	459.947	0.03106		459.947	-0.18985		459.947	0.06315		459.947	-0.16487		459.947	0.10817		459.947	-0.0569		459.947	0.05092		459.947	0.20712		459.947	0.05848		459.947	0.1177		459.947	-0.10673		459.947	0.01755		459.947	0.11268		459.947	-0.4057		459.947	-0.33692		459.947	0.03189
	459.799	0.07705		459.799	-0.17236		459.799	0.10581		459.799	-0.19254		459.799	0.08086		459.799	-0.02822		459.799	0.03558		459.799	0.20732		459.799	0.04255		459.799	0.11879		459.799	-0.10572		459.799	0.00103		459.799	0.12978		459.799	-0.34248		459.799	-0.41092		459.799	-0.000592969
	459.651	0.09808		459.651	-0.17394		459.651	0.16328		459.651	-0.22032		459.651	0.05995		459.651	-0.00206		459.651	0.01114		459.651	0.17479		459.651	0.0187		459.651	0.09975		459.651	-0.08442		459.651	-0.02054		459.651	0.16868		459.651	-0.28428		459.651	-0.45765		459.651	-0.04239
	459.503	0.10129		459.503	-0.20576		459.503	0.2267		459.503	-0.22535		459.503	0.04039		459.503	0.02463		459.503	-0.01768		459.503	0.11679		459.503	0.01223		459.503	0.06264		459.503	-0.04406		459.503	-0.0285		459.503	0.20256		459.503	-0.23848		459.503	-0.48477		459.503	-0.08432
	459.355	0.10619		459.355	-0.24538		459.355	0.28745		459.355	-0.20266		459.355	0.02294		459.355	0.06		459.355	-0.03288		459.355	0.05305		459.355	0.04581		459.355	0.01697		459.355	0.00859		459.355	-0.03068		459.355	0.21648		459.355	-0.21145		459.355	-0.49037		459.355	-0.11115
	459.206	0.12639		459.206	-0.26683		459.206	0.338		459.206	-0.16489		459.206	0.01591		459.206	0.10505		459.206	-0.01217		459.206	0.00115		459.206	0.10868		459.206	-0.03076		459.206	0.05694		459.206	-0.03453		459.206	0.22448		459.206	-0.20942		459.206	-0.46807		459.206	-0.10321
	459.059	0.15818		459.059	-0.25889		459.059	0.37035		459.059	-0.12116		459.059	0.01585		459.059	0.15319		459.059	0.04182		459.059	-0.03013		459.059	0.15905		459.059	-0.07904		459.059	0.08668		459.059	-0.03623		459.059	0.24443		459.059	-0.22095		459.059	-0.4224		459.059	-0.06083
	458.91	0.18853		458.91	-0.22681		458.91	0.38488		458.91	-0.07636		458.91	0.0011		458.91	0.19649		458.91	0.09096		458.91	-0.04542		458.91	0.15924		458.91	-0.1126		458.91	0.0911		458.91	-0.03656		458.91	0.27645		458.91	-0.2251		458.91	-0.36043		458.91	-0.01228
	458.763	0.20776		458.763	-0.18363		458.763	0.37226		458.763	-0.04663		458.763	-0.04596		458.763	0.22991		458.763	0.1061		458.763	-0.05491		458.763	0.10024		458.763	-0.12104		458.763	0.07604		458.763	-0.03982		458.763	0.30011		458.763	-0.21499		458.763	-0.29049		458.763	0.01576
	458.614	0.20983		458.614	-0.14249		458.614	0.32553		458.614	-0.04683		458.614	-0.11711		458.614	0.25439		458.614	0.09715		458.614	-0.06329		458.614	0.00949		458.614	-0.11516		458.614	0.05544		458.614	-0.04558		458.614	0.29961		458.614	-0.20099		458.614	-0.23366		458.614	0.02189
	458.466	0.19526		458.466	-0.11098		458.466	0.25749		458.466	-0.07522		458.466	-0.18537		458.466	0.26767		458.466	0.08558		458.466	-0.06902		458.466	-0.0676		458.466	-0.10554		458.466	0.02894		458.466	-0.04881		458.466	0.29798		458.466	-0.19875		458.466	-0.20907		458.466	0.02009
	458.318	0.16582		458.318	-0.08423		458.318	0.18647		458.318	-0.11308		458.318	-0.22481		458.318	0.26431		458.318	0.07704		458.318	-0.06792		458.318	-0.10612		458.318	-0.0921		458.318	-0.00364		458.318	-0.04086		458.318	0.3144		458.318	-0.21249		458.318	-0.21353		458.318	0.02394
	458.17	0.11633		458.17	-0.0528		458.17	0.12645		458.17	-0.13565		458.17	-0.22511		458.17	0.24677		458.17	0.06072		458.17	-0.06472		458.17	-0.11628		458.17	-0.08247		458.17	-0.01594		458.17	-0.02525		458.17	0.32269		458.17	-0.23168		458.17	-0.23075		458.17	0.02993
	458.022	0.05779		458.022	-0.01615		458.022	0.07533		458.022	-0.13613		458.022	-0.19203		458.022	0.22811		458.022	0.02725		458.022	-0.06139		458.022	-0.11867		458.022	-0.09737		458.022	0.01415		458.022	-0.01181		458.022	0.29796		458.022	-0.24285		458.022	-0.24859		458.022	0.02634
	457.874	0.01873		457.874	0.01601		457.874	0.0301		457.874	-0.11829		457.874	-0.13361		457.874	0.22013		457.874	-0.00675		457.874	-0.04112		457.874	-0.12626		457.874	-0.12451		457.874	0.07442		457.874	0.0044		457.874	0.24899		457.874	-0.24123		457.874	-0.26363		457.874	0.02736
	457.726	0.01546		457.726	0.03495		457.726	-0.00215		457.726	-0.08146		457.726	-0.06401		457.726	0.22356		457.726	-0.01349		457.726	0.00379		457.726	-0.14378		457.726	-0.1105		457.726	0.13719		457.726	0.0391		457.726	0.19744		457.726	-0.23582		457.726	-0.27572		457.726	0.05469
	457.578	0.03906		457.578	0.03992		457.578	-0.01273		457.578	-0.04277		457.578	-0.00725		457.578	0.23676		457.578	0.00533		457.578	0.05611		457.578	-0.16858		457.578	-0.03288		457.578	0.18186		457.578	0.10052		457.578	0.14895		457.578	-0.23425		457.578	-0.28205		457.578	0.10012
	457.429	0.05842		457.429	0.03363		457.429	0.01199		457.429	-0.02431		457.429	0.01632		457.429	0.2575		457.429	0.02052		457.429	0.09473		457.429	-0.18988		457.429	0.07377		457.429	0.1909		457.429	0.1783		457.429	0.09236		457.429	-0.23887		457.429	-0.27606		457.429	0.1468
	457.282	0.03249		457.282	0.02471		457.282	0.07589		457.282	-0.02155		457.282	0.000517187		457.282	0.27361		457.282	0.01363		457.282	0.10932		457.282	-0.19438		457.282	0.1697		457.282	0.15341		457.282	0.24779		457.282	0.02514		457.282	-0.24079		457.282	-0.25896		457.282	0.18176
	457.133	-0.06114		457.133	0.02473		457.133	0.15739		457.133	-0.01714		457.133	-0.04648		457.133	0.27381		457.133	-0.00402		457.133	0.11166		457.133	-0.18861		457.133	0.23633		457.133	0.08716		457.133	0.28305		457.133	-0.04948		457.133	-0.22141		457.133	-0.23933		457.133	0.19256
	456.986	-0.21862		456.986	0.03633		456.986	0.22896		456.986	-0.01526		456.986	-0.10162		456.986	0.26753		456.986	-0.0141		456.986	0.12286		456.986	-0.19376		456.986	0.27058		456.986	0.02876		456.986	0.27505		456.986	-0.13793		456.986	-0.17635		456.986	-0.21801		456.986	0.17994
	456.837	-0.41268		456.837	0.04299		456.837	0.27457		456.837	-0.02977		456.837	-0.14186		456.837	0.2701		456.837	-0.01117		456.837	0.14699		456.837	-0.21391		456.837	0.28083		456.837	-0.00187		456.837	0.23873		456.837	-0.23067		456.837	-0.11992		456.837	-0.1887		456.837	0.1559
	456.689	-0.61097		456.689	0.02558		456.689	0.29021		456.689	-0.04845		456.689	-0.16104		456.689	0.2831		456.689	0.00608		456.689	0.17141		456.689	-0.2278		456.689	0.26567		456.689	-0.00597		456.689	0.19671		456.689	-0.29676		456.689	-0.06758		456.689	-0.15173		456.689	0.13665
	456.541	-0.78313		456.541	-0.00952		456.541	0.27576		456.541	-0.05337		456.541	-0.16158		456.541	0.3039		456.541	0.04029		456.541	0.18322		456.541	-0.21849		456.541	0.21842		456.541	0.01316		456.541	0.159		456.541	-0.31655		456.541	-0.02265		456.541	-0.11517		456.541	0.13009
	456.393	-0.89593		456.393	-0.03703		456.393	0.23708		456.393	-0.04805		456.393	-0.14284		456.393	0.33337		456.393	0.08434		456.393	0.18215		456.393	-0.19101		456.393	0.14884		456.393	0.04529		456.393	0.13188		456.393	-0.30038		456.393	0.01856		456.393	-0.0766		456.393	0.13184
	456.246	-0.92852		456.246	-0.04625		456.246	0.18895		456.246	-0.03543		456.246	-0.10626		456.246	0.36897		456.246	0.11635		456.246	0.17588		456.246	-0.16183		456.246	0.07028		456.246	0.07241		456.246	0.12326		456.246	-0.27604		456.246	0.05494		456.246	-0.03103		456.246	0.13506
	456.097	-0.88148		456.097	-0.03606		456.097	0.14813		456.097	-0.00614		456.097	-0.06141		456.097	0.39423		456.097	0.12943		456.097	0.16776		456.097	-0.1367		456.097	-0.00909		456.097	0.08664		456.097	0.12632		456.097	-0.26265		456.097	0.08168		456.097	0.0033		456.097	0.13016
	455.949	-0.77789		455.949	0.00903		455.949	0.12368		455.949	0.03656		455.949	-0.02384		455.949	0.39439		455.949	0.14228		455.949	0.15667		455.949	-0.10512		455.949	-0.07086		455.949	0.09449		455.949	0.12517		455.949	-0.26359		455.949	0.09506		455.949	0.00219		455.949	0.11696
	455.801	-0.64105		455.801	0.09424		455.801	0.11163		455.801	0.07182		455.801	0.00237		455.801	0.37773		455.801	0.16826		455.801	0.14226		455.801	-0.05685		455.801	-0.09645		455.801	0.09899		455.801	0.1091		455.801	-0.2696		455.801	0.08951		455.801	-0.0284		455.801	0.10531
	455.653	-0.50134		455.653	0.19402		455.653	0.09778		455.653	0.0797		455.653	0.03205		455.653	0.35945		455.653	0.19967		455.653	0.11705		455.653	0.00786		455.653	-0.08481		455.653	0.09144		455.653	0.07309		455.653	-0.2657		455.653	0.06169		455.653	-0.06328		455.653	0.09954
	455.505	-0.39261		455.505	0.26921		455.505	0.07283		455.505	0.05113		455.505	0.07197		455.505	0.34279		455.505	0.21919		455.505	0.07184		455.505	0.08068		455.505	-0.04377		455.505	0.06598		455.505	0.02009		455.505	-0.24089		455.505	0.0231		455.505	-0.08609		455.505	0.10206
	455.357	-0.29106		455.357	0.30191		455.357	0.04472		455.357	0.00163		455.357	0.10714		455.357	0.32488		455.357	0.2167		455.357	0.01731		455.357	0.13904		455.357	0.0172		455.357	0.02387		455.357	-0.04684		455.357	-0.19567		455.357	-0.00609		455.357	-0.09398		455.357	0.12127
	455.209	-0.13579		455.209	0.30191		455.209	0.02856		455.209	-0.03727		455.209	0.11625		455.209	0.30541		455.209	0.19845		455.209	-0.02402		455.209	0.15596		455.209	0.08182		455.209	-0.02216		455.209	-0.11732		455.209	-0.14905		455.209	-0.01541		455.209	-0.08955		455.209	0.16166
	455.061	0.07678		455.061	0.28368		455.061	0.02351		455.061	-0.05929		455.061	0.09378		455.061	0.29735		455.061	0.17485		455.061	-0.04035		455.061	0.1311		455.061	0.12298		455.061	-0.04826		455.061	-0.17314		455.061	-0.12214		455.061	-0.00447		455.061	-0.07314		455.061	0.21052
	454.912	0.2875		454.912	0.25253		454.912	0.02		454.912	-0.07852		454.912	0.05438		454.912	0.31527		454.912	0.15006		454.912	-0.03472		454.912	0.09063		454.912	0.12539		454.912	-0.04558		454.912	-0.20658		454.912	-0.10472		454.912	0.0276		454.912	-0.05208		454.912	0.24422
	454.765	0.44064		454.765	0.20384		454.765	0.01919		454.765	-0.09123		454.765	0.01475		454.765	0.35325		454.765	0.12735		454.765	-0.02241		454.765	0.05822		454.765	0.09775		454.765	-0.02456		454.765	-0.21861		454.765	-0.07369		454.765	0.07035		454.765	-0.04276		454.765	0.26034
	454.616	0.5063		454.616	0.14406		454.616	0.02509		454.616	-0.08092		454.616	-0.02047		454.616	0.38844		454.616	0.10539		454.616	-0.01061		454.616	0.03585		454.616	0.05743		454.616	0.00465		454.616	-0.21853		454.616	-0.03482		454.616	0.09821		454.616	-0.05484		454.616	0.27878
	454.469	0.50076		454.469	0.09181		454.469	0.03303		454.469	-0.04639		454.469	-0.05058		454.469	0.40316		454.469	0.0789		454.469	0.01041		454.469	0.01656		454.469	0.0181		454.469	0.0383		454.469	-0.21716		454.469	-0.01193		454.469	0.09924		454.469	-0.08268		454.469	0.30142
	454.32	0.47215		454.32	0.04376		454.32	0.03871		454.32	-4.84375e-05		454.32	-0.07319		454.32	0.39217		454.32	0.04321		454.32	0.03938		454.32	0.00225		454.32	-0.02212		454.32	0.06954		454.32	-0.20832		454.32	-0.01047		454.32	0.09035		454.32	-0.11617		454.32	0.31234
	454.172	0.43784		454.172	-0.01624		454.172	0.05352		454.172	0.0538		454.172	-0.08642		454.172	0.36044		454.172	-0.00225		454.172	0.05764		454.172	0.00435		454.172	-0.08113		454.172	0.08344		454.172	-0.17513		454.172	-0.00748		454.172	0.09584		454.172	-0.13611		454.172	0.30161
	454.024	0.38698		454.024	-0.08158		454.024	0.08969		454.024	0.11545		454.024	-0.0849		454.024	0.32293		454.024	-0.05259		454.024	0.06037		454.024	0.02737		454.024	-0.16249		454.024	0.07243		454.024	-0.10816		454.024	0.01919		454.024	0.12351		454.024	-0.12506		454.024	0.27147
	453.876	0.3273		453.876	-0.13714		453.876	0.13962		453.876	0.17921		453.876	-0.07065		453.876	0.28643		453.876	-0.10192		453.876	0.05937		453.876	0.05236		453.876	-0.25435		453.876	0.04445		453.876	-0.01314		453.876	0.06525		453.876	0.16167		453.876	-0.09675		453.876	0.23223
	453.728	0.28159		453.728	-0.17502		453.728	0.18357		453.728	0.22772		453.728	-0.05461		453.728	0.2409		453.728	-0.14023		453.728	0.06244		453.728	0.06103		453.728	-0.33628		453.728	0.02153		453.728	0.09594		453.728	0.11458		453.728	0.1914		453.728	-0.07621		453.728	0.19664
	453.58	0.2619		453.58	-0.19219		453.58	0.20944		453.58	0.24038		453.58	-0.04148		453.58	0.18352		453.58	-0.14998		453.58	0.0679		453.58	0.06278		453.58	-0.37977		453.58	0.02414		453.58	0.20562		453.58	0.16102		453.58	0.20243		453.58	-0.06942		453.58	0.17162
	453.431	0.27743		453.431	-0.19199		453.431	0.21811		453.431	0.21203		453.431	-0.02328		453.431	0.12924		453.431	-0.12115		453.431	0.06723		453.431	0.07268		453.431	-0.37758		453.431	0.04484		453.431	0.29716		453.431	0.20492		453.431	0.19982		453.431	-0.07128		453.431	0.16081
	453.284	0.32726		453.284	-0.18271		453.284	0.20663		453.284	0.15034		453.284	0.00703		453.284	0.0845		453.284	-0.06762		453.284	0.04794		453.284	0.09107		453.284	-0.3467		453.284	0.05565		453.284	0.34602		453.284	0.23759		453.284	0.19042		453.284	-0.08267		453.284	0.16625
	453.135	0.39463		453.135	-0.18056		453.135	0.1712		453.135	0.0702		453.135	0.03679		453.135	0.05381		453.135	-0.01478		453.135	0.000692187		453.135	0.11846		453.135	-0.30126		453.135	0.0373		453.135	0.34302		453.135	0.25055		453.135	0.17918		453.135	-0.09431		453.135	0.19206
	452.988	0.46004		452.988	-0.18916		452.988	0.12302		452.988	-0.00688		452.988	0.04318		452.988	0.04942		452.988	0.02399		452.988	-0.06297		452.988	0.15479		452.988	-0.24551		452.988	-0.000504687		452.988	0.30102		452.988	0.24579		452.988	0.1684		452.988	-0.09425		452.988	0.23821
	452.839	0.49944		452.839	-0.1868		452.839	0.08121		452.839	-0.06213		452.839	0.0186		452.839	0.07349		452.839	0.04711		452.839	-0.11312		452.839	0.18934		452.839	-0.18846		452.839	-0.03015		452.839	0.24312		452.839	0.22507		452.839	0.15663		452.839	-0.09795		452.839	0.28796
	452.692	0.49821		452.692	-0.15603		452.692	0.06129		452.692	-0.08417		452.692	-0.02443		452.692	0.11604		452.692	0.05312		452.692	-0.12533		452.692	0.22079		452.692	-0.14125		452.692	-0.034		452.692	0.20062		452.692	0.19033		452.692	0.15005		452.692	-0.12173		452.692	0.32621
	452.543	0.48608		452.543	-0.10419		452.543	0.06362		452.543	-0.07733		452.543	-0.07509		452.543	0.16155		452.543	0.04307		452.543	-0.09603		452.543	0.25593		452.543	-0.10606		452.543	-0.01116		452.543	0.1938		452.543	0.1424		452.543	0.15044		452.543	-0.14968		452.543	0.34696
	452.395	0.50066		452.395	-0.04562		452.395	0.07915		452.395	-0.06029		452.395	-0.12671		452.395	0.19404		452.395	0.01954		452.395	-0.03984		452.395	0.28413		452.395	-0.08321		452.395	0.02615		452.395	0.21888		452.395	0.07631		452.395	0.1489		452.395	-0.16364		452.395	0.34386
	452.247	0.52905		452.247	0.01082		452.247	0.09448		452.247	-0.04479		452.247	-0.1568		452.247	0.20336		452.247	-0.01546		452.247	0.01234		452.247	0.29064		452.247	-0.07161		452.247	0.06693		452.247	0.25821		452.247	-0.00273		452.247	0.14529		452.247	-0.16842		452.247	0.32143
	452.099	0.54279		452.099	0.05743		452.099	0.09193		452.099	-0.03082		452.099	-0.14475		452.099	0.19169		452.099	-0.05037		452.099	0.03064		452.099	0.27956		452.099	-0.06085		452.099	0.107		452.099	0.28672		452.099	-0.06851		452.099	0.14631		452.099	-0.17334		452.099	0.30258
	451.951	0.53518		451.951	0.08706		451.951	0.0708		451.951	-0.0101		451.951	-0.1017		451.951	0.1721		451.951	-0.0621		451.951	0.00921		451.951	0.26021		451.951	-0.03921		451.951	0.13834		451.951	0.28278		451.951	-0.09317		451.951	0.1567		451.951	-0.1736		451.951	0.30557
	451.803	0.49151		451.803	0.09492		451.803	0.04368		451.803	0.02434		451.803	-0.0578		451.803	0.15959		451.803	-0.03986		451.803	-0.03147		451.803	0.23322		451.803	-0.01219		451.803	0.15994		451.803	0.24668		451.803	-0.07224		451.803	0.17818		451.803	-0.15299		451.803	0.31903
	451.655	0.40115		451.655	0.08767		451.655	0.01982		451.655	0.05878		451.655	-0.03142		451.655	0.15817		451.655	0.00414		451.655	-0.06792		451.655	0.19957		451.655	0.00836		451.655	0.18942		451.655	0.19618		451.655	-0.01546		451.655	0.20347		451.655	-0.10675		451.655	0.31684
	451.507	0.28788		451.507	0.08087		451.507	0.00627		451.507	0.07029		451.507	-0.02402		451.507	0.15958		451.507	0.04739		451.507	-0.1004		451.507	0.16887		451.507	0.02274		451.507	0.24415		451.507	0.14371		451.507	0.06085		451.507	0.23		451.507	-0.0497		451.507	0.28446
	451.359	0.16364		451.359	0.08483		451.359	0.00536		451.359	0.05549		451.359	-0.03291		451.359	0.15995		451.359	0.06533		451.359	-0.13267		451.359	0.15465		451.359	0.04078		451.359	0.31306		451.359	0.08814		451.359	0.12662		451.359	0.26215		451.359	-0.000179688		451.359	0.22829
	451.211	0.00962		451.211	0.09823		451.211	0.01141		451.211	0.03271		451.211	-0.05355		451.211	0.16813		451.211	0.04825		451.211	-0.15492		451.211	0.16401		451.211	0.07841		451.211	0.36945		451.211	0.02732		451.211	0.15924		451.211	0.29212		451.211	0.03362		451.211	0.16865
	451.063	-0.16965		451.063	0.11009		451.063	0.02095		451.063	0.01726		451.063	-0.07565		451.063	0.19291		451.063	0.00107		451.063	-0.15715		451.063	0.18652		451.063	0.14207		451.063	0.40228		451.063	-0.03479		451.063	0.15514		451.063	0.29676		451.063	0.05925		451.063	0.12261
	450.914	-0.32104		450.914	0.10873		450.914	0.0348		450.914	0.01122		450.914	-0.09141		450.914	0.22871		450.914	-0.06575		450.914	-0.139		450.914	0.19836		450.914	0.21625		450.914	0.41433		450.914	-0.09237		450.914	0.12041		450.914	0.25915		450.914	0.08865		450.914	0.09519
	450.767	-0.38114		450.767	0.08241		450.767	0.05429		450.767	0.00942		450.767	-0.10781		450.767	0.25431		450.767	-0.1301		450.767	-0.10761		450.767	0.17633		450.767	0.28514		450.767	0.40903		450.767	-0.13757		450.767	0.07099		450.767	0.18834		450.767	0.12472		450.767	0.08066
	450.618	-0.35405		450.618	0.02385		450.618	0.08117		450.618	0.01309		450.618	-0.13593		450.618	0.25586		450.618	-0.16669		450.618	-0.06827		450.618	0.11976		450.618	0.348		450.618	0.39173		450.618	-0.15406		450.618	0.02218		450.618	0.11647		450.618	0.16505		450.618	0.06904
	450.471	-0.31729		450.471	-0.05695		450.471	0.11359		450.471	0.032		450.471	-0.16748		450.471	0.24283		450.471	-0.16412		450.471	-0.02683		450.471	0.05657		450.471	0.40363		450.471	0.367		450.471	-0.13276		450.471	-0.0286		450.471	0.07461		450.471	0.19977		450.471	0.05442
	450.322	-0.32884		450.322	-0.13358		450.322	0.14426		450.322	0.06003		450.322	-0.18054		450.322	0.2305		450.322	-0.12639		450.322	0.01443		450.322	0.0179		450.322	0.43131		450.322	0.32984		450.322	-0.0825		450.322	-0.08603		450.322	0.06841		450.322	0.21651		450.322	0.03651
	450.175	-0.39059		450.175	-0.1827		450.175	0.15816		450.175	0.07759		450.175	-0.16703		450.175	0.22548		450.175	-0.06455		450.175	0.05966		450.175	0.01175		450.175	0.41318		450.175	0.2763		450.175	-0.01968		450.175	-0.13252		450.175	0.08303		450.175	0.2171		450.175	0.0143
	450.026	-0.47029		450.026	-0.19864		450.026	0.15168		450.026	0.069		450.026	-0.13177		450.026	0.22647		450.026	0.00719		450.026	0.09945		450.026	0.02781		450.026	0.36937		450.026	0.21872		450.026	0.0338		450.026	-0.13647		450.026	0.10822		450.026	0.21117		450.026	-0.01554
	449.878	-0.53174		449.878	-0.18494		449.878	0.14001		449.878	0.0303		449.878	-0.08038		449.878	0.2318		449.878	0.07097		449.878	0.11415		449.878	0.05468		449.878	0.33478		449.878	0.17449		449.878	0.05716		449.878	-0.08434		449.878	0.14071		449.878	0.19837		449.878	-0.04993
	449.73	-0.56787		449.73	-0.14322		449.73	0.13049		449.73	-0.03064		449.73	-0.02612		449.73	0.2352		449.73	0.10516		449.73	0.10429		449.73	0.08097		449.73	0.31593		449.73	0.1509		449.73	0.04517		449.73	0.00813		449.73	0.16384		449.73	0.17392		449.73	-0.08068
	449.582	-0.59027		449.582	-0.07593		449.582	0.12176		449.582	-0.09894		449.582	0.01161		449.582	0.22551		449.582	0.09985		449.582	0.09966		449.582	0.0957		449.582	0.29166		449.582	0.14682		449.582	0.01675		449.582	0.11043		449.582	0.14746		449.582	0.14611		449.582	-0.10719
	449.434	-0.60208		449.434	0.00638		449.434	0.11282		449.434	-0.15442		449.434	0.02386		449.434	0.19886		449.434	0.06915		449.434	0.12335		449.434	0.09611		449.434	0.24151		449.434	0.15508		449.434	0.00364		449.434	0.19761		449.434	0.0806		449.434	0.13399		449.434	-0.13262
	449.286	-0.60264		449.286	0.08083		449.286	0.10431		449.286	-0.1841		449.286	0.0207		449.286	0.15555		449.286	0.03175		449.286	0.17004		449.286	0.09005		449.286	0.16376		449.286	0.1678		449.286	0.01739		449.286	0.27414		449.286	-0.01586		449.286	0.14194		449.286	-0.15067
	449.137	-0.5813		449.137	0.11877		449.137	0.10105		449.137	-0.18267		449.137	0.01735		449.137	0.10153		449.137	-0.00659		449.137	0.21888		449.137	0.0912		449.137	0.07195		449.137	0.17941		449.137	0.03693		449.137	0.35484		449.137	-0.10513		449.137	0.14729		449.137	-0.15466
	448.99	-0.50826		448.99	0.10239		448.99	0.10648		448.99	-0.15695		448.99	0.01678		448.99	0.0514		448.99	-0.04673		448.99	0.24494		448.99	0.10599		448.99	-0.01879		448.99	0.18042		448.99	0.03145		448.99	0.42312		448.99	-0.15178		448.99	0.12818		448.99	-0.16123
	448.841	-0.36095		448.841	0.04205		448.841	0.11949		448.841	-0.13099		448.841	0.01582		448.841	0.01677		448.841	-0.08911		448.841	0.23305		448.841	0.12614		448.841	-0.10092		448.841	0.17006		448.841	-0.00926		448.841	0.44525		448.841	-0.14616		448.841	0.08733		448.841	-0.19004
	448.694	-0.16979		448.694	-0.02761		448.694	0.13004		448.694	-0.12579		448.694	0.0091		448.694	0.00657		448.694	-0.1278		448.694	0.1865		448.694	0.13819		448.694	-0.17563		448.694	0.16712		448.694	-0.06709		448.694	0.4044		448.694	-0.11897		448.694	0.03247		448.694	-0.23455
	448.545	0.00141		448.545	-0.08024		448.545	0.12791		448.545	-0.14246		448.545	-0.01297		448.545	0.02794		448.545	-0.16263		448.545	0.11938		448.545	0.13387		448.545	-0.25485		448.545	0.1824		448.545	-0.11754		448.545	0.31173		448.545	-0.11038		448.545	-0.03985		448.545	-0.27676
	448.397	0.11706		448.397	-0.10581		448.397	0.12507		448.397	-0.16658		448.397	-0.04823		448.397	0.07075		448.397	-0.20113		448.397	0.03911		448.397	0.11696		448.397	-0.34469		448.397	0.19717		448.397	-0.15		448.397	0.20506		448.397	-0.12722		448.397	-0.13145		448.397	-0.30796
	448.249	0.1844		448.249	-0.0989		448.249	0.14363		448.249	-0.18814		448.249	-0.07884		448.249	0.10602		448.249	-0.24548		448.249	-0.05435		448.249	0.10445		448.249	-0.41457		448.249	0.18241		448.249	-0.16898		448.249	0.11479		448.249	-0.15096		448.249	-0.22773		448.249	-0.32718
	448.101	0.2438		448.101	-0.06671		448.101	0.18406		448.101	-0.20857		448.101	-0.08945		448.101	0.10952		448.101	-0.29547		448.101	-0.14212		448.101	0.11374		448.101	-0.42224		448.101	0.13098		448.101	-0.17706		448.101	0.04924		448.101	-0.16616		448.101	-0.30932		448.101	-0.33427
	447.953	0.31683		447.953	-0.03153		447.953	0.22483		447.953	-0.23195		447.953	-0.07838		447.953	0.08775		447.953	-0.34127		447.953	-0.19441		447.953	0.14471		447.953	-0.36662		447.953	0.06321		447.953	-0.17453		447.953	0.00955		447.953	-0.17542		447.953	-0.3643		447.953	-0.33265
	447.805	0.378		447.805	-0.00563		447.805	0.24809		447.805	-0.25985		447.805	-0.05152		447.805	0.0667		447.805	-0.36716		447.805	-0.20027		447.805	0.17231		447.805	-0.28002		447.805	0.00937		447.805	-0.15636		447.805	0.00455		447.805	-0.19669		447.805	-0.38428		447.805	-0.32548
	447.657	0.3895		447.657	0.01928		447.657	0.25176		447.657	-0.29522		447.657	-0.00569		447.657	0.05796		447.657	-0.36355		447.657	-0.17035		447.657	0.1768		447.657	-0.19351		447.657	-0.01444		447.657	-0.10875		447.657	0.03973		447.657	-0.23425		447.657	-0.37178		447.657	-0.30534
	447.509	0.32887		447.509	0.04987		447.509	0.24086		447.509	-0.32901		447.509	0.06711		447.509	0.06091		447.509	-0.33236		447.509	-0.1304		447.509	0.17705		447.509	-0.12546		447.509	-0.00672		447.509	-0.03643		447.509	0.09376		447.509	-0.26323		447.509	-0.33937		447.509	-0.26229
	447.361	0.20612		447.361	0.08688		447.361	0.22038		447.361	-0.34008		447.361	0.1613		447.361	0.0741		447.361	-0.29063		447.361	-0.09719		447.361	0.19077		447.361	-0.08122		447.361	0.02203		447.361	0.03015		447.361	0.13329		447.361	-0.25353		447.361	-0.30539		447.361	-0.2026
	447.213	0.07073		447.213	0.13076		447.213	0.19471		447.213	-0.32324		447.213	0.25784		447.213	0.08962		447.213	-0.24967		447.213	-0.06956		447.213	0.2015		447.213	-0.06379		447.213	0.04939		447.213	0.07366		447.213	0.14788		447.213	-0.20864		447.213	-0.28363		447.213	-0.14906
	447.065	-0.01406		447.065	0.17472		447.065	0.17452		447.065	-0.29474		447.065	0.32942		447.065	0.09745		447.065	-0.20518		447.065	-0.04129		447.065	0.19215		447.065	-0.07307		447.065	0.05999		447.065	0.1044		447.065	0.14986		447.065	-0.15362		447.065	-0.2713		447.065	-0.12281
	446.917	-0.02058		446.917	0.21655		446.917	0.15959		446.917	-0.26976		446.917	0.35884		446.917	0.0966		446.917	-0.16639		446.917	-0.00368		446.917	0.16515		446.917	-0.10099		446.917	0.04656		446.917	0.12516		446.917	0.14226		446.917	-0.09953		446.917	-0.25236		446.917	-0.13072
	446.769	0.01954		446.769	0.26562		446.769	0.13199		446.769	-0.25345		446.769	0.35171		446.769	0.09893		446.769	-0.14665		446.769	0.05017		446.769	0.1235		446.769	-0.13613		446.769	0.00659		446.769	0.13047		446.769	0.12278		446.769	-0.03895		446.769	-0.21399		446.769	-0.16907
	446.62	0.05575		446.62	0.31944		446.62	0.08382		446.62	-0.24147		446.62	0.32008		446.62	0.11533		446.62	-0.13898		446.62	0.11827		446.62	0.06864		446.62	-0.17102		446.62	-0.05089		446.62	0.12952		446.62	0.10263		446.62	0.02828		446.62	-0.16141		446.62	-0.2257
	446.473	0.08622		446.473	0.3603		446.473	0.03257		446.473	-0.22986		446.473	0.27506		446.473	0.14366		446.473	-0.13123		446.473	0.18618		446.473	0.00897		446.473	-0.20866		446.473	-0.10312		446.473	0.13436		446.473	0.09265		446.473	0.07212		446.473	-0.10733		446.473	-0.28016
	446.324	0.1265		446.324	0.37349		446.324	0.00284		446.324	-0.22007		446.324	0.22496		446.324	0.16698		446.324	-0.11625		446.324	0.22778		446.324	-0.03974		446.324	-0.24986		446.324	-0.12429		446.324	0.14435		446.324	0.09049		446.324	0.06324		446.324	-0.05696		446.324	-0.31861
	446.177	0.16275		446.177	0.36876		446.177	0.0075		446.177	-0.21074		446.177	0.16282		446.177	0.16485		446.177	-0.09043		446.177	0.2274		446.177	-0.06191		446.177	-0.28062		446.177	-0.10556		446.177	0.15636		446.177	0.09465		446.177	0.0067		446.177	-0.01516		446.177	-0.33721
	446.028	0.18239		446.028	0.37104		446.028	0.04561		446.028	-0.19409		446.028	0.08455		446.028	0.13635		446.028	-0.05602		446.028	0.19836		446.028	-0.05482		446.028	-0.2883		446.028	-0.05873		446.028	0.17055		446.028	0.10709		446.028	-0.07168		446.028	0.01321		446.028	-0.33331
	445.881	0.18635		445.881	0.38435		445.881	0.09955		445.881	-0.15559		445.881	0.01492		445.881	0.09664		445.881	-0.02114		445.881	0.16142		445.881	-0.023		445.881	-0.27265		445.881	-0.00131		445.881	0.17935		445.881	0.12616		445.881	-0.14925		445.881	0.03689		445.881	-0.30392
	445.732	0.19285		445.732	0.39043		445.732	0.14383		445.732	-0.08422		445.732	-0.02715		445.732	0.06354		445.732	0.00506		445.732	0.12258		445.732	0.02388		445.732	-0.23949		445.732	0.05031		445.732	0.16547		445.732	0.14244		445.732	-0.21144		445.732	0.07034		445.732	-0.23704
	445.584	0.23031		445.584	0.36697		445.584	0.16511		445.584	0.01331		445.584	-0.04678		445.584	0.04294		445.584	0.0216		445.584	0.08865		445.584	0.07355		445.584	-0.19385		445.584	0.08588		445.584	0.12365		445.584	0.13816		445.584	-0.25822		445.584	0.11054		445.584	-0.12372
	445.436	0.28984		445.436	0.31058		445.436	0.16014		445.436	0.10904		445.436	-0.05161		445.436	0.02996		445.436	0.03974		445.436	0.06819		445.436	0.11868		445.436	-0.13983		445.436	0.10031		445.436	0.07523		445.436	0.09684		445.436	-0.30152		445.436	0.13894		445.436	0.0057
	445.288	0.31834		445.288	0.24603		445.288	0.12754		445.288	0.16731		445.288	-0.05875		445.288	0.02659		445.288	0.06813		445.288	0.04283		445.288	0.15586		445.288	-0.08743		445.288	0.08647		445.288	0.03809		445.288	0.02998		445.288	-0.34284		445.288	0.13623		445.288	0.10338
	445.14	0.29036		445.14	0.19537		445.14	0.07098		445.14	0.17308		445.14	-0.08535		445.14	0.02933		445.14	0.09852		445.14	-0.00909		445.14	0.19051		445.14	-0.05088		445.14	0.04855		445.14	0.00876		445.14	-0.02626		445.14	-0.37143		445.14	0.10181		445.14	0.15899
	444.992	0.22426		444.992	0.1603		444.992	0.00514		444.992	0.14673		444.992	-0.12595		444.992	0.0187		444.992	0.11935		444.992	-0.07812		444.992	0.2275		444.992	-0.03514		444.992	0.00766		444.992	-0.01925		444.992	-0.05913		444.992	-0.37581		444.992	0.06095		444.992	0.18857
	444.843	0.13704		444.843	0.14181		444.843	-0.043		444.843	0.11654		444.843	-0.15697		444.843	-0.01791		444.843	0.12615		444.843	-0.14841		444.843	0.25797		444.843	-0.03949		444.843	-0.01722		444.843	-0.04731		444.843	-0.09185		444.843	-0.35441		444.843	0.04322		444.843	0.20404
	444.696	0.0449		444.696	0.14056		444.696	-0.06137		444.696	0.10092		444.696	-0.15062		444.696	-0.07926		444.696	0.1165		444.696	-0.20795		444.696	0.27286		444.696	-0.06502		444.696	-0.02417		444.696	-0.07351		444.696	-0.13617		444.696	-0.32331		444.696	0.06021		444.696	0.20767
	444.547	-0.03406		444.547	0.15219		444.547	-0.06773		444.547	0.11421		444.547	-0.09443		444.547	-0.14926		444.547	0.09326		444.547	-0.24552		444.547	0.27193		444.547	-0.10099		444.547	-0.01439		444.547	-0.09073		444.547	-0.1693		444.547	-0.30273		444.547	0.09044		444.547	0.19971
	444.4	-0.10182		444.4	0.16585		444.4	-0.07891		444.4	0.15194		444.4	-0.00415		444.4	-0.19788		444.4	0.0679		444.4	-0.26701		444.4	0.25623		444.4	-0.12916		444.4	0.01269		444.4	-0.09863		444.4	-0.17091		444.4	-0.30014		444.4	0.09376		444.4	0.18863
	444.251	-0.16895		444.251	0.16468		444.251	-0.09		444.251	0.18888		444.251	0.08853		444.251	-0.20119		444.251	0.0546		444.251	-0.27974		444.251	0.23145		444.251	-0.14497		444.251	0.03825		444.251	-0.1144		444.251	-0.14941		444.251	-0.31067		444.251	0.05515		444.251	0.18657
	444.103	-0.22357		444.103	0.14125		444.103	-0.09792		444.103	0.20231		444.103	0.16202		444.103	-0.1644		444.103	0.06394		444.103	-0.27282		444.103	0.19624		444.103	-0.15599		444.103	0.044		444.103	-0.14642		444.103	-0.12515		444.103	-0.32043		444.103	-0.0078		444.103	0.20106
	443.955	-0.24377		443.955	0.10083		443.955	-0.11498		443.955	0.19221		443.955	0.21031		443.955	-0.12449		443.955	0.09801		443.955	-0.24405		443.955	0.14521		443.955	-0.17411		443.955	0.03356		443.955	-0.17053		443.955	-0.11075		443.955	-0.31296		443.955	-0.07304		443.955	0.21935
	443.807	-0.23603		443.807	0.04745		443.807	-0.14849		443.807	0.16377		443.807	0.22964		443.807	-0.11751		443.807	0.14784		443.807	-0.21302		443.807	0.10037		443.807	-0.19967		443.807	0.01927		443.807	-0.16169		443.807	-0.1112		443.807	-0.28285		443.807	-0.11704		443.807	0.21743
	443.659	-0.24623		443.659	-0.01768		443.659	-0.18916		443.659	0.10824		443.659	0.21933		443.659	-0.14393		443.659	0.19756		443.659	-0.2029		443.659	0.09371		443.659	-0.21963		443.659	0.00752		443.659	-0.1239		443.659	-0.1349		443.659	-0.23937		443.659	-0.1179		443.659	0.19459
	443.511	-0.31272		443.511	-0.09071		443.511	-0.21434		443.511	0.02747		443.511	0.19501		443.511	-0.17374		443.511	0.23356		443.511	-0.21951		443.511	0.12475		443.511	-0.23007		443.511	-0.00755		443.511	-0.07684		443.511	-0.18974		443.511	-0.19016		443.511	-0.08325		443.511	0.16548
	443.363	-0.4146		443.363	-0.15948		443.363	-0.21246		443.363	-0.0558		443.363	0.17865		443.363	-0.18563		443.363	0.25035		443.363	-0.24004		443.363	0.17123		443.363	-0.23405		443.363	-0.03527		443.363	-0.03114		443.363	-0.26308		443.363	-0.13479		443.363	-0.0468		443.363	0.13845
	443.215	-0.4998		443.215	-0.20208		443.215	-0.20136		443.215	-0.11998		443.215	0.17588		443.215	-0.17856		443.215	0.24902		443.215	-0.23887		443.215	0.21804		443.215	-0.23354		443.215	-0.07303		443.215	0.00554		443.215	-0.32147		443.215	-0.07709		443.215	-0.02897		443.215	0.1229
	443.066	-0.54987		443.066	-0.20711		443.066	-0.20722		443.066	-0.16096		443.066	0.17593		443.066	-0.16265		443.066	0.23122		443.066	-0.22292		443.066	0.25382		443.066	-0.22824		443.066	-0.10107		443.066	0.01536		443.066	-0.33692		443.066	-0.02233		443.066	-0.02033		443.066	0.12285
	442.919	-0.5901		442.919	-0.18026		442.919	-0.23174		442.919	-0.1734		442.919	0.17294		442.919	-0.15901		442.919	0.20055		442.919	-0.21397		442.919	0.26896		442.919	-0.21487		442.919	-0.09857		442.919	-0.00833		442.919	-0.30495		442.919	0.02933		442.919	0.00040625		442.919	0.13546
	442.771	-0.63098		442.771	-0.13636		442.771	-0.26334		442.771	-0.14749		442.771	0.16607		442.771	-0.17681		442.771	0.16198		442.771	-0.21402		442.771	0.26531		442.771	-0.19124		442.771	-0.0627		442.771	-0.0421		442.771	-0.23992		442.771	0.07889		442.771	0.04223		442.771	0.15896
	442.623	-0.6399		442.623	-0.09528		442.623	-0.29531		442.623	-0.08407		442.623	0.14847		442.623	-0.19605		442.623	0.11635		442.623	-0.21479		442.623	0.25704		442.623	-0.16123		442.623	-0.0151		442.623	-0.0522		442.623	-0.16206		442.623	0.12002		442.623	0.0994		442.623	0.17798
	442.475	-0.59073		442.475	-0.07259		442.475	-0.31458		442.475	-0.000940625		442.475	0.11896		442.475	-0.19744		442.475	0.05865		442.475	-0.21496		442.475	0.25801		442.475	-0.13379		442.475	0.01873		442.475	-0.03061		442.475	-0.08813		442.475	0.14187		442.475	0.15763		442.475	0.17322
	442.326	-0.50111		442.326	-0.06909		442.326	-0.30881		442.326	0.07393		442.326	0.08163		442.326	-0.18707		442.326	-0.0116		442.326	-0.20805		442.326	0.26797		442.326	-0.1163		442.326	0.0377		442.326	0.00769		442.326	-0.02645		442.326	0.13637		442.326	0.20042		442.326	0.15078
	442.179	-0.41628		442.179	-0.07208		442.179	-0.28295		442.179	0.11901		442.179	0.0359		442.179	-0.17411		442.179	-0.08042		442.179	-0.18185		442.179	0.27973		442.179	-0.10867		442.179	0.05884		442.179	0.04382		442.179	0.02167		442.179	0.10626		442.179	0.2163		442.179	0.127
	442.03	-0.38347		442.03	-0.06678		442.03	-0.25609		442.03	0.1266		442.03	-0.01242		442.03	-0.15796		442.03	-0.13104		442.03	-0.14327		442.03	0.28711		442.03	-0.09444		442.03	0.09182		442.03	0.05954		442.03	0.05168		442.03	0.05948		442.03	0.21817		442.03	0.11083
	441.883	-0.41309		441.883	-0.05219		441.883	-0.23888		441.883	0.10272		441.883	-0.05301		441.883	-0.14545		441.883	-0.15919		441.883	-0.10811		441.883	0.28249		441.883	-0.05371		441.883	0.13329		441.883	0.0451		441.883	0.06152		441.883	0.00299		441.883	0.23468		441.883	0.10196
	441.734	-0.45854		441.734	-0.0417		441.734	-0.23513		441.734	0.05835		441.734	-0.08262		441.734	-0.13912		441.734	-0.17109		441.734	-0.07567		441.734	0.26307		441.734	0.00953		441.734	0.18441		441.734	0.00211		441.734	0.05899		441.734	-0.04999		441.734	0.26925		441.734	0.09206
	441.586	-0.46215		441.586	-0.04552		441.586	-0.24241		441.586	0.00879		441.586	-0.10088		441.586	-0.12469		441.586	-0.17069		441.586	-0.0315		441.586	0.23389		441.586	0.07096		441.586	0.24403		441.586	-0.0551		441.586	0.05776		441.586	-0.07694		441.586	0.28985		441.586	0.08134
	441.438	-0.40725		441.438	-0.05717		441.438	-0.24069		441.438	-0.02583		441.438	-0.10564		441.438	-0.09678		441.438	-0.16466		441.438	0.03397		441.438	0.20454		441.438	0.10801		441.438	0.29593		441.438	-0.10182		441.438	0.06769		441.438	-0.06709		441.438	0.26837		441.438	0.0726
	441.29	-0.32305		441.29	-0.05896		441.29	-0.21545		441.29	-0.04162		441.29	-0.09411		441.29	-0.07398		441.29	-0.16346		441.29	0.10374		441.29	0.19239		441.29	0.11242		441.29	0.3298		441.29	-0.11936		441.29	0.08454		441.29	-0.04047		441.29	0.20354		441.29	0.05743
	441.142	-0.24329		441.142	-0.04637		441.142	-0.17164		441.142	-0.05212		441.142	-0.07016		441.142	-0.06471		441.142	-0.16559		441.142	0.14609		441.142	0.20868		441.142	0.08262		441.142	0.34739		441.142	-0.10878		441.142	0.10112		441.142	-0.02266		441.142	0.10607		441.142	0.02424
	440.994	-0.17		440.994	-0.03048		440.994	-0.12629		440.994	-0.05964		440.994	-0.0478		440.994	-0.05284		440.994	-0.15451		440.994	0.15051		440.994	0.23615		440.994	0.02476		440.994	0.35787		440.994	-0.09003		440.994	0.11893		440.994	-0.01476		440.994	-0.00597		440.994	-0.02787
	440.846	-0.1013		440.846	-0.0213		440.846	-0.10042		440.846	-0.05034		440.846	-0.03372		440.846	-0.02964		440.846	-0.11827		440.846	0.13463		440.846	0.2416		440.846	-0.03489		440.846	0.37943		440.846	-0.08697		440.846	0.13676		440.846	-0.00137		440.846	-0.10466		440.846	-0.0753
	440.698	-0.05026		440.698	-0.02455		440.698	-0.10079		440.698	-0.02027		440.698	-0.01731		440.698	-0.000907813		440.698	-0.06756		440.698	0.12568		440.698	0.20913		440.698	-0.06601		440.698	0.41766		440.698	-0.10396		440.698	0.14163		440.698	0.0189		440.698	-0.16677		440.698	-0.08788
	440.549	-0.03651		440.549	-0.04164		440.549	-0.11441		440.549	0.01225		440.549	0.00565		440.549	0.0253		440.549	-0.01973		440.549	0.14143		440.549	0.14351		440.549	-0.05678		440.549	0.4501		440.549	-0.12507		440.549	0.12013		440.549	0.02454		440.549	-0.19254		440.549	-0.06745
	440.402	-0.06422		440.402	-0.06044		440.402	-0.12534		440.402	0.03005		440.402	0.02517		440.402	0.04138		440.402	0.02581		440.402	0.16807		440.402	0.05967		440.402	-0.01867		440.402	0.44888		440.402	-0.13621		440.402	0.07905		440.402	-0.00474		440.402	-0.19852		440.402	-0.03476
	440.253	-0.10404		440.253	-0.06515		440.253	-0.12406		440.253	0.0321		440.253	0.02967		440.253	0.04551		440.253	0.07664		440.253	0.16929		440.253	-0.02012		440.253	0.02914		440.253	0.41782		440.253	-0.13944		440.253	0.04728		440.253	-0.06307		440.253	-0.19645		440.253	-0.00219
	440.106	-0.13286		440.106	-0.05897		440.106	-0.11124		440.106	0.03059		440.106	0.01941		440.106	0.04314		440.106	0.12093		440.106	0.13492		440.106	-0.07986		440.106	0.07008		440.106	0.38663		440.106	-0.14417		440.106	0.04247		440.106	-0.12665		440.106	-0.18473		440.106	0.03081
	439.957	-0.15425		439.957	-0.05285		439.957	-0.09573		439.957	0.0383		439.957	0.00677		439.957	0.03623		439.957	0.12734		439.957	0.08681		439.957	-0.11624		439.957	0.09041		439.957	0.36954		439.957	-0.14416		439.957	0.05265		439.957	-0.17308		439.957	-0.15639		439.957	0.0773
	439.809	-0.17133		439.809	-0.04835		439.809	-0.07278		439.809	0.04732		439.809	-0.00161		439.809	0.03169		439.809	0.08335		439.809	0.05296		439.809	-0.12789		439.809	0.08796		439.809	0.35727		439.809	-0.11816		439.809	0.06391		439.809	-0.18374		439.809	-0.11734		439.809	0.14947
	439.661	-0.18962		439.661	-0.04652		439.661	-0.03914		439.661	0.04652		439.661	0.000149219		439.661	0.04194		439.661	0.01815		439.661	0.05582		439.661	-0.11888		439.661	0.07336		439.661	0.33749		439.661	-0.06021		439.661	0.081		439.661	-0.15254		439.661	-0.08675		439.661	0.23851
	439.513	-0.21445		439.513	-0.0507		439.513	-0.00843		439.513	0.04995		439.513	0.01879		439.513	0.06008		439.513	-0.03094		439.513	0.09444		439.513	-0.10585		439.513	0.05323		439.513	0.31063		439.513	0.00443		439.513	0.12274		439.513	-0.0872		439.513	-0.07469		439.513	0.32697
	439.365	-0.23588		439.365	-0.0562		439.365	0.01332		439.365	0.07057		439.365	0.04031		439.365	0.07238		439.365	-0.05946		439.365	0.13227		439.365	-0.09835		439.365	0.02044		439.365	0.28794		439.365	0.04715		439.365	0.19892		439.365	-0.000994531		439.365	-0.07998		439.365	0.4085
	439.217	-0.25336		439.217	-0.05647		439.217	0.03573		439.217	0.09591		439.217	0.04026		439.217	0.08195		439.217	-0.08195		439.217	0.14046		439.217	-0.09756		439.217	-0.03326		439.217	0.2738		439.217	0.0639		439.217	0.29379		439.217	0.0947		439.217	-0.08928		439.217	0.47268
	439.068	-0.26537		439.068	-0.05059		439.068	0.07153		439.068	0.10966		439.068	0.01442		439.068	0.09483		439.068	-0.10873		439.068	0.12875		439.068	-0.09606		439.068	-0.10317		439.068	0.25731		439.068	0.06562		439.068	0.37121		439.068	0.18707		439.068	-0.07923		439.068	0.50113
	438.921	-0.24068		438.921	-0.04219		438.921	0.11789		438.921	0.11093		438.921	-0.01066		438.921	0.10059		438.921	-0.13918		438.921	0.11936		438.921	-0.08056		438.921	-0.1783		438.921	0.2321		438.921	0.06511		438.921	0.3983		438.921	0.25481		438.921	-0.04082		438.921	0.47597
	438.772	-0.16077		438.772	-0.04071		438.772	0.15572		438.772	0.1039		438.772	-0.00812		438.772	0.08824		438.772	-0.15687		438.772	0.12321		438.772	-0.05696		438.772	-0.24889		438.772	0.19773		438.772	0.06946		438.772	0.37754		438.772	0.28912		438.772	0.0182		438.772	0.39951
	438.625	-0.06342		438.625	-0.05144		438.625	0.177		438.625	0.07753		438.625	0.01976		438.625	0.06458		438.625	-0.15589		438.625	0.1383		438.625	-0.04456		438.625	-0.29273		438.625	0.14858		438.625	0.07087		438.625	0.34742		438.625	0.30222		438.625	0.08768		438.625	0.30438
	438.476	-0.00784		438.476	-0.06875		438.476	0.18332		438.476	0.02047		438.476	0.05365		438.476	0.04322		438.476	-0.14785		438.476	0.16267		438.476	-0.04794		438.476	-0.29028		438.476	0.08954		438.476	0.0682		438.476	0.3378		438.476	0.31062		438.476	0.1482		438.476	0.21985
	438.329	-0.01715		438.329	-0.08362		438.329	0.16642		438.329	-0.05176		438.329	0.07997		438.329	0.02911		438.329	-0.14002		438.329	0.20194		438.329	-0.05562		438.329	-0.24857		438.329	0.03919		438.329	0.06762		438.329	0.34899		438.329	0.31819		438.329	0.17704		438.329	0.14871
	438.18	-0.05844		438.18	-0.09353		438.18	0.122		438.18	-0.11549		438.18	0.09678		438.18	0.0243		438.18	-0.13168		438.18	0.25133		438.18	-0.05314		438.18	-0.18654		438.18	0.00763		438.18	0.07158		438.18	0.37496		438.18	0.3119		438.18	0.17093		438.18	0.08223
	438.032	-0.08372		438.032	-0.10365		438.032	0.06285		438.032	-0.16202		438.032	0.10758		438.032	0.02683		438.032	-0.11497		438.032	0.28905		438.032	-0.03141		438.032	-0.11978		438.032	-0.01455		438.032	0.09194		438.032	0.40645		438.032	0.28197		438.032	0.14979		438.032	0.02745
	437.885	-0.08531		437.885	-0.11877		437.885	0.00675		437.885	-0.19104		437.885	0.11494		437.885	0.02391		437.885	-0.08801		437.885	0.29501		437.885	0.00675		437.885	-0.06157		437.885	-0.04254		437.885	0.14043		437.885	0.42631		437.885	0.23765		437.885	0.13977		437.885	0.00556
	437.736	-0.08019		437.736	-0.13721		437.736	-0.03278		437.736	-0.20608		437.736	0.12301		437.736	-0.00228		437.736	-0.05679		437.736	0.26516		437.736	0.05126		437.736	-0.02312		437.736	-0.07856		437.736	0.19335		437.736	0.42355		437.736	0.19134		437.736	0.14446		437.736	0.01851
	437.589	-0.08518		437.589	-0.15599		437.589	-0.04792		437.589	-0.21449		437.589	0.13382		437.589	-0.05855		437.589	-0.01653		437.589	0.21726		437.589	0.09597		437.589	-0.0107		437.589	-0.11837		437.589	0.20251		437.589	0.40478		437.589	0.14014		437.589	0.14453		437.589	0.04314
	437.44	-0.12553		437.44	-0.17069		437.44	-0.04158		437.44	-0.21817		437.44	0.14116		437.44	-0.13345		437.44	0.04225		437.44	0.17563		437.44	0.13637		437.44	-0.02353		437.44	-0.15266		437.44	0.16244		437.44	0.38796		437.44	0.07922		437.44	0.1276		437.44	0.05434
	437.292	-0.20267		437.292	-0.16735		437.292	-0.02254		437.292	-0.20901		437.292	0.13497		437.292	-0.2106		437.292	0.1106		437.292	0.15029		437.292	0.16118		437.292	-0.0551		437.292	-0.1635		437.292	0.11399		437.292	0.38327		437.292	0.01464		437.292	0.10272		437.292	0.04523
	437.144	-0.27708		437.144	-0.13605		437.144	0.00455		437.144	-0.17524		437.144	0.11315		437.144	-0.27706		437.144	0.16792		437.144	0.13648		437.144	0.15274		437.144	-0.09068		437.144	-0.14944		437.144	0.07638		437.144	0.38433		437.144	-0.0508		437.144	0.08465		437.144	0.02676
	436.996	-0.32358		436.996	-0.08243		436.996	0.04078		436.996	-0.11015		436.996	0.08767		436.996	-0.3234		436.996	0.20628		436.996	0.13165		436.996	0.10394		436.996	-0.11687		436.996	-0.13219		436.996	0.03562		436.996	0.38416		436.996	-0.1244		436.996	0.07243		436.996	0.00682
	436.848	-0.35945		436.848	-0.01058		436.848	0.08646		436.848	-0.03099		436.848	0.07116		436.848	-0.3492		436.848	0.22397		436.848	0.13137		436.848	0.04127		436.848	-0.13421		436.848	-0.12338		436.848	-0.01788		436.848	0.37659		436.848	-0.2075		436.848	0.05674		436.848	-0.00844
	436.7	-0.39418		436.7	0.07763		436.7	0.12968		436.7	0.02373		436.7	0.06847		436.7	-0.35529		436.7	0.22284		436.7	0.12322		436.7	0.00107		436.7	-0.14287		436.7	-0.10414		436.7	-0.07544		436.7	0.35683		436.7	-0.28503		436.7	0.03909		436.7	-0.01381
	436.551	-0.41514		436.551	0.16252		436.551	0.15944		436.551	0.03712		436.551	0.07385		436.551	-0.33232		436.551	0.21441		436.551	0.10382		436.551	-0.01084		436.551	-0.12929		436.551	-0.06209		436.551	-0.11172		436.551	0.33283		436.551	-0.34332		436.551	0.02789		436.551	-0.01385
	436.404	-0.41476		436.404	0.22316		436.404	0.17976		436.404	0.01631		436.404	0.0834		436.404	-0.27899		436.404	0.20722		436.404	0.07936		436.404	-0.00746		436.404	-0.08396		436.404	-0.01854		436.404	-0.10569		436.404	0.31333		436.404	-0.3832		436.404	0.01332		436.404	-0.0183
	436.255	-0.39869		436.255	0.26175		436.255	0.19641		436.255	-0.03126		436.255	0.09632		436.255	-0.20898		436.255	0.19403		436.255	0.05639		436.255	-0.00186		436.255	-0.01928		436.255	0.01266		436.255	-0.06978		436.255	0.29663		436.255	-0.40836		436.255	-0.02173		436.255	-0.03395
	436.108	-0.38616		436.108	0.2876		436.108	0.2113		436.108	-0.08559		436.108	0.10882		436.108	-0.13612		436.108	0.1585		436.108	0.04044		436.108	0.00297		436.108	0.04722		436.108	0.03733		436.108	-0.0357		436.108	0.27512		436.108	-0.41288		436.108	-0.06639		436.108	-0.06532
	435.959	-0.38912		435.959	0.29192		435.959	0.22166		435.959	-0.11709		435.959	0.12018		435.959	-0.06907		435.959	0.10215		435.959	0.03622		435.959	0.01828		435.959	0.10694		435.959	0.05447		435.959	-0.02216		435.959	0.24655		435.959	-0.39265		435.959	-0.08306		435.959	-0.11234
	435.812	-0.38398		435.812	0.26307		435.812	0.21896		435.812	-0.11175		435.812	0.1313		435.812	-0.01471		435.812	0.04324		435.812	0.03741		435.812	0.0527		435.812	0.1545		435.812	0.06771		435.812	-0.03152		435.812	0.2261		435.812	-0.35917		435.812	-0.04871		435.812	-0.1606
	435.663	-0.33147		435.663	0.21333		435.663	0.19941		435.663	-0.07836		435.663	0.14185		435.663	0.03609		435.663	-0.00837		435.663	0.02533		435.663	0.10298		435.663	0.18725		435.663	0.09185		435.663	-0.06557		435.663	0.23309		435.663	-0.33076		435.663	0.02799		435.663	-0.18526
	435.515	-0.22582		435.515	0.16017		435.515	0.17046		435.515	-0.03328		435.515	0.14633		435.515	0.09922		435.515	-0.05154		435.515	-0.00821		435.515	0.16151		435.515	0.20382		435.515	0.13135		435.515	-0.13089		435.515	0.26787		435.515	-0.32074		435.515	0.1215		435.515	-0.16441
	435.367	-0.10761		435.367	0.10727		435.367	0.15034		435.367	0.00587		435.367	0.14188		435.367	0.16226		435.367	-0.0844		435.367	-0.05079		435.367	0.22031		435.367	0.20145		435.367	0.17359		435.367	-0.21398		435.367	0.31496		435.367	-0.33204		435.367	0.20214		435.367	-0.09803
	435.219	-0.02648		435.219	0.05508		435.219	0.1534		435.219	0.02135		435.219	0.13717		435.219	0.20414		435.219	-0.10273		435.219	-0.08508		435.219	0.26902		435.219	0.18038		435.219	0.20567		435.219	-0.28295		435.219	0.36079		435.219	-0.36262		435.219	0.25242		435.219	-0.00415
	435.071	-0.0066		435.071	0.0124		435.071	0.17596		435.071	0.0125		435.071	0.14346		435.071	0.22251		435.071	-0.10137		435.071	-0.10255		435.071	0.30236		435.071	0.15123		435.071	0.22309		435.071	-0.32315		435.071	0.39972		435.071	-0.41022		435.071	0.2756		435.071	0.09701
	434.923	-0.04172		434.923	-0.01079		434.923	0.20461		434.923	-0.01002		434.923	0.16485		434.923	0.22065		434.923	-0.08286		434.923	-0.09314		434.923	0.32442		434.923	0.13656		434.923	0.23127		434.923	-0.34037		434.923	0.43117		434.923	-0.46794		434.923	0.29008		434.923	0.17775
	434.774	-0.10298		434.774	-0.02223		434.774	0.22698		434.774	-0.0413		434.774	0.19224		434.774	0.1963		434.774	-0.0599		434.774	-0.04969		434.774	0.3384		434.774	0.14453		434.774	0.24013		434.774	-0.33827		434.774	0.45432		434.774	-0.5237		434.774	0.30675		434.774	0.21148
	434.627	-0.1501		434.627	-0.0367		434.627	0.23744		434.627	-0.0742		434.627	0.20468		434.627	0.14873		434.627	-0.03772		434.627	0.00863		434.627	0.34634		434.627	0.15563		434.627	0.24733		434.627	-0.31912		434.627	0.46095		434.627	-0.55884		434.627	0.31324		434.627	0.19932
	434.478	-0.14712		434.478	-0.05304		434.478	0.22632		434.478	-0.09547		434.478	0.19537		434.478	0.09488		434.478	-0.02143		434.478	0.04753		434.478	0.35678		434.478	0.15799		434.478	0.24505		434.478	-0.29196		434.478	0.44743		434.478	-0.5602		434.478	0.2972		434.478	0.17025
	434.331	-0.08556		434.331	-0.06071		434.331	0.1827		434.331	-0.08961		434.331	0.1848		434.331	0.05464		434.331	-0.01815		434.331	0.05601		434.331	0.36531		434.331	0.15745		434.331	0.2408		434.331	-0.26315		434.331	0.41754		434.331	-0.53324		434.331	0.2756		434.331	0.15266
	434.182	0.01314		434.182	-0.06622		434.182	0.11987		434.182	-0.049		434.182	0.19164		434.182	0.02864		434.182	-0.02477		434.182	0.05412		434.182	0.35056		434.182	0.15648		434.182	0.24713		434.182	-0.23287		434.182	0.37537		434.182	-0.49847		434.182	0.27256		434.182	0.14164
	434.034	0.1038		434.034	-0.08859		434.034	0.06182		434.034	0.00769		434.034	0.21364		434.034	0.00361		434.034	-0.0419		434.034	0.05508		434.034	0.30391		434.034	0.14618		434.034	0.26667		434.034	-0.19493		434.034	0.32643		434.034	-0.47066		434.034	0.28534		434.034	0.12283
	433.886	0.13766		433.886	-0.12599		433.886	0.01206		433.886	0.04592		433.886	0.23257		433.886	-0.03277		433.886	-0.07556		433.886	0.05721		433.886	0.23744		433.886	0.12031		433.886	0.29322		433.886	-0.1441		433.886	0.27413		433.886	-0.4453		433.886	0.28499		433.886	0.10595
	433.738	0.10726		433.738	-0.15286		433.738	-0.02841		433.738	0.05479		433.738	0.23111		433.738	-0.08168		433.738	-0.11558		433.738	0.07139		433.738	0.16854		433.738	0.09257		433.738	0.31674		433.738	-0.08865		433.738	0.22157		433.738	-0.4107		433.738	0.2523		433.738	0.09585
	433.59	0.05989		433.59	-0.1477		433.59	-0.04604		433.59	0.04633		433.59	0.20197		433.59	-0.12671		433.59	-0.14751		433.59	0.11182		433.59	0.10991		433.59	0.08133		433.59	0.32988		433.59	-0.04499		433.59	0.17562		433.59	-0.36372		433.59	0.20065		433.59	0.08626
	433.442	0.03824		433.442	-0.10426		433.442	-0.02925		433.442	0.02738		433.442	0.14753		433.442	-0.14001		433.442	-0.183		433.442	0.17062		433.442	0.06272		433.442	0.08496		433.442	0.33827		433.442	-0.02542		433.442	0.14111		433.442	-0.31513		433.442	0.15813		433.442	0.07707
	433.295	0.0295		433.295	-0.02681		433.295	0.01952		433.295	0.00773		433.295	0.07913		433.295	-0.11235		433.295	-0.23786		433.295	0.21151		433.295	0.02083		433.295	0.0877		433.295	0.34531		433.295	-0.01472		433.295	0.11516		433.295	-0.27544		433.295	0.14857		433.295	0.07302
	433.146	0.00591		433.146	0.07562		433.146	0.07706		433.146	-0.00183		433.146	0.00647		433.146	-0.06981		433.146	-0.30325		433.146	0.19878		433.146	-0.01134		433.146	0.07802		433.146	0.33967		433.146	0.01902		433.146	0.08828		433.146	-0.24552		433.146	0.17778		433.146	0.07823
	432.998	-0.03312		432.998	0.18723		432.998	0.11354		432.998	-0.000614062		432.998	-0.05853		432.998	-0.04512		432.998	-0.35987		432.998	0.13195		432.998	-0.02499		432.998	0.05288		432.998	0.31936		432.998	0.07633		432.998	0.05458		432.998	-0.2276		432.998	0.22943		432.998	0.08572
	432.85	-0.08009		432.85	0.28088		432.85	0.11865		432.85	0.0103		432.85	-0.10932		432.85	-0.05506		432.85	-0.40149		432.85	0.05143		432.85	-0.03		432.85	0.00895		432.85	0.29903		432.85	0.12628		432.85	0.02069		432.85	-0.22316		432.85	0.27245		432.85	0.08179
	432.702	-0.12755		432.702	0.33626		432.702	0.10223		432.702	0.03107		432.702	-0.15788		432.702	-0.10489		432.702	-0.43348		432.702	0.00363		432.702	-0.04397		432.702	-0.05467		432.702	0.28777		432.702	0.14275		432.702	-0.00121		432.702	-0.22736		432.702	0.28133		432.702	0.06221
	432.554	-0.15512		432.554	0.35434		432.554	0.08155		432.554	0.05206		432.554	-0.20594		432.554	-0.18479		432.554	-0.45617		432.554	0.00227		432.554	-0.0653		432.554	-0.12724		432.554	0.27352		432.554	0.12846		432.554	-0.00432		432.554	-0.24148		432.554	0.25622		432.554	0.03257
	432.406	-0.14751		432.406	0.34766		432.406	0.07483		432.406	0.05722		432.406	-0.23497		432.406	-0.26922		432.406	-0.46403		432.406	0.02739		432.406	-0.07698		432.406	-0.18688		432.406	0.24337		432.406	0.11425		432.406	0.0065		432.406	-0.2661		432.406	0.21841		432.406	0.0034
	432.257	-0.11559		432.257	0.3295		432.257	0.0911		432.257	0.04358		432.257	-0.23609		432.257	-0.32803		432.257	-0.44589		432.257	0.05675		432.257	-0.07265		432.257	-0.20782		432.257	0.20445		432.257	0.12325		432.257	0.01844		432.257	-0.29227		432.257	0.1902		432.257	-0.01925
	432.11	-0.09034		432.11	0.30338		432.11	0.12713		432.11	0.02051		432.11	-0.21102		432.11	-0.34686		432.11	-0.38818		432.11	0.08801		432.11	-0.06039		432.11	-0.18205		432.11	0.16781		432.11	0.14906		432.11	0.01809		432.11	-0.31242		432.11	0.1752		432.11	-0.03998
	431.961	-0.08135		431.961	0.26555		431.961	0.17743		431.961	-0.00215		431.961	-0.15538		431.961	-0.33642		431.961	-0.30869		431.961	0.12274		431.961	-0.04845		431.961	-0.13205		431.961	0.12865		431.961	0.17506		431.961	-0.00197		431.961	-0.32312		431.961	0.16133		431.961	-0.05644
	431.814	-0.07082		431.814	0.21819		431.814	0.22873		431.814	-0.02044		431.814	-0.07354		431.814	-0.31108		431.814	-0.24902		431.814	0.1463		431.814	-0.04684		431.814	-0.08683		431.814	0.07895		431.814	0.18716		431.814	-0.03383		431.814	-0.32515		431.814	0.14628		431.814	-0.05336
	431.665	-0.05222		431.665	0.16487		431.665	0.25904		431.665	-0.03428		431.665	0.01232		431.665	-0.27623		431.665	-0.22241		431.665	0.13167		431.665	-0.06633		431.665	-0.05815		431.665	0.02651		431.665	0.17701		431.665	-0.06953		431.665	-0.31966		431.665	0.14746		431.665	-0.02626
	431.517	-0.03897		431.517	0.10684		431.517	0.26431		431.517	-0.03757		431.517	0.07554		431.517	-0.23954		431.517	-0.21437		431.517	0.0745		431.517	-0.10015		431.517	-0.03771		431.517	-0.01504		431.517	0.14704		431.517	-0.12196		431.517	-0.30826		431.517	0.16625		431.517	0.0125
	431.369	-0.0435		431.369	0.04301		431.369	0.26097		431.369	-0.02387		431.369	0.10083		431.369	-0.21023		431.369	-0.2079		431.369	0.00311		431.369	-0.13038		431.369	-0.01317		431.369	-0.04074		431.369	0.10495		431.369	-0.19859		431.369	-0.29576		431.369	0.18135		431.369	0.0462
	431.221	-0.04965		431.221	-0.02262		431.221	0.26685		431.221	0.00605		431.221	0.09409		431.221	-0.18362		431.221	-0.18389		431.221	-0.04725		431.221	-0.15097		431.221	0.00869		431.221	-0.05214		431.221	0.05855		431.221	-0.27376		431.221	-0.28657		431.221	0.17708		431.221	0.06054
	431.073	-0.02737		431.073	-0.07395		431.073	0.28882		431.073	0.04905		431.073	0.06904		431.073	-0.14786		431.073	-0.14042		431.073	-0.05778		431.073	-0.16645		431.073	0.01405		431.073	-0.05227		431.073	0.00937		431.073	-0.31295		431.073	-0.28434		431.073	0.15078		431.073	0.05067
	430.925	0.03901		430.925	-0.1003		430.925	0.31445		430.925	0.09071		430.925	0.03178		430.925	-0.09942		430.925	-0.10313		430.925	-0.03254		430.925	-0.18271		430.925	0.000267187		430.925	-0.04644		430.925	-0.05256		430.925	-0.31418		430.925	-0.28392		430.925	0.11588		430.925	0.02868
	430.777	0.13499		430.777	-0.10921		430.777	0.33544		430.777	0.10401		430.777	-0.01194		430.777	-0.04154		430.777	-0.09539		430.777	0.01256		430.777	-0.20545		430.777	-0.02374		430.777	-0.04123		430.777	-0.14042		430.777	-0.30815		430.777	-0.26925		430.777	0.09045		430.777	0.01369
	430.629	0.22423		430.629	-0.1193		430.629	0.36168		430.629	0.06701		430.629	-0.0438		430.629	0.02272		430.629	-0.10892		430.629	0.06018		430.629	-0.22959		430.629	-0.04629		430.629	-0.03217		430.629	-0.24602		430.629	-0.3114		430.629	-0.22748		430.629	0.07565		430.629	0.01361
	430.48	0.29486		430.48	-0.13633		430.48	0.38768		430.48	-0.01925		430.48	-0.04771		430.48	0.09193		430.48	-0.11349		430.48	0.10027		430.48	-0.24032		430.48	-0.06295		430.48	-0.01127		430.48	-0.33249		430.48	-0.30853		430.48	-0.15505		430.48	0.06248		430.48	0.01831
	430.333	0.35036		430.333	-0.14375		430.333	0.38547		430.333	-0.12035		430.333	-0.02998		430.333	0.15855		430.333	-0.08745		430.333	0.12694		430.333	-0.231		430.333	-0.07829		430.333	0.01648		430.333	-0.36161		430.333	-0.27974		430.333	-0.05987		430.333	0.05023		430.333	0.01221
	430.184	0.35675		430.184	-0.12974		430.184	0.33984		430.184	-0.19789		430.184	-0.00939		430.184	0.2084		430.184	-0.02999		430.184	0.13401		430.184	-0.21661		430.184	-0.09639		430.184	0.03503		430.184	-0.33165		430.184	-0.22341		430.184	0.03037		430.184	0.044		430.184	-0.00024375
	430.037	0.28146		430.037	-0.09869		430.037	0.272		430.037	-0.24118		430.037	0.00602		430.037	0.23041		430.037	0.04005		430.037	0.11675		430.037	-0.22158		430.037	-0.10643		430.037	0.02953		430.037	-0.27973		430.037	-0.15349		430.037	0.07987		430.037	0.04082		430.037	0.00435
	429.888	0.13902		429.888	-0.06123		429.888	0.2154		429.888	-0.25999		429.888	0.02604		429.888	0.22514		429.888	0.09187		429.888	0.06736		429.888	-0.2531		429.888	-0.08771		429.888	-0.00735		429.888	-0.24754		429.888	-0.08342		429.888	0.08141		429.888	0.03365		429.888	0.03603
	429.74	-0.03707		429.74	-0.0246		429.74	0.17829		429.74	-0.26301		429.74	0.05311		429.74	0.20163		429.74	0.10158		429.74	-0.00757		429.74	-0.29856		429.74	-0.03		429.74	-0.06954		429.74	-0.25112		429.74	-0.03002		429.74	0.06047		429.74	0.02653		429.74	0.08084
	429.592	-0.20459		429.592	0.01066		429.592	0.15077		429.592	-0.25193		429.592	0.06753		429.592	0.17203		429.592	0.07686		429.592	-0.07708		429.592	-0.33203		429.592	0.0517		429.592	-0.13335		429.592	-0.2752		429.592	-0.00513		429.592	0.04366		429.592	0.02567		429.592	0.11625
	429.444	-0.32999		429.444	0.04605		429.444	0.12766		429.444	-0.23998		429.444	0.04877		429.444	0.14417		429.444	0.05002		429.444	-0.11692		429.444	-0.33517		429.444	0.13469		429.444	-0.17775		429.444	-0.29495		429.444	-0.000257812		429.444	0.04057		429.444	0.03187		429.444	0.12798
	429.296	-0.40129		429.296	0.08257		429.296	0.10295		429.296	-0.24726		429.296	0.0042		429.296	0.11915		429.296	0.0401		429.296	-0.13363		429.296	-0.31087		429.296	0.20455		429.296	-0.20278		429.296	-0.29076		429.296	-0.00258		429.296	0.04194		429.296	0.04951		429.296	0.1197
	429.148	-0.41438		429.148	0.11831		429.148	0.06883		429.148	-0.27196		429.148	-0.02979		429.148	0.10187		429.148	0.03829		429.148	-0.14611		429.148	-0.27065		429.148	0.24935		429.148	-0.21851		429.148	-0.26632		429.148	-0.00989		429.148	0.03767		429.148	0.07987		429.148	0.09445
	429	-0.37037		429	0.1485		429	0.03133		429	-0.29045		429	-0.02683		429	0.09762		429	0.03613		429	-0.15899		429	-0.23162		429	0.25932		429	-0.22383		429	-0.25007		429	-0.02535		429	0.02417		429	0.11086		429	0.04599
	428.852	-0.28274		428.852	0.17288		428.852	0.00723		428.852	-0.28529		428.852	0.00714		428.852	0.10778		428.852	0.04208		428.852	-0.16602		428.852	-0.20537		428.852	0.2311		428.852	-0.2149		428.852	-0.26384		428.852	-0.04153		428.852	0.0042		428.852	0.13363		428.852	-0.02327
	428.704	-0.17899		428.704	0.19616		428.704	0.01445		428.704	-0.25626		428.704	0.04874		428.704	0.12703		428.704	0.05905		428.704	-0.16597		428.704	-0.1945		428.704	0.17563		428.704	-0.19278		428.704	-0.31183		428.704	-0.03886		428.704	-0.00835		428.704	0.14616		428.704	-0.09978
	428.556	-0.07193		428.556	0.21354		428.556	0.05392		428.556	-0.21289		428.556	0.0735		428.556	0.14336		428.556	0.06971		428.556	-0.15676		428.556	-0.20113		428.556	0.10951		428.556	-0.15654		428.556	-0.3781		428.556	-0.0172		428.556	-0.01904		428.556	0.14753		428.556	-0.17234
	428.408	0.0323		428.408	0.21017		428.408	0.11023		428.408	-0.16868		428.408	0.0737		428.408	0.14878		428.408	0.05659		428.408	-0.13856		428.408	-0.21765		428.408	0.03731		428.408	-0.10891		428.408	-0.43856		428.408	-0.00316		428.408	-0.05013		428.408	0.13183		428.408	-0.23938
	428.26	0.11298		428.26	0.18956		428.26	0.16355		428.26	-0.14178		428.26	0.06293		428.26	0.13895		428.26	0.02149		428.26	-0.12653		428.26	-0.22924		428.26	-0.03461		428.26	-0.05723		428.26	-0.47958		428.26	-0.00723		428.26	-0.10219		428.26	0.08871		428.26	-0.30144
	428.112	0.17083		428.112	0.1667		428.112	0.19946		428.112	-0.13936		428.112	0.05988		428.112	0.1147		428.112	-0.01874		428.112	-0.13299		428.112	-0.22801		428.112	-0.08829		428.112	-0.00959		428.112	-0.48612		428.112	-0.01096		428.112	-0.15491		428.112	0.02658		428.112	-0.3507
	427.963	0.23212		427.963	0.13705		427.963	0.21916		427.963	-0.14758		427.963	0.06822		427.963	0.09185		427.963	-0.03831		427.963	-0.14982		427.963	-0.21176		427.963	-0.12173		427.963	0.03037		427.963	-0.44696		427.963	-0.000640625		427.963	-0.18646		427.963	-0.02089		427.963	-0.36903
	427.816	0.30645		427.816	0.08913		427.816	0.22721		427.816	-0.14941		427.816	0.07122		427.816	0.08871		427.816	-0.01747		427.816	-0.16283		427.816	-0.18783		427.816	-0.15084		427.816	0.0576		427.816	-0.37608		427.816	0.01038		427.816	-0.18195		427.816	-0.03303		427.816	-0.34164
	427.667	0.3794		427.667	0.02956		427.667	0.22667		427.667	-0.13546		427.667	0.0564		427.667	0.09822		427.667	0.02385		427.667	-0.16628		427.667	-0.16985		427.667	-0.17814		427.667	0.05955		427.667	-0.31231		427.667	0.01007		427.667	-0.14518		427.667	-0.02285		427.667	-0.27849
	427.52	0.43035		427.52	-0.02517		427.52	0.22006		427.52	-0.10865		427.52	0.02596		427.52	0.09598		427.52	0.04577		427.52	-0.16432		427.52	-0.15626		427.52	-0.18093		427.52	0.04437		427.52	-0.28179		427.52	0.0116		427.52	-0.09822		427.52	-0.00597		427.52	-0.21138
	427.371	0.45034		427.371	-0.06377		427.371	0.21279		427.371	-0.07616		427.371	-0.01052		427.371	0.07213		427.371	0.03607		427.371	-0.16823		427.371	-0.14308		427.371	-0.14047		427.371	0.04657		427.371	-0.27217		427.371	0.02012		427.371	-0.05573		427.371	0.01154		427.371	-0.1631
	427.223	0.44584		427.223	-0.0859		427.223	0.21082		427.223	-0.03915		427.223	-0.0367		427.223	0.04202		427.223	0.01332		427.223	-0.18637		427.223	-0.1444		427.223	-0.07501		427.223	0.08862		427.223	-0.25897		427.223	0.02412		427.223	-0.02045		427.223	0.0272		427.223	-0.12032
	427.075	0.41888		427.075	-0.11061		427.075	0.20919		427.075	-0.00269		427.075	-0.03527		427.075	0.02193		427.075	-0.00769		427.075	-0.21112		427.075	-0.17753		427.075	-0.02355		427.075	0.16145		427.075	-0.23205		427.075	0.02006		427.075	0.00281		427.075	0.04799		427.075	-0.06506
	426.927	0.38854		426.927	-0.15676		426.927	0.19196		426.927	0.02536		426.927	-8.59375e-05		426.927	0.0082		426.927	-0.03202		426.927	-0.22293		426.927	-0.24178		426.927	-0.0088		426.927	0.23357		426.927	-0.20195		426.927	0.00997		426.927	0.0054		426.927	0.08309		426.927	-0.01823
	426.779	0.39131		426.779	-0.21474		426.779	0.14818		426.779	0.03939		426.779	0.05167		426.779	-0.00481		426.779	-0.06245		426.779	-0.2184		426.779	-0.31633		426.779	-0.02477		426.779	0.2783		426.779	-0.18171		426.779	-0.00996		426.779	-0.00901		426.779	0.1248		426.779	-0.01868
	426.631	0.42453		426.631	-0.2628		426.631	0.08408		426.631	0.0335		426.631	0.08434		426.631	-0.00539		426.631	-0.0877		426.631	-0.2115		426.631	-0.37247		426.631	-0.04532		426.631	0.29402		426.631	-0.16761		426.631	-0.03583		426.631	-0.01661		426.631	0.15943		426.631	-0.06788
	426.482	0.46025		426.482	-0.29443		426.482	0.01807		426.482	0.00685		426.482	0.07057		426.482	0.02155		426.482	-0.09817		426.482	-0.21052		426.482	-0.39867		426.482	-0.0499		426.482	0.29787		426.482	-0.16059		426.482	-0.04541		426.482	0.00362		426.482	0.19326		426.482	-0.12603
	426.335	0.47679		426.335	-0.3138		426.335	-0.03315		426.335	-0.02944		426.335	0.0148		426.335	0.07489		426.335	-0.09716		426.335	-0.21216		426.335	-0.40753		426.335	-0.04384		426.335	0.30516		426.335	-0.16773		426.335	-0.02858		426.335	0.03958		426.335	0.23581		426.335	-0.15649
	426.186	0.47032		426.186	-0.32616		426.186	-0.05908		426.186	-0.05838		426.186	-0.05194		426.186	0.14216		426.186	-0.09199		426.186	-0.20924		426.186	-0.40744		426.186	-0.0437		426.186	0.31609		426.186	-0.18473		426.186	-0.01091		426.186	0.06076		426.186	0.26727		426.186	-0.14502
	426.039	0.44487		426.039	-0.33681		426.039	-0.06117		426.039	-0.07137		426.039	-0.10406		426.039	0.20315		426.039	-0.08391		426.039	-0.20342		426.039	-0.3997		426.039	-0.05103		426.039	0.32824		426.039	-0.20305		426.039	-0.01841		426.039	0.06642		426.039	0.2586		426.039	-0.10119
	425.89	0.37735		425.89	-0.35109		425.89	-0.06088		425.89	-0.0698		425.89	-0.13118		425.89	0.23851		425.89	-0.06507		425.89	-0.20483		425.89	-0.39298		425.89	-0.05841		425.89	0.3492		425.89	-0.21147		425.89	-0.04375		425.89	0.08399		425.89	0.20633		425.89	-0.04934
	425.743	0.23441		425.743	-0.37475		425.743	-0.07537		425.743	-0.05792		425.743	-0.13922		425.743	0.23963		425.743	-0.02203		425.743	-0.21987		425.743	-0.38997		425.743	-0.06723		425.743	0.38149		425.743	-0.20383		425.743	-0.05852		425.743	0.12528		425.743	0.13312		425.743	-0.01023
	425.594	0.02565		425.594	-0.40396		425.594	-0.09473		425.594	-0.03895		425.594	-0.15171		425.594	0.20485		425.594	0.04879		425.594	-0.24323		425.594	-0.38533		425.594	-0.07857		425.594	0.408		425.594	-0.18254		425.594	-0.05104		425.594	0.17306		425.594	0.06558		425.594	0.0095
	425.446	-0.1885		425.446	-0.42642		425.446	-0.10354		425.446	-0.0155		425.446	-0.18299		425.446	0.13965		425.446	0.12533		425.446	-0.26081		425.446	-0.37122		425.446	-0.08154		425.446	0.40715		425.446	-0.15285		425.446	-0.0448		425.446	0.20719		425.446	0.02102		425.446	0.0142
	425.298	-0.35059		425.298	-0.43633		425.298	-0.10562		425.298	0.00872		425.298	-0.22379		425.298	0.05761		425.298	0.17457		425.298	-0.2629		425.298	-0.34468		425.298	-0.06673		425.298	0.37391		425.298	-0.12316		425.298	-0.06138		425.298	0.21275		425.298	0.00159		425.298	0.00798
	425.15	-0.44658		425.15	-0.43744		425.15	-0.11792		425.15	0.02435		425.15	-0.25557		425.15	-0.02292		425.15	0.18161		425.15	-0.25017		425.15	-0.3124		425.15	-0.04469		425.15	0.32153		425.15	-0.09329		425.15	-0.08376		425.15	0.17654		425.15	-0.00421		425.15	0.00125
	425.002	-0.50394		425.002	-0.43505		425.002	-0.15422		425.002	0.02531		425.002	-0.26298		425.002	-0.09222		425.002	0.15317		425.002	-0.2297		425.002	-0.27941		425.002	-0.02951		425.002	0.26388		425.002	-0.06209		425.002	-0.08484		425.002	0.10894		425.002	-0.01145		425.002	0.0102
	424.854	-0.54823		424.854	-0.42872		424.854	-0.21011		424.854	0.02063		424.854	-0.2409		424.854	-0.15339		424.854	0.10189		424.854	-0.21105		424.854	-0.2474		424.854	-0.01895		424.854	0.20842		424.854	-0.03809		424.854	-0.06308		424.854	0.04868		424.854	-0.0254		424.854	0.04054
	424.705	-0.56564		424.705	-0.40773		424.705	-0.25341		424.705	0.01908		424.705	-0.19027		424.705	-0.20725		424.705	0.04065		424.705	-0.20529		424.705	-0.21571		424.705	-0.00877		424.705	0.16593		424.705	-0.02916		424.705	-0.03063		424.705	0.02755		424.705	-0.03035		424.705	0.07315
	424.558	-0.54692		424.558	-0.35803		424.558	-0.24828		424.558	0.02482		424.558	-0.10626		424.558	-0.24737		424.558	-0.00959		424.558	-0.21132		424.558	-0.179		424.558	0.00239		424.558	0.14275		424.558	-0.03624		424.558	0.00383		424.558	0.03461		424.558	-0.01777		424.558	0.0712
	424.41	-0.52578		424.41	-0.28482		424.41	-0.19343		424.41	0.03917		424.41	0.00142		424.41	-0.27102		424.41	-0.02615		424.41	-0.21456		424.41	-0.13517		424.41	0.01863		424.41	0.12862		424.41	-0.04868		424.41	0.03578		424.41	0.03555		424.41	-0.00755		424.41	0.01942
	424.262	-0.53165		424.262	-0.20848		424.262	-0.12282		424.262	0.0468		424.262	0.09981		424.262	-0.2803		424.262	-0.01003		424.262	-0.20146		424.262	-0.09054		424.262	0.04333		424.262	0.11172		424.262	-0.04641		424.262	0.05703		424.262	0.02372		424.262	-0.01169		424.262	-0.06184
	424.114	-0.54659		424.114	-0.13919		424.114	-0.07365		424.114	0.03268		424.114	0.17582		424.114	-0.27522		424.114	0.01575		424.114	-0.15991		424.114	-0.05228		424.114	0.07752		424.114	0.09157		424.114	-0.02412		424.114	0.05876		424.114	0.01526		424.114	-0.01223		424.114	-0.14724
	423.965	-0.53923		423.965	-0.07814		423.965	-0.05571		423.965	0.00799		423.965	0.24213		423.965	-0.25813		423.965	0.0351		423.965	-0.08769		423.965	-0.01692		423.965	0.12034		423.965	0.07138		423.965	0.00485		423.965	0.04299		423.965	0.01122		423.965	0.02006		423.965	-0.22559
	423.818	-0.50674		423.818	-0.02875		423.818	-0.05384		423.818	-0.00123		423.818	0.29427		423.818	-0.23512		423.818	0.04611		423.818	-0.00394		423.818	0.02586		423.818	0.16736		423.818	0.04677		423.818	0.02655		423.818	0.02219		423.818	-0.00103		423.818	0.09756		423.818	-0.29362
	423.669	-0.4567		423.669	0.00639		423.669	-0.04513		423.669	0.01182		423.669	0.30024		423.669	-0.21065		423.669	0.05538		423.669	0.06573		423.669	0.07983		423.669	0.20327		423.669	0.01167		423.669	0.0282		423.669	0.00236		423.669	-0.01951		423.669	0.1934		423.669	-0.34108
	423.522	-0.37239		423.522	0.02793		423.522	-0.0136		423.522	0.02874		423.522	0.24348		423.522	-0.18596		423.522	0.06985		423.522	0.1074		423.522	0.13961		423.522	0.20638		423.522	-0.03516		423.522	0.01384		423.522	-0.02534		423.522	-0.02239		423.522	0.26686		423.522	-0.35252
	423.373	-0.24015		423.373	0.03398		423.373	0.03167		423.373	0.02946		423.373	0.14588		423.373	-0.16566		423.373	0.08646		423.373	0.12525		423.373	0.19077		423.373	0.17013		423.373	-0.08724		423.373	0.00946		423.373	-0.06596		423.373	-0.00105		423.373	0.29889		423.373	-0.32574
	423.226	-0.10496		423.226	0.02364		423.226	0.06281		423.226	0.00756		423.226	0.04542		423.226	-0.15845		423.226	0.09518		423.226	0.13535		423.226	0.21951		423.226	0.11567		423.226	-0.1261		423.226	0.03679		423.226	-0.10645		423.226	0.01965		423.226	0.29017		423.226	-0.26755
	423.077	-0.03545		423.077	0.01151		423.077	0.06404		423.077	-0.02482		423.077	-0.0123		423.077	-0.16537		423.077	0.0915		423.077	0.14322		423.077	0.21859		423.077	0.06886		423.077	-0.14266		423.077	0.09681		423.077	-0.12423		423.077	0.01567		423.077	0.24773		423.077	-0.18419
	422.929	-0.03835		422.929	0.01423		422.929	0.04802		422.929	-0.05386		422.929	0.00135		422.929	-0.17796		422.929	0.07997		422.929	0.14323		422.929	0.18367		422.929	0.03798		422.929	-0.13975		422.929	0.16281		422.929	-0.10236		422.929	-0.00518		422.929	0.18161		422.929	-0.08284
	422.781	-0.07836		422.781	0.03228		422.781	0.03668		422.781	-0.0748		422.781	0.06086		422.781	-0.18875		422.781	0.05839		422.781	0.13046		422.781	0.11285		422.781	0.02619		422.781	-0.123		422.781	0.19804		422.781	-0.04554		422.781	-0.03205		422.781	0.10498		422.781	0.02727
	422.633	-0.13		422.633	0.05479		422.633	0.03561		422.633	-0.09215		422.633	0.11482		422.633	-0.18939		422.633	0.0228		422.633	0.1025		422.633	0.01375		422.633	0.03009		422.633	-0.10327		422.633	0.18653		422.633	0.02187		422.633	-0.065		422.633	0.02652		422.633	0.14187
	422.485	-0.16082		422.485	0.06522		422.485	0.03495		422.485	-0.11523		422.485	0.13783		422.485	-0.16733		422.485	-0.01319		422.485	0.06607		422.485	-0.09206		422.485	0.02661		422.485	-0.08962		422.485	0.13922		422.485	0.07311		422.485	-0.10266		422.485	-0.04355		422.485	0.25022
	422.337	-0.14935		422.337	0.05072		422.337	0.02884		422.337	-0.15193		422.337	0.13433		422.337	-0.12204		422.337	-0.02847		422.337	0.03504		422.337	-0.17689		422.337	-0.002		422.337	-0.07156		422.337	0.07937		422.337	0.09817		422.337	-0.14052		422.337	-0.08207		422.337	0.33577
	422.188	-0.12404		422.188	0.01756		422.188	0.02423		422.188	-0.20514		422.188	0.11337		422.188	-0.07124		422.188	-0.02039		422.188	0.02367		422.188	-0.21844		422.188	-0.04825		422.188	-0.03015		422.188	0.02018		422.188	0.1067		422.188	-0.17148		422.188	-0.07433		422.188	0.39968
	422.041	-0.12094		422.041	-0.01126		422.041	0.02714		422.041	-0.26419		422.041	0.07634		422.041	-0.03103		422.041	0.00817		422.041	0.03651		422.041	-0.20984		422.041	-0.10209		422.041	0.03704		422.041	-0.03282		422.041	0.10858		422.041	-0.18523		422.041	-0.04702		422.041	0.44703
	421.892	-0.14339		421.892	-0.0258		421.892	0.03988		421.892	-0.30207		421.892	0.02835		421.892	-0.00336		421.892	0.05887		421.892	0.06576		421.892	-0.16807		421.892	-0.15703		421.892	0.11021		421.892	-0.07087		421.892	0.10341		421.892	-0.17864		421.892	-0.04205		421.892	0.47598
	421.745	-0.17674		421.745	-0.0314		421.745	0.06119		421.745	-0.29492		421.745	-0.0116		421.745	0.01618		421.745	0.12292		421.745	0.10033		421.745	-0.12535		421.745	-0.206		421.745	0.16475		421.745	-0.09004		421.745	0.08277		421.745	-0.16891		421.745	-0.06002		421.745	0.49848
	421.596	-0.19876		421.596	-0.03055		421.596	0.07436		421.596	-0.25108		421.596	-0.01852		421.596	0.02925		421.596	0.17843		421.596	0.12337		421.596	-0.10532		421.596	-0.25271		421.596	0.19963		421.596	-0.0966		421.596	0.04284		421.596	-0.17388		421.596	-0.06845		421.596	0.52913
	421.448	-0.18585		421.448	-0.02415		421.448	0.05929		421.448	-0.20231		421.448	0.01144		421.448	0.03139		421.448	0.19863		421.448	0.11701		421.448	-0.11629		421.448	-0.30835		421.448	0.22893		421.448	-0.09861		421.448	-0.00537		421.448	-0.19673		421.448	-0.04665		421.448	0.55333
	421.3	-0.12591		421.3	-0.01457		421.3	0.01169		421.3	-0.16848		421.3	0.06033		421.3	0.02386		421.3	0.17431		421.3	0.08488		421.3	-0.15087		421.3	-0.37153		421.3	0.25907		421.3	-0.10439		421.3	-0.04576		421.3	-0.23172		421.3	-0.00301		421.3	0.55538
	421.152	-0.04267		421.152	-0.00655		421.152	-0.05291		421.152	-0.14851		421.152	0.10235		421.152	0.01456		421.152	0.12717		421.152	0.0401		421.152	-0.18361		421.152	-0.41915		421.152	0.28887		421.152	-0.12257		421.152	-0.07253		421.152	-0.26521		421.152	0.04303		421.152	0.53815
	421.004	-0.00145		421.004	-0.00127		421.004	-0.11661		421.004	-0.14592		421.004	0.11597		421.004	0.00387		421.004	0.09485		421.004	-0.01206		421.004	-0.1909		421.004	-0.41715		421.004	0.32171		421.004	-0.15315		421.004	-0.08654		421.004	-0.28186		421.004	0.08178		421.004	0.50081
	420.856	-0.0392		420.856	0.01171		420.856	-0.17313		420.856	-0.16308		420.856	0.10058		420.856	-0.01438		420.856	0.09439		420.856	-0.07037		420.856	-0.17314		420.856	-0.35715		420.856	0.3668		420.856	-0.18412		420.856	-0.08669		420.856	-0.26643		420.856	0.10712		420.856	0.45251
	420.708	-0.12163		420.708	0.0396		420.708	-0.21648		420.708	-0.17613		420.708	0.07329		420.708	-0.03783		420.708	0.10591		420.708	-0.13305		420.708	-0.14356		420.708	-0.27345		420.708	0.42947		420.708	-0.20859		420.708	-0.06894		420.708	-0.22162		420.708	0.11715		420.708	0.41515
	420.56	-0.18148		420.56	0.06545		420.56	-0.23949		420.56	-0.16611		420.56	0.04683		420.56	-0.04889		420.56	0.10578		420.56	-0.18679		420.56	-0.10829		420.56	-0.21374		420.56	0.49687		420.56	-0.23237		420.56	-0.02884		420.56	-0.1694		420.56	0.11674		420.56	0.391
	420.411	-0.17073		420.411	0.06054		420.411	-0.23757		420.411	-0.1468		420.411	0.01617		420.411	-0.04179		420.411	0.08597		420.411	-0.21064		420.411	-0.06499		420.411	-0.20406		420.411	0.54524		420.411	-0.26014		420.411	0.01861		420.411	-0.12654		420.411	0.11045		420.411	0.37444
	420.264	-0.0978		420.264	0.02487		420.264	-0.21643		420.264	-0.1365		420.264	-0.02683		420.264	-0.03113		420.264	0.03856		420.264	-0.19487		420.264	-0.01574		420.264	-0.22117		420.264	0.56258		420.264	-0.28574		420.264	0.048		420.264	-0.1035		420.264	0.10305		420.264	0.3695
	420.115	-0.00127		420.115	-0.01412		420.115	-0.19642		420.115	-0.136		420.115	-0.07663		420.115	-0.02028		420.115	-0.03809		420.115	-0.1489		420.115	0.02666		420.115	-0.21482		420.115	0.55643		420.115	-0.30242		420.115	0.04699		420.115	-0.10396		420.115	0.10552		420.115	0.37501
	419.968	0.088		419.968	-0.03902		419.968	-0.1858		419.968	-0.13143		419.968	-0.1259		419.968	-0.0038		419.968	-0.12238		419.968	-0.0947		419.968	0.04308		419.968	-0.17279		419.968	0.54078		419.968	-0.30802		419.968	0.01772		419.968	-0.12176		419.968	0.12731		419.968	0.38336
	419.82	0.16347		419.82	-0.04243		419.82	-0.17229		419.82	-0.10879		419.82	-0.16746		419.82	0.0136		419.82	-0.18889		419.82	-0.05779		419.82	0.01907		419.82	-0.12466		419.82	0.51558		419.82	-0.29923		419.82	-0.02553		419.82	-0.13783		419.82	0.14835		419.82	0.39207
	419.671	0.23458		419.671	-0.01894		419.671	-0.15101		419.671	-0.07184		419.671	-0.18625		419.671	0.02074		419.671	-0.22051		419.671	-0.04942		419.671	-0.03588		419.671	-0.09241		419.671	0.47335		419.671	-0.27459		419.671	-0.0716		419.671	-0.13545		419.671	0.13378		419.671	0.39218
	419.524	0.30202		419.524	0.02278		419.524	-0.13444		419.524	-0.03837		419.524	-0.17691		419.524	0.00769		419.524	-0.20987		419.524	-0.06413		419.524	-0.09274		419.524	-0.0776		419.524	0.42035		419.524	-0.23744		419.524	-0.11387		419.524	-0.12455		419.524	0.08212		419.524	0.36408
	419.375	0.34721		419.375	0.07365		419.375	-0.13289		419.375	-0.0224		419.375	-0.14443		419.375	-0.01823		419.375	-0.17122		419.375	-0.09759		419.375	-0.12281		419.375	-0.08439		419.375	0.37281		419.375	-0.19645		419.375	-0.14203		419.375	-0.13165		419.375	0.01534		419.375	0.30629
	419.228	0.36074		419.228	0.13355		419.228	-0.14144		419.228	-0.02476		419.228	-0.09567		419.228	-0.03465		419.228	-0.13175		419.228	-0.14005		419.228	-0.12196		419.228	-0.11659		419.228	0.34503		419.228	-0.1562		419.228	-0.14848		419.228	-0.16837		419.228	-0.05124		419.228	0.23955
	419.079	0.36224		419.079	0.18343		419.079	-0.14942		419.079	-0.04018		419.079	-0.04186		419.079	-0.02564		419.079	-0.10803		419.079	-0.16842		419.079	-0.11133		419.079	-0.16879		419.079	0.34664		419.079	-0.11369		419.079	-0.13878		419.079	-0.2197		419.079	-0.10294		419.079	0.18687
	418.932	0.36705		418.932	0.19825		418.932	-0.15705		418.932	-0.06788		418.932	0.00108		418.932	0.00912		418.932	-0.09768		418.932	-0.17054		418.932	-0.09787		418.932	-0.23144		418.932	0.37262		418.932	-0.06853		418.932	-0.11858		418.932	-0.26389		418.932	-0.12614		418.932	0.16234
	418.783	0.36946		418.783	0.186		418.783	-0.16044		418.783	-0.10799		418.783	0.01593		418.783	0.05216		418.783	-0.0877		418.783	-0.15437		418.783	-0.06611		418.783	-0.28831		418.783	0.40313		418.783	-0.02633		418.783	-0.08133		418.783	-0.29363		418.783	-0.12395		418.783	0.16598
	418.635	0.35304		418.635	0.1739		418.635	-0.13625		418.635	-0.15839		418.635	-0.00671		418.635	0.07655		418.635	-0.06273		418.635	-0.13544		418.635	-0.01592		418.635	-0.32958		418.635	0.41476		418.635	0.0089		418.635	-0.02739		418.635	-0.3135		418.635	-0.10502		418.635	0.18195
	418.487	0.29938		418.487	0.17559		418.487	-0.07348		418.487	-0.21347		418.487	-0.06297		418.487	0.06384		418.487	-0.02231		418.487	-0.12433		418.487	0.02718		418.487	-0.35988		418.487	0.39075		418.487	0.02811		418.487	0.02542		418.487	-0.32319		418.487	-0.0754		418.487	0.18862
	418.339	0.2147		418.339	0.19087		418.339	0.00402		418.339	-0.25846		418.339	-0.13511		418.339	0.01944		418.339	0.01567		418.339	-0.1237		418.339	0.04488		418.339	-0.38913		418.339	0.34177		418.339	0.0169		418.339	0.05198		418.339	-0.30712		418.339	-0.05292		418.339	0.17503
	418.191	0.13896		418.191	0.21603		418.191	0.07135		418.191	-0.28326		418.191	-0.20547		418.191	-0.03638		418.191	0.04192		418.191	-0.13108		418.191	0.04455		418.191	-0.41624		418.191	0.29392		418.191	-0.02831		418.191	0.04247		418.191	-0.2546		418.191	-0.04974		418.191	0.14206
	418.043	0.0981		418.043	0.24231		418.043	0.12075		418.043	-0.29128		418.043	-0.26772		418.043	-0.08185		418.043	0.06458		418.043	-0.14351		418.043	0.04295		418.043	-0.427		418.043	0.25577		418.043	-0.09864		418.043	0.01581		418.043	-0.17861		418.043	-0.05977		418.043	0.08886
	417.894	0.08882		417.894	0.26404		417.894	0.14506		417.894	-0.27749		417.894	-0.32214		417.894	-0.10518		417.894	0.0841		417.894	-0.1567		417.894	0.04864		417.894	-0.41018		417.894	0.22601		417.894	-0.18315		417.894	0.00262		417.894	-0.10624		417.894	-0.07028		417.894	0.02414
	417.747	0.11846		417.747	0.28535		417.747	0.14369		417.747	-0.23695		417.747	-0.36546		417.747	-0.10714		417.747	0.09471		417.747	-0.16157		417.747	0.05714		417.747	-0.36147		417.747	0.20598		417.747	-0.27253		417.747	0.01885		417.747	-0.0579		417.747	-0.06554		417.747	-0.03259
	417.598	0.19958		417.598	0.30572		417.598	0.12646		417.598	-0.18631		417.598	-0.38326		417.598	-0.09458		417.598	0.09843		417.598	-0.1496		417.598	0.06176		417.598	-0.2787		417.598	0.19648		417.598	-0.35485		417.598	0.05218		417.598	-0.031		417.598	-0.04614		417.598	-0.07773
	417.451	0.31526		417.451	0.31701		417.451	0.10684		417.451	-0.14768		417.451	-0.36733		417.451	-0.08594		417.451	0.1037		417.451	-0.12656		417.451	0.05667		417.451	-0.17307		417.451	0.19519		417.451	-0.41813		417.451	0.0748		417.451	-0.0131		417.451	-0.03002		417.451	-0.10889
	417.302	0.40843		417.302	0.30994		417.302	0.09771		417.302	-0.12631		417.302	-0.3328		417.302	-0.1033		417.302	0.11899		417.302	-0.10987		417.302	0.03614		417.302	-0.07733		417.302	0.18943		417.302	-0.45155		417.302	0.07738		417.302	-0.00185		417.302	-0.01951		417.302	-0.11953
	417.154	0.42548		417.154	0.28221		417.154	0.10502		417.154	-0.11779		417.154	-0.30751		417.154	-0.14966		417.154	0.13737		417.154	-0.10543		417.154	0.00814		417.154	-0.02592		417.154	0.15907		417.154	-0.44996		417.154	0.0745		417.154	0.00905		417.154	-0.0012		417.154	-0.1214
	417.006	0.35636		417.006	0.24278		417.006	0.12468		417.006	-0.11772		417.006	-0.30676		417.006	-0.20326		417.006	0.14074		417.006	-0.10223		417.006	-0.01331		417.006	-0.02645		417.006	0.09908		417.006	-0.42423		417.006	0.08355		417.006	0.03189		417.006	0.03299		417.006	-0.12024
	416.858	0.21948		416.858	0.20396		416.858	0.15806		416.858	-0.10943		416.858	-0.32066		416.858	-0.24824		416.858	0.12422		416.858	-0.08694		416.858	-0.03055		416.858	-0.06176		416.858	0.02672		416.858	-0.38633		416.858	0.11897		416.858	0.05497		416.858	0.07028		416.858	-0.10761
	416.71	0.06057		416.71	0.17147		416.71	0.21238		416.71	-0.07794		416.71	-0.31832		416.71	-0.28371		416.71	0.10403		416.71	-0.05471		416.71	-0.05796		416.71	-0.10932		416.71	-0.04259		416.71	-0.33895		416.71	0.18581		416.71	0.0483		416.71	0.08743		416.71	-0.07836
	416.562	-0.0753		416.562	0.14332		416.562	0.27267		416.562	-0.02986		416.562	-0.27573		416.562	-0.30157		416.562	0.10245		416.562	-0.0151		416.562	-0.09152		416.562	-0.14907		416.562	-0.10935		416.562	-0.28887		416.562	0.2711		416.562	0.00453		416.562	0.0752		416.562	-0.03661
	416.414	-0.17591		416.414	0.11265		416.414	0.30544		416.414	0.02118		416.414	-0.20615		416.414	-0.29279		416.414	0.12386		416.414	0.01386		416.414	-0.10962		416.414	-0.15973		416.414	-0.16993		416.414	-0.24818		416.414	0.34461		416.414	-0.05316		416.414	0.04373		416.414	0.000107812
	416.266	-0.23157		416.266	0.07107		416.266	0.29218		416.266	0.06083		416.266	-0.14168		416.266	-0.26452		416.266	0.14901		416.266	0.02479		416.266	-0.09796		416.266	-0.12685		416.266	-0.20628		416.266	-0.22444		416.266	0.3737		416.266	-0.09534		416.266	0.00647		416.266	0.01329
	416.117	-0.23295		416.117	0.01598		416.117	0.24915		416.117	0.08405		416.117	-0.10518		416.117	-0.23184		416.117	0.14892		416.117	0.0267		416.117	-0.06509		416.117	-0.06986		416.117	-0.20818		416.117	-0.22125		416.117	0.35543		416.117	-0.11397		416.117	-0.03103		416.117	0.00477
	415.97	-0.19021		415.97	-0.04914		415.97	0.20846		415.97	0.10339		415.97	-0.10335		415.97	-0.2058		415.97	0.10963		415.97	0.03174		415.97	-0.03757		415.97	-0.02759		415.97	-0.18325		415.97	-0.23496		415.97	0.31285		415.97	-0.12508		415.97	-0.06544		415.97	-0.00242
	415.821	-0.12657		415.821	-0.12082		415.821	0.18276		415.821	0.1254		415.821	-0.12589		415.821	-0.19074		415.821	0.04334		415.821	0.03692		415.821	-0.03675		415.821	-0.02512		415.821	-0.14963		415.821	-0.25322		415.821	0.25556		415.821	-0.14154		415.821	-0.08864		415.821	0.00979
	415.674	-0.06903		415.674	-0.19107		415.674	0.16296		415.674	0.13832		415.674	-0.15221		415.674	-0.18197		415.674	-0.0246		415.674	0.02236		415.674	-0.06446		415.674	-0.07207		415.674	-0.12566		415.674	-0.2638		415.674	0.18127		415.674	-0.16137		415.674	-0.08744		415.674	0.04102
	415.525	-0.05287		415.525	-0.2489		415.525	0.13149		415.525	0.13578		415.525	-0.16175		415.525	-0.17497		415.525	-0.07526		415.525	-0.01616		415.525	-0.1106		415.525	-0.16077		415.525	-0.11639		415.525	-0.26215		415.525	0.10608		415.525	-0.17664		415.525	-0.05973		415.525	0.08566
	415.377	-0.11155		415.377	-0.28852		415.377	0.08036		415.377	0.12643		415.377	-0.14868		415.377	-0.17343		415.377	-0.10944		415.377	-0.05344		415.377	-0.16681		415.377	-0.26702		415.377	-0.11457		415.377	-0.24542		415.377	0.05251		415.377	-0.17335		415.377	-0.02063		415.377	0.14058
	415.229	-0.2458		415.229	-0.29928		415.229	0.01938		415.229	0.12054		415.229	-0.12809		415.229	-0.18424		415.229	-0.13549		415.229	-0.06356		415.229	-0.2205		415.229	-0.35869		415.229	-0.11597		415.229	-0.20406		415.229	0.0261		415.229	-0.13582		415.229	0.0102		415.229	0.1979
	415.081	-0.39933		415.081	-0.27146		415.081	-0.03419		415.081	0.12038		415.081	-0.11796		415.081	-0.20857		415.081	-0.15036		415.081	-0.0395		415.081	-0.25171		415.081	-0.41126		415.081	-0.12181		415.081	-0.14106		415.081	0.0189		415.081	-0.0568		415.081	0.01684		415.081	0.23972
	414.934	-0.48204		414.934	-0.21482		414.934	-0.06893		414.934	0.11364		414.934	-0.12283		414.934	-0.23018		414.934	-0.14292		414.934	0.00803		414.934	-0.2447		414.934	-0.43257		414.934	-0.13791		414.934	-0.08223		414.934	0.00779		414.934	0.04356		414.934	-0.01222		414.934	0.244
	414.785	-0.46361		414.785	-0.14574		414.785	-0.08427		414.785	0.08997		414.785	-0.14524		414.785	-0.22807		414.785	-0.10807		414.785	0.05535		414.785	-0.20612		414.785	-0.45113		414.785	-0.173		414.785	-0.05402		414.785	-0.03249		414.785	0.12877		414.785	-0.06368		414.785	0.20553
	414.637	-0.39648		414.637	-0.07745		414.637	-0.08737		414.637	0.05363		414.637	-0.18901		414.637	-0.20454		414.637	-0.05323		414.637	0.07954		414.637	-0.16415		414.637	-0.48078		414.637	-0.22298		414.637	-0.06123		414.637	-0.1014		414.637	0.17562		414.637	-0.10748		414.637	0.14617
	414.489	-0.33673		414.489	-0.02735		414.489	-0.08815		414.489	0.00485		414.489	-0.24123		414.489	-0.18216		414.489	0.00864		414.489	0.08197		414.489	-0.13248		414.489	-0.51262		414.489	-0.27302		414.489	-0.0889		414.489	-0.18219		414.489	0.17149		414.489	-0.1341		414.489	0.0899
	414.341	-0.29956		414.341	-0.00701		414.341	-0.08894		414.341	-0.06125		414.341	-0.27785		414.341	-0.17004		414.341	0.06611		414.341	0.0748		414.341	-0.10314		414.341	-0.52098		414.341	-0.31754		414.341	-0.12058		414.341	-0.26466		414.341	0.11637		414.341	-0.14842		414.341	0.04313
	414.193	-0.27643		414.193	-0.01154		414.193	-0.08213		414.193	-0.13393		414.193	-0.28601		414.193	-0.15411		414.193	0.1081		414.193	0.06628		414.193	-0.06912		414.193	-0.48347		414.193	-0.35059		414.193	-0.14539		414.193	-0.3389		414.193	0.03188		414.193	-0.15438		414.193	0.00213
	414.045	-0.25564		414.045	-0.02971		414.045	-0.06225		414.045	-0.19795		414.045	-0.26752		414.045	-0.12491		414.045	0.12277		414.045	0.06756		414.045	-0.02697		414.045	-0.4071		414.045	-0.35663		414.045	-0.16508		414.045	-0.39671		414.045	-0.04074		414.045	-0.15539		414.045	-0.02874
	413.897	-0.22086		413.897	-0.0602		413.897	-0.03969		413.897	-0.24678		413.897	-0.23663		413.897	-0.08606		413.897	0.09638		413.897	0.07963		413.897	0.02279		413.897	-0.32446		413.897	-0.32941		413.897	-0.18985		413.897	-0.43534		413.897	-0.06222		413.897	-0.16665		413.897	-0.03665
	413.749	-0.15882		413.749	-0.10446		413.749	-0.02873		413.749	-0.2757		413.749	-0.2044		413.749	-0.04559		413.749	0.02772		413.749	0.08799		413.749	0.07237		413.749	-0.25277		413.749	-0.28495		413.749	-0.22002		413.749	-0.4495		413.749	-0.03143		413.749	-0.20391		413.749	-0.01859
	413.6	-0.0802		413.6	-0.14842		413.6	-0.02429		413.6	-0.27847		413.6	-0.17079		413.6	-0.01114		413.6	-0.05596		413.6	0.08767		413.6	0.11128		413.6	-0.17754		413.6	-0.24665		413.6	-0.25034		413.6	-0.4413		413.6	0.01886		413.6	-0.24667		413.6	0.00698
	413.453	-0.02194		413.453	-0.17077		413.453	-0.0133		413.453	-0.25696		413.453	-0.14088		413.453	0.01615		413.453	-0.12325		413.453	0.08765		413.453	0.12426		413.453	-0.08812		413.453	-0.22187		413.453	-0.27793		413.453	-0.41867		413.453	0.05617		413.453	-0.25837		413.453	0.01249
	413.304	-0.00718		413.304	-0.15918		413.304	0.00601		413.304	-0.21816		413.304	-0.12434		413.304	0.04418		413.304	-0.16473		413.304	0.09387		413.304	0.10327		413.304	0.00706		413.304	-0.20992		413.304	-0.30371		413.304	-0.37664		413.304	0.06463		413.304	-0.22344		413.304	-0.01053
	413.157	-0.01111		413.157	-0.11455		413.157	0.02889		413.157	-0.16937		413.157	-0.11311		413.157	0.0786		413.157	-0.18193		413.157	0.09912		413.157	0.06301		413.157	0.10205		413.157	-0.21202		413.157	-0.32802		413.157	-0.30982		413.157	0.05291		413.157	-0.15955		413.157	-0.04893
	413.008	0.00178		413.008	-0.0511		413.008	0.05363		413.008	-0.12298		413.008	-0.09095		413.008	0.10618		413.008	-0.16997		413.008	0.0944		413.008	0.03001		413.008	0.19797		413.008	-0.21041		413.008	-0.3467		413.008	-0.22299		413.008	0.03558		413.008	-0.10021		413.008	-0.08977
	412.86	0.03768		412.86	0.01311		412.86	0.07678		412.86	-0.0864		412.86	-0.06179		412.86	0.10333		412.86	-0.12395		412.86	0.08174		412.86	0.0246		412.86	0.29172		412.86	-0.17751		412.86	-0.35306		412.86	-0.12461		412.86	0.01249		412.86	-0.06652		412.86	-0.1303
	412.712	0.08095		412.712	0.0621		412.712	0.0888		412.712	-0.06402		412.712	-0.04436		412.712	0.06293		412.712	-0.05027		412.712	0.06731		412.712	0.04502		412.712	0.36917		412.712	-0.1095		412.712	-0.33687		412.712	-0.02763		412.712	-0.0233		412.712	-0.05797		412.712	-0.16672
	412.564	0.12371		412.564	0.08891		412.564	0.08517		412.564	-0.06339		412.564	-0.04517		412.564	0.00641		412.564	0.02607		412.564	0.05484		412.564	0.07284		412.564	0.40995		412.564	-0.01674		412.564	-0.29496		412.564	0.05381		412.564	-0.0774		412.564	-0.05678		412.564	-0.19319
	412.416	0.18267		412.416	0.10053		412.416	0.07146		412.416	-0.08356		412.416	-0.0551		412.416	-0.03481		412.416	0.06988		412.416	0.04492		412.416	0.09827		412.416	0.40449		412.416	0.07975		412.416	-0.23757		412.416	0.12122		412.416	-0.14373		412.416	-0.05388		412.416	-0.21647
	412.268	0.27453		412.268	0.09687		412.268	0.04872		412.268	-0.11007		412.268	-0.06198		412.268	-0.05043		412.268	0.06884		412.268	0.03307		412.268	0.12993		412.268	0.36099		412.268	0.14435		412.268	-0.18094		412.268	0.18439		412.268	-0.20141		412.268	-0.0567		412.268	-0.24646
	412.119	0.37374		412.119	0.06964		412.119	0.01503		412.119	-0.12498		412.119	-0.05453		412.119	-0.04602		412.119	0.04698		412.119	0.02019		412.119	0.16858		412.119	0.29636		412.119	0.15633		412.119	-0.14007		412.119	0.24495		412.119	-0.23122		412.119	-0.07161		412.119	-0.27873
	411.972	0.45024		411.972	0.01953		411.972	-0.02609		411.972	-0.12555		411.972	-0.03509		411.972	-0.02631		411.972	0.03384		411.972	0.01911		411.972	0.19184		411.972	0.22088		411.972	0.12943		411.972	-0.11426		411.972	0.29669		411.972	-0.23144		411.972	-0.08969		411.972	-0.3002
	411.823	0.50698		411.823	-0.04724		411.823	-0.07212		411.823	-0.1117		411.823	-0.02255		411.823	-0.00286		411.823	0.0285		411.823	0.03026		411.823	0.18376		411.823	0.14882		411.823	0.09151		411.823	-0.09408		411.823	0.33237		411.823	-0.21418		411.823	-0.08947		411.823	-0.29455
	411.676	0.53736		411.676	-0.1126		411.676	-0.11699		411.676	-0.075		411.676	-0.02781		411.676	0.01202		411.676	0.00655		411.676	0.04121		411.676	0.14556		411.676	0.10969		411.676	0.05797		411.676	-0.08151		411.676	0.3422		411.676	-0.19049		411.676	-0.0604		411.676	-0.25322
	411.527	0.52887		411.527	-0.14794		411.527	-0.14528		411.527	-0.02013		411.527	-0.04427		411.527	0.01299		411.527	-0.0432		411.527	0.05052		411.527	0.09164		411.527	0.11101		411.527	0.03542		411.527	-0.08123		411.527	0.30955		411.527	-0.16366		411.527	-0.02151		411.527	-0.19267
	411.38	0.49187		411.38	-0.14526		411.38	-0.14891		411.38	0.02908		411.38	-0.0631		411.38	-0.00123		411.38	-0.09549		411.38	0.06112		411.38	0.0425		411.38	0.12537		411.38	0.02929		411.38	-0.08572		411.38	0.23592		411.38	-0.12342		411.38	-0.000539844		411.38	-0.14151
	411.231	0.44681		411.231	-0.12692		411.231	-0.13772		411.231	0.0517		411.231	-0.082		411.231	-0.02261		411.231	-0.11126		411.231	0.07585		411.231	0.01102		411.231	0.12838		411.231	0.035		411.231	-0.08022		411.231	0.14921		411.231	-0.06367		411.231	-0.00156		411.231	-0.1114
	411.083	0.41825		411.083	-0.11528		411.083	-0.12704		411.083	0.04747		411.083	-0.09756		411.083	-0.04439		411.083	-0.08004		411.083	0.10425		411.083	0.00362		411.083	0.1155		411.083	0.04399		411.083	-0.05359		411.083	0.07544		411.083	0.00129		411.083	-0.01245		411.083	-0.09501
	410.935	0.4137		410.935	-0.11647		410.935	-0.11988		410.935	0.02651		410.935	-0.10847		410.935	-0.07826		410.935	-0.02039		410.935	0.15559		410.935	0.02091		410.935	0.09185		410.935	0.05768		410.935	-0.00905		410.935	0.01752		410.935	0.05872		410.935	-0.02187		410.935	-0.08021
	410.787	0.41866		410.787	-0.12814		410.787	-0.10469		410.787	-0.00453		410.787	-0.1295		410.787	-0.13875		410.787	0.04012		410.787	0.22801		410.787	0.05352		410.787	0.06555		410.787	0.08158		410.787	0.04328		410.787	-0.03288		410.787	0.10631		410.787	-0.01851		410.787	-0.06
	410.639	0.41072		410.639	-0.14631		410.639	-0.07276		410.639	-0.04694		410.639	-0.17198		410.639	-0.22031		410.639	0.07489		410.639	0.29825		410.639	0.08051		410.639	0.03779		410.639	0.10929		410.639	0.09336		410.639	-0.08607		410.639	0.14241		410.639	0.00558		410.639	-0.03355
	410.491	0.3888		410.491	-0.16192		410.491	-0.02668		410.491	-0.10416		410.491	-0.21841		410.491	-0.30387		410.491	0.07486		410.491	0.33955		410.491	0.09189		410.491	0.00663		410.491	0.12588		410.491	0.12665		410.491	-0.14456		410.491	0.17068		410.491	0.03835		410.491	0.00169
	410.343	0.39113		410.343	-0.16713		410.343	0.02968		410.343	-0.17203		410.343	-0.24387		410.343	-0.3688		410.343	0.06183		410.343	0.35064		410.343	0.10059		410.343	-0.02136		410.343	0.12448		410.343	0.13873		410.343	-0.18398		410.343	0.20418		410.343	0.05729		410.343	0.04826
	410.195	0.42714		410.195	-0.15557		410.195	0.08873		410.195	-0.24359		410.195	-0.24172		410.195	-0.39385		410.195	0.06021		410.195	0.35274		410.195	0.12333		410.195	-0.03165		410.195	0.11372		410.195	0.13556		410.195	-0.18022		410.195	0.25004		410.195	0.05736		410.195	0.09529
	410.047	0.44786		410.047	-0.1115		410.047	0.12588		410.047	-0.31128		410.047	-0.21529		410.047	-0.37348		410.047	0.07051		410.047	0.3633		410.047	0.16258		410.047	-0.011		410.047	0.10785		410.047	0.12331		410.047	-0.14675		410.047	0.30013		410.047	0.04705		410.047	0.11902
	409.899	0.40533		409.899	-0.03626		409.899	0.12333		409.899	-0.35739		409.899	-0.17734		409.899	-0.33236		409.899	0.08568		409.899	0.38359		409.899	0.20311		409.899	0.03685		409.899	0.11537		409.899	0.10982		409.899	-0.10974		409.899	0.33428		409.899	0.03653		409.899	0.11195
	409.751	0.29567		409.751	0.04488		409.751	0.08931		409.751	-0.36842		409.751	-0.14481		409.751	-0.29302		409.751	0.09869		409.751	0.40285		409.751	0.23438		409.751	0.09243		409.751	0.13297		409.751	0.09476		409.751	-0.0813		409.751	0.33031		409.751	0.02686		409.751	0.09877
	409.602	0.14788		409.602	0.10497		409.602	0.04347		409.602	-0.34657		409.602	-0.1228		409.602	-0.24521		409.602	0.09416		409.602	0.40357		409.602	0.26589		409.602	0.12974		409.602	0.15031		409.602	0.07339		409.602	-0.06955		409.602	0.29378		409.602	0.00149		409.602	0.10213
	409.455	-0.0135		409.455	0.1225		409.455	0.00185		409.455	-0.30561		409.455	-0.10363		409.455	-0.1748		409.455	0.06525		409.455	0.36744		409.455	0.3025		409.455	0.13045		409.455	0.167		409.455	0.0556		409.455	-0.07039		409.455	0.24571		409.455	-0.05698		409.455	0.12051
	409.306	-0.18162		409.306	0.09041		409.306	-0.02557		409.306	-0.27149		409.306	-0.08648		409.306	-0.08941		409.306	0.03085		409.306	0.28655		409.306	0.32949		409.306	0.10168		409.306	0.18892		409.306	0.06061		409.306	-0.06969		409.306	0.19079		409.306	-0.13661		409.306	0.14522
	409.159	-0.33338		409.159	0.02647		409.159	-0.03708		409.159	-0.25934		409.159	-0.0911		409.159	-0.01128		409.159	0.01233		409.159	0.17592		409.159	0.33572		409.159	0.06558		409.159	0.2174		409.159	0.0875		409.159	-0.06951		409.159	0.13495		409.159	-0.2064		409.159	0.17225
	409.01	-0.41895		409.01	-0.03397		409.01	-0.03699		409.01	-0.26033		409.01	-0.12403		409.01	0.03937		409.01	0.01164		409.01	0.06401		409.01	0.32614		409.01	0.03029		409.01	0.24421		409.01	0.11503		409.01	-0.07505		409.01	0.09566		409.01	-0.25199		409.01	0.20176
	408.863	-0.41052		408.863	-0.0631		408.863	-0.02637		408.863	-0.25995		408.863	-0.15703		408.863	0.06321		408.863	0.01833		408.863	-0.02642		408.863	0.31006		408.863	-0.01197		408.863	0.26004		408.863	0.13483		408.863	-0.08376		408.863	0.08357		408.863	-0.275		408.863	0.23205
	408.714	-0.32184		408.714	-0.0637		408.714	-0.00364		408.714	-0.25074		408.714	-0.15956		408.714	0.07603		408.714	0.02692		408.714	-0.09292		408.714	0.29347		408.714	-0.06884		408.714	0.26777		408.714	0.16276		408.714	-0.09929		408.714	0.09337		408.714	-0.27853		408.714	0.25122
	408.566	-0.19102		408.566	-0.06172		408.566	0.02881		408.566	-0.23148		408.566	-0.13051		408.566	0.09072		408.566	0.03713		408.566	-0.14775		408.566	0.27034		408.566	-0.13303		408.566	0.27243		408.566	0.20235		408.566	-0.12328		408.566	0.10458		408.566	-0.26637		408.566	0.24141
	408.418	-0.06665		408.418	-0.07895		408.418	0.06743		408.418	-0.19517		408.418	-0.08969		408.418	0.11519		408.418	0.04248		408.418	-0.19961		408.418	0.21636		408.418	-0.1907		408.418	0.27149		408.418	0.23196		408.418	-0.14153		408.418	0.09953		408.418	-0.24972		408.418	0.19412
	408.27	0.02447		408.27	-0.11714		408.27	0.11513		408.27	-0.14641		408.27	-0.05075		408.27	0.1461		408.27	0.0362		408.27	-0.25408		408.27	0.12079		408.27	-0.23342		408.27	0.25802		408.27	0.23155		408.27	-0.14165		408.27	0.08476		408.27	-0.22948		408.27	0.12251
	408.122	0.08016		408.122	-0.15902		408.122	0.17826		408.122	-0.11328		408.122	-0.01597		408.122	0.1673		408.122	0.02579		408.122	-0.30682		408.122	0.01414		408.122	-0.26464		408.122	0.22897		408.122	0.19353		408.122	-0.1318		408.122	0.07333		408.122	-0.17786		408.122	0.0585
	407.974	0.10317		407.974	-0.17901		407.974	0.24528		407.974	-0.11786		407.974	0.01537		407.974	0.16574		407.974	0.02596		407.974	-0.34172		407.974	-0.07115		407.974	-0.29142		407.974	0.18674		407.974	0.13268		407.974	-0.12162		407.974	0.05438		407.974	-0.07339		407.974	0.01829
	407.825	0.10309		407.825	-0.16277		407.825	0.2888		407.825	-0.14774		407.825	0.03411		407.825	0.15294		407.825	0.04091		407.825	-0.34039		407.825	-0.1322		407.825	-0.30724		407.825	0.13322		407.825	0.08617		407.825	-0.10753		407.825	0.00837		407.825	0.0563		407.825	-0.01402
	407.678	0.09103		407.678	-0.13338		407.678	0.29851		407.678	-0.17001		407.678	0.03038		407.678	0.15499		407.678	0.06249		407.678	-0.28626		407.678	-0.17332		407.678	-0.29964		407.678	0.07398		407.678	0.08122		407.678	-0.08623		407.678	-0.05727		407.678	0.16587		407.678	-0.05245
	407.529	0.06344		407.529	-0.12054		407.529	0.28643		407.529	-0.17711		407.529	0.00328		407.529	0.18159		407.529	0.07744		407.529	-0.18802		407.529	-0.1937		407.529	-0.25724		407.529	0.02491		407.529	0.11245		407.529	-0.05976		407.529	-0.12031		407.529	0.23831		407.529	-0.10116
	407.382	0.00586		407.382	-0.11266		407.382	0.26007		407.382	-0.18176		407.382	-0.04239		407.382	0.22645		407.382	0.07121		407.382	-0.08338		407.382	-0.20359		407.382	-0.17367		407.382	0.00147		407.382	0.16241		407.382	-0.03758		407.382	-0.16861		407.382	0.27488		407.382	-0.16369
	407.233	-0.07006		407.233	-0.08271		407.233	0.21996		407.233	-0.17737		407.233	-0.09365		407.233	0.27524		407.233	0.03904		407.233	0.000728125		407.233	-0.21558		407.233	-0.06821		407.233	0.00227		407.233	0.21411		407.233	-0.0366		407.233	-0.19613		407.233	0.27829		407.233	-0.23266
	407.085	-0.12493		407.085	-0.03895		407.085	0.17048		407.085	-0.14787		407.085	-0.13874		407.085	0.30979		407.085	-0.00642		407.085	0.05812		407.085	-0.22857		407.085	0.01854		407.085	0.02072		407.085	0.25263		407.085	-0.06553		407.085	-0.1945		407.085	0.2537		407.085	-0.29006
	406.937	-0.12305		406.937	-0.01817		406.937	0.11662		406.937	-0.09473		406.937	-0.17504		406.937	0.31514		406.937	-0.04314		406.937	0.08531		406.937	-0.2361		406.937	0.06584		406.937	0.05802		406.937	0.26785		406.937	-0.10385		406.937	-0.16382		406.937	0.21564		406.937	-0.31923
	406.789	-0.05451		406.789	-0.03352		406.789	0.06588		406.789	-0.03161		406.789	-0.19584		406.789	0.29449		406.789	-0.06253		406.789	0.07546		406.789	-0.23689		406.789	0.09395		406.789	0.10681		406.789	0.25831		406.789	-0.11619		406.789	-0.12067		406.789	0.17856		406.789	-0.30598
	406.641	0.04685		406.641	-0.07089		406.641	0.02547		406.641	0.02468		406.641	-0.1882		406.641	0.26993		406.641	-0.07545		406.641	0.03565		406.641	-0.23491		406.641	0.12646		406.641	0.14915		406.641	0.24362		406.641	-0.09453		406.641	-0.0888		406.641	0.15214		406.641	-0.2466
	406.493	0.11939		406.493	-0.12766		406.493	-0.00495		406.493	0.06352		406.493	-0.15036		406.493	0.24761		406.493	-0.09401		406.493	-0.00924		406.493	-0.23339		406.493	0.15734		406.493	0.17515		406.493	0.24979		406.493	-0.0586		406.493	-0.08201		406.493	0.1405		406.493	-0.16755
	406.345	0.13714		406.345	-0.20936		406.345	-0.0301		406.345	0.08497		406.345	-0.09106		406.345	0.21415		406.345	-0.12444		406.345	-0.04267		406.345	-0.22722		406.345	0.17306		406.345	0.18351		406.345	0.26836		406.345	-0.02396		406.345	-0.0969		406.345	0.14433		406.345	-0.10915
	406.197	0.13152		406.197	-0.29708		406.197	-0.05355		406.197	0.09522		406.197	-0.02561		406.197	0.16651		406.197	-0.15754		406.197	-0.07063		406.197	-0.20823		406.197	0.17601		406.197	0.17547		406.197	0.27127		406.197	0.00594		406.197	-0.12201		406.197	0.16332		406.197	-0.08491
	406.049	0.13839		406.049	-0.35185		406.049	-0.07182		406.049	0.10365		406.049	0.02548		406.049	0.1107		406.049	-0.16867		406.049	-0.10193		406.049	-0.18075		406.049	0.18006		406.049	0.15822		406.049	0.24649		406.049	0.0293		406.049	-0.14699		406.049	0.17887		406.049	-0.0811
	405.901	0.15773		405.901	-0.34827		405.901	-0.07385		405.901	0.11583		405.901	0.05719		405.901	0.05571		405.901	-0.14743		405.901	-0.1313		405.901	-0.15435		405.901	0.19697		405.901	0.14067		405.901	0.19808		405.901	0.04637		405.901	-0.17412		405.901	0.16787		405.901	-0.08291
	405.753	0.17927		405.753	-0.29098		405.753	-0.05967		405.753	0.13056		405.753	0.08176		405.753	0.01443		405.753	-0.11001		405.753	-0.15015		405.753	-0.12965		405.753	0.22496		405.753	0.12279		405.753	0.136		405.753	0.05886		405.753	-0.20739		405.753	0.13211		405.753	-0.07566
	405.605	0.21691		405.605	-0.20154		405.605	-0.03227		405.605	0.13908		405.605	0.09895		405.605	-0.00732		405.605	-0.08262		405.605	-0.15999		405.605	-0.10207		405.605	0.23963		405.605	0.09815		405.605	0.06585		405.605	0.07302		405.605	-0.23235		405.605	0.09348		405.605	-0.05458
	405.457	0.27522		405.457	-0.09917		405.457	0.00717		405.457	0.13466		405.457	0.10003		405.457	-0.01492		405.457	-0.07067		405.457	-0.17309		405.457	-0.06816		405.457	0.21541		405.457	0.07167		405.457	-0.00739		405.457	0.09906		405.457	-0.23378		405.457	0.07256		405.457	-0.03288
	405.308	0.33401		405.308	-0.00533		405.308	0.04278		405.308	0.12146		405.308	0.09109		405.308	-0.01223		405.308	-0.05062		405.308	-0.19888		405.308	-0.02824		405.308	0.15853		405.308	0.06164		405.308	-0.07651		405.308	0.13837		405.308	-0.2097		405.308	0.0743		405.308	-0.011
	405.161	0.37394		405.161	0.05495		405.161	0.06017		405.161	0.11302		405.161	0.0797		405.161	-0.00335		405.161	-0.000760156		405.161	-0.24146		405.161	0.0101		405.161	0.09677		405.161	0.07797		405.161	-0.13838		405.161	0.19227		405.161	-0.17186		405.161	0.0907		405.161	0.03031
	405.012	0.38638		405.012	0.07665		405.012	0.06711		405.012	0.11077		405.012	0.05777		405.012	-0.00401		405.012	0.06524		405.012	-0.29617		405.012	0.03416		405.012	0.05214		405.012	0.10756		405.012	-0.19022		405.012	0.25977		405.012	-0.13753		405.012	0.10784		405.012	0.09663
	404.865	0.37622		404.865	0.07811		404.865	0.07946		404.865	0.09391		404.865	0.00998		404.865	-0.03411		404.865	0.11271		404.865	-0.34481		404.865	0.03464		404.865	0.03271		404.865	0.12832		404.865	-0.22916		404.865	0.31782		404.865	-0.11143		404.865	0.11711		404.865	0.1642
	404.716	0.35877		404.716	0.07966		404.716	0.093		404.716	0.04312		404.716	-0.0669		404.716	-0.08981		404.716	0.11789		404.716	-0.35838		404.716	0.01776		404.716	0.04		404.716	0.14035		404.716	-0.25153		404.716	0.3386		404.716	-0.09167		404.716	0.12211		404.716	0.21046
	404.568	0.35078		404.568	0.09267		404.568	0.09373		404.568	-0.03904		404.568	-0.15643		404.568	-0.13913		404.568	0.08125		404.568	-0.32348		404.568	0.000191406		404.568	0.06831		404.568	0.15842		404.568	-0.25295		404.568	0.32188		404.568	-0.08016		404.568	0.12096		404.568	0.24082
	404.42	0.37571		404.42	0.11056		404.42	0.0867		404.42	-0.12594		404.42	-0.22319		404.42	-0.15301		404.42	0.02092		404.42	-0.26557		404.42	-0.00179		404.42	0.10121		404.42	0.1776		404.42	-0.24292		404.42	0.28717		404.42	-0.08533		404.42	0.10671		404.42	0.26971
	404.272	0.43112		404.272	0.11696		404.272	0.07758		404.272	-0.18408		404.272	-0.23287		404.272	-0.13153		404.272	-0.03833		404.272	-0.21756		404.272	0.01066		404.272	0.12565		404.272	0.17368		404.272	-0.23538		404.272	0.24696		404.272	-0.11204		404.272	0.07874		404.272	0.2955
	404.124	0.4793		404.124	0.10632		404.124	0.05585		404.124	-0.20352		404.124	-0.18399		404.124	-0.10156		404.124	-0.07186		404.124	-0.18413		404.124	0.00663		404.124	0.13808		404.124	0.12406		404.124	-0.23076		404.124	0.20615		404.124	-0.14271		404.124	0.03874		404.124	0.30777
	403.976	0.48736		403.976	0.08625		403.976	0.01679		403.976	-0.20331		403.976	-0.10841		403.976	-0.08713		403.976	-0.06905		403.976	-0.15156		403.976	-0.03565		403.976	0.13738		403.976	0.03192		403.976	-0.22616		403.976	0.17541		403.976	-0.15143		403.976	-0.00102		403.976	0.30663
	403.828	0.44901		403.828	0.0618		403.828	-0.02665		403.828	-0.19748		403.828	-0.04074		403.828	-0.0945		403.828	-0.04075		403.828	-0.11165		403.828	-0.08791		403.828	0.12793		403.828	-0.07255		403.828	-0.22961		403.828	0.17028		403.828	-0.13967		403.828	-0.02866		403.828	0.29901
	403.68	0.39644		403.68	0.03647		403.68	-0.06026		403.68	-0.18153		403.68	0.00537		403.68	-0.11541		403.68	-0.00625		403.68	-0.07027		403.68	-0.11253		403.68	0.11293		403.68	-0.15889		403.68	-0.25726		403.68	0.19586		403.68	-0.12621		403.68	-0.04562		403.68	0.29344
	403.531	0.3703		403.531	0.02063		403.531	-0.07766		403.531	-0.15198		403.531	0.03855		403.531	-0.13392		403.531	0.02538		403.531	-0.03695		403.531	-0.11396		403.531	0.08338		403.531	-0.20989		403.531	-0.31081		403.531	0.24811		403.531	-0.11488		403.531	-0.04896		403.531	0.30292
	403.384	0.36862		403.384	0.01522		403.384	-0.06892		403.384	-0.11883		403.384	0.06899		403.384	-0.14541		403.384	0.04706		403.384	-0.01351		403.384	-0.11119		403.384	0.03245		403.384	-0.22833		403.384	-0.36754		403.384	0.31709		403.384	-0.10776		403.384	-0.03466		403.384	0.32816
	403.235	0.36346		403.235	0.01166		403.235	-0.03673		403.235	-0.09816		403.235	0.08764		403.235	-0.15429		403.235	0.04848		403.235	-0.0051		403.235	-0.10908		403.235	-0.02936		403.235	-0.22697		403.235	-0.40104		403.235	0.38434		403.235	-0.12367		403.235	-0.01413		403.235	0.34063
	403.088	0.33768		403.088	0.00537		403.088	-0.01081		403.088	-0.0993		403.088	0.08342		403.088	-0.15306		403.088	0.0324		403.088	-0.0161		403.088	-0.11067		403.088	-0.08377		403.088	-0.21107		403.088	-0.39864		403.088	0.42955		403.088	-0.17034		403.088	-0.000821094		403.088	0.3173
	402.939	0.28246		402.939	-0.00292		402.939	-0.01902		402.939	-0.11596		402.939	0.05477		402.939	-0.12278		402.939	0.0167		402.939	-0.03192		402.939	-0.11557		402.939	-0.1189		402.939	-0.18277		402.939	-0.36979		402.939	0.44652		402.939	-0.2215		402.939	-0.00228		402.939	0.26746
	402.791	0.2059		402.791	-0.00907		402.791	-0.05205		402.791	-0.13049		402.791	0.0097		402.791	-0.06226		402.791	0.00863		402.791	-0.02734		402.791	-0.12222		402.791	-0.12598		402.791	-0.13989		402.791	-0.34584		402.791	0.44384		402.791	-0.24461		402.791	-0.02086		402.791	0.21727
	402.643	0.13254		402.643	-0.0084		402.643	-0.07456		402.643	-0.1343		402.643	-0.0372		402.643	0.00696		402.643	-0.00804		402.643	0.00936		402.643	-0.13394		402.643	-0.1063		402.643	-0.07701		402.643	-0.35504		402.643	0.42788		402.643	-0.22822		402.643	-0.04484		402.643	0.18663
	402.495	0.07327		402.495	-0.00143		402.495	-0.06649		402.495	-0.13835		402.495	-0.07909		402.495	0.07344		402.495	-0.04846		402.495	0.06558		402.495	-0.15003		402.495	-0.08105		402.495	-0.00245		402.495	-0.39567		402.495	0.39426		402.495	-0.17831		402.495	-0.06219		402.495	0.17301
	402.347	0.01658		402.347	-0.000410938		402.347	-0.02888		402.347	-0.15349		402.347	-0.11375		402.347	0.13487		402.347	-0.09714		402.347	0.11707		402.347	-0.16266		402.347	-0.07955		402.347	0.0674		402.347	-0.44072		402.347	0.33486		402.347	-0.11005		402.347	-0.08055		402.347	0.15865
	402.199	-0.0247		402.199	-0.01915		402.199	0.02999		402.199	-0.17646		402.199	-0.13558		402.199	0.1762		402.199	-0.12864		402.199	0.14173		402.199	-0.1608		402.199	-0.10981		402.199	0.12296		402.199	-0.45675		402.199	0.25373		402.199	-0.03482		402.199	-0.11538		402.199	0.12735
	402.05	-0.01575		402.05	-0.05278		402.05	0.09154		402.05	-0.20296		402.05	-0.13971		402.05	0.18131		402.05	-0.13279		402.05	0.13647		402.05	-0.13909		402.05	-0.1535		402.05	0.15782		402.05	-0.42783		402.05	0.16657		402.05	0.0517		402.05	-0.16301		402.05	0.08465
	401.903	0.04105		401.903	-0.07825		401.903	0.13298		401.903	-0.23608		401.903	-0.1223		401.903	0.15403		401.903	-0.11455		401.903	0.12104		401.903	-0.10649		401.903	-0.19146		401.903	0.16039		401.903	-0.3707		401.903	0.0855		401.903	0.14838		401.903	-0.20394		401.903	0.05352
	401.754	0.09948		401.754	-0.08224		401.754	0.14704		401.754	-0.27744		401.754	-0.08817		401.754	0.11334		401.754	-0.08555		401.754	0.10952		401.754	-0.08267		401.754	-0.21863		401.754	0.12618		401.754	-0.31549		401.754	0.01606		401.754	0.23471		401.754	-0.2178		401.754	0.03894
	401.607	0.12104		401.607	-0.07701		401.607	0.14781		401.607	-0.31634		401.607	-0.05169		401.607	0.07721		401.607	-0.05359		401.607	0.10513		401.607	-0.07244		401.607	-0.22727		401.607	0.07015		401.607	-0.27199		401.607	-0.03276		401.607	0.28884		401.607	-0.1913		401.607	0.01624
	401.459	0.10598		401.459	-0.07994		401.459	0.15525		401.459	-0.34089		401.459	-0.02766		401.459	0.05688		401.459	-0.02199		401.459	0.11495		401.459	-0.06059		401.459	-0.2042		401.459	0.01249		401.459	-0.22918		401.459	-0.05364		401.459	0.30151		401.459	-0.13493		401.459	-0.02732
	401.311	0.07757		401.311	-0.08941		401.311	0.17989		401.311	-0.34889		401.311	-0.02147		401.311	0.06293		401.311	0.00687		401.311	0.13921		401.311	-0.03874		401.311	-0.15125		401.311	-0.03873		401.311	-0.18584		401.311	-0.05997		401.311	0.27397		401.311	-0.08775		401.311	-0.05897
	401.163	0.05857		401.163	-0.08346		401.163	0.21548		401.163	-0.34742		401.163	-0.03197		401.163	0.09398		401.163	0.02889		401.163	0.16112		401.163	-0.01453		401.163	-0.08508		401.163	-0.0752		401.163	-0.14738		401.163	-0.07132		401.163	0.21954		401.163	-0.08152		401.163	-0.0524
	401.014	0.05291		401.014	-0.05436		401.014	0.24653		401.014	-0.34301		401.014	-0.06205		401.014	0.13007		401.014	0.03254		401.014	0.15831		401.014	-0.00188		401.014	-0.02916		401.014	-0.08692		401.014	-0.11074		401.014	-0.08689		401.014	0.16294		401.014	-0.1142		401.014	-0.03463
[truncated: 6,817 more rows]

## Sheet: spin-lattice relaxation rates
1000/T (1/K)	ln(T1^-1/s^-1)-site1	ln(T1^-1/s^-1)-site2
2.59397	5.2591	1.90381
2.66304	5.27851	1.81708
2.7359	5.36019	1.99657
2.81286	5.22136	1.63168
2.89427	5.24005	1.66073
2.98054	5.31852	1.62608
3.0721	5.18499	1.2841
3.16947	5.16729	1.18189
[truncated: 9 more rows]
