# Supplementary material for: Unlocking Li superionic conductivity in face-centred cubic oxides via face-sharing configurations
Source: Nat Mater. 2024 Feb 2;23(4):535–42. doi: 10.1038/s41563-024-01800-8 (PMC10990923; doi:10.1038/s41563-024-01800-8)
Supplement: Supplementary file 3 — X-ray diffraction data. [file 41563_2024_1800_MOESM3_ESM.xlsx]

## Sheet: XRD
4h	2 theta (degree)	Intensity (a.u.)	7h	2 theta (degree)	Intensity (a.u.)	10h	2 theta (degree)	Intensity (a.u.)	20h	2 theta (degree)	Intensity (a.u.)	LISO9	2 theta (degree)	Intensity (a.u.)	LISO13	2 theta (degree)	Intensity (a.u.)	LISO15	2 theta (degree)	Intensity (a.u.)	LISO17	2 theta (degree)	Intensity (a.u.)	LISO19	2 theta (degree)	Intensity (a.u.)
	10	2497		10	3728		10	3482		10	1543		10	1270		10	1761.9		10	2611		10	2497		10	2976
	10.01	2517		10.01	3756		10.01	3402		10.01	1506		10.01	1253.5		10.01	1757.7		10.01	2632		10.01	2517		10.01	3044.4
	10.02	2517		10.02	3815		10.02	3336		10.02	1485.5		10.02	1248.5		10.02	1765.4		10.02	2604		10.02	2517		10.02	3123.6
	10.03	2544		10.03	3773		10.03	3439		10.03	1521.5		10.03	1268		10.03	1789.9		10.03	2574		10.03	2544		10.03	3115.2
	10.04	2555		10.04	3710		10.04	3490		10.04	1509		10.04	1266		10.04	1821.4		10.04	2579		10.04	2555		10.04	3049.2
	10.05	2585		10.05	3742		10.05	3509		10.05	1516		10.05	1262.5		10.05	1810.9		10.05	2558		10.05	2585		10.05	3070.8
	10.06	2637		10.06	3825		10.06	3464		10.06	1563.5		10.06	1264.5		10.06	1787.8		10.06	2600		10.06	2637		10.06	3052.8
	10.07	2557		10.07	3806		10.07	3496		10.07	1513.5		10.07	1265		10.07	1785		10.07	2673		10.07	2557		10.07	3074.4
	10.08	2570		10.08	3829		10.08	3500		10.08	1526		10.08	1270.5		10.08	1790.6		10.08	2689		10.08	2570		10.08	3105.6
	10.09	2580		10.09	3861		10.09	3482		10.09	1533.5		10.09	1267		10.09	1792		10.09	2643		10.09	2580		10.09	3086.4
	10.1	2580		10.1	3823		10.1	3457		10.1	1536.5		10.1	1255		10.1	1796.2		10.1	2633		10.1	2580		10.1	3031.2
	10.11	2573		10.11	3853		10.11	3421		10.11	1562.5		10.11	1260		10.11	1783.6		10.11	2632		10.11	2573		10.11	3099.6
	10.12	2586		10.12	3711		10.12	3433		10.12	1564		10.12	1247		10.12	1803.2		10.12	2591		10.12	2586		10.12	3170.4
	10.13	2533		10.13	3739		10.13	3506		10.13	1522		10.13	1249.5		10.13	1811.6		10.13	2630		10.13	2533		10.13	3178.8
	10.14	2592		10.14	3743		10.14	3414		10.14	1523.5		10.14	1275		10.14	1787.1		10.14	2590		10.14	2592		10.14	3159.6
	10.15	2600		10.15	3788		10.15	3415		10.15	1541.5		10.15	1290		10.15	1834		10.15	2645		10.15	2600		10.15	3213.6
	10.16	2595		10.16	3760		10.16	3470		10.16	1557.5		10.16	1293		10.16	1764		10.16	2665		10.16	2595		10.16	3200.4
	10.17	2622		10.17	3788		10.17	3483		10.17	1536.5		10.17	1278		10.17	1775.9		10.17	2663		10.17	2622		10.17	3176.4
	10.18	2625		10.18	3772		10.18	3468		10.18	1539.5		10.18	1273.5		10.18	1779.4		10.18	2638		10.18	2625		10.18	3152.4
	10.19	2568		10.19	3815		10.19	3538		10.19	1536.5		10.19	1276		10.19	1801.8		10.19	2586		10.19	2568		10.19	3141.6
	10.2	2608		10.2	3821		10.2	3510		10.2	1540.5		10.2	1272		10.2	1806.7		10.2	2643		10.2	2608		10.2	3159.6
	10.21	2602		10.21	3832		10.21	3494		10.21	1574.5		10.21	1286		10.21	1810.2		10.21	2639		10.21	2602		10.21	3068.4
	10.22	2569		10.22	3864		10.22	3517		10.22	1534.5		10.22	1271		10.22	1766.8		10.22	2643		10.22	2569		10.22	3076.8
	10.23	2578		10.23	3846		10.23	3465		10.23	1533.5		10.23	1285		10.23	1758.4		10.23	2625		10.23	2578		10.23	3114
	10.24	2584		10.24	3847		10.24	3523		10.24	1549.5		10.24	1289.5		10.24	1744.4		10.24	2618		10.24	2584		10.24	3153.6
	10.25	2584		10.25	3801		10.25	3500		10.25	1577		10.25	1287.5		10.25	1782.2		10.25	2606		10.25	2584		10.25	3138
	10.26	2623		10.26	3811		10.26	3499		10.26	1553		10.26	1277		10.26	1787.1		10.26	2616		10.26	2623		10.26	3152.4
	10.27	2614		10.27	3812		10.27	3462		10.27	1540		10.27	1285		10.27	1766.8		10.27	2595		10.27	2614		10.27	3187.2
	10.28	2641		10.28	3762		10.28	3474		10.28	1540		10.28	1293		10.28	1792.7		10.28	2666		10.28	2641		10.28	3171.6
	10.29	2598		10.29	3726		10.29	3476		10.29	1538.5		10.29	1274.5		10.29	1765.4		10.29	2620		10.29	2598		10.29	3130.8
	10.3	2605		10.3	3778		10.3	3513		10.3	1544.5		10.3	1281		10.3	1782.9		10.3	2656		10.3	2605		10.3	3044.4
	10.31	2612		10.31	3787		10.31	3521		10.31	1567.5		10.31	1276		10.31	1799		10.31	2608		10.31	2612		10.31	3151.2
	10.32	2617		10.32	3870		10.32	3471		10.32	1538		10.32	1273		10.32	1796.2		10.32	2621		10.32	2617		10.32	3177.6
	10.33	2655		10.33	3826		10.33	3472		10.33	1528.5		10.33	1279.5		10.33	1797.6		10.33	2674		10.33	2655		10.33	3114
	10.34	2617		10.34	3806		10.34	3456		10.34	1560		10.34	1299		10.34	1762.6		10.34	2625		10.34	2617		10.34	3081.6
	10.35	2632		10.35	3836		10.35	3523		10.35	1584		10.35	1305		10.35	1821.4		10.35	2667		10.35	2632		10.35	3195.6
	10.36	2570		10.36	3953		10.36	3528		10.36	1564.5		10.36	1302.5		10.36	1809.5		10.36	2631		10.36	2570		10.36	3132
	10.37	2581		10.37	3845		10.37	3469		10.37	1535		10.37	1294		10.37	1817.2		10.37	2671		10.37	2581		10.37	3158.4
	10.38	2663		10.38	3785		10.38	3507		10.38	1514		10.38	1260		10.38	1820.7		10.38	2679		10.38	2663		10.38	3105.6
	10.39	2609		10.39	3850		10.39	3499		10.39	1563.5		10.39	1250.5		10.39	1814.4		10.39	2756		10.39	2609		10.39	3163.2
	10.4	2643		10.4	3872		10.4	3456		10.4	1598.5		10.4	1298.5		10.4	1801.8		10.4	2753		10.4	2643		10.4	3240
	10.41	2700		10.41	3806		10.41	3523		10.41	1560		10.41	1310.5		10.41	1815.8		10.41	2647		10.41	2700		10.41	3201.6
	10.42	2622		10.42	3793		10.42	3560		10.42	1547		10.42	1300.5		10.42	1852.9		10.42	2651		10.42	2622		10.42	3226.8
	10.43	2576		10.43	3812		10.43	3518		10.43	1551		10.43	1323		10.43	1841		10.43	2749		10.43	2576		10.43	3218.4
	10.44	2604		10.44	3819		10.44	3527		10.44	1557.5		10.44	1326.5		10.44	1801.1		10.44	2766		10.44	2604		10.44	3115.2
	10.45	2644		10.45	3865		10.45	3572		10.45	1568.5		10.45	1311.5		10.45	1790.6		10.45	2705		10.45	2644		10.45	3106.8
	10.46	2684		10.46	3878		10.46	3551		10.46	1529		10.46	1298.5		10.46	1792		10.46	2711		10.46	2684		10.46	3184.8
	10.47	2670		10.47	3890		10.47	3524		10.47	1534.5		10.47	1301.5		10.47	1801.8		10.47	2734		10.47	2670		10.47	3212.4
	10.48	2634		10.48	3872		10.48	3552		10.48	1558.5		10.48	1326		10.48	1782.2		10.48	2676		10.48	2634		10.48	3152.4
	10.49	2641		10.49	3831		10.49	3550		10.49	1575.5		10.49	1336		10.49	1838.9		10.49	2699		10.49	2641		10.49	3105.6
	10.5	2594		10.5	3805		10.5	3519		10.5	1566		10.5	1309.5		10.5	1829.1		10.5	2696		10.5	2594		10.5	3162
	10.51	2646		10.51	3821		10.51	3561		10.51	1549		10.51	1297		10.51	1807.4		10.51	2682		10.51	2646		10.51	3162
	10.52	2661		10.52	3857		10.52	3521		10.52	1548		10.52	1301.5		10.52	1820.7		10.52	2661		10.52	2661		10.52	3126
	10.53	2672		10.53	3924		10.53	3547		10.53	1508		10.53	1328		10.53	1806.7		10.53	2661		10.53	2672		10.53	3150
	10.54	2670		10.54	3912		10.54	3578		10.54	1529.5		10.54	1293		10.54	1848		10.54	2717		10.54	2670		10.54	3151.2
	10.55	2627		10.55	3822		10.55	3542		10.55	1569		10.55	1303		10.55	1817.2		10.55	2670		10.55	2627		10.55	3178.8
	10.56	2615		10.56	3842		10.56	3501		10.56	1596		10.56	1329.5		10.56	1862.7		10.56	2756		10.56	2615		10.56	3147.6
	10.57	2626		10.57	3883		10.57	3574		10.57	1584.5		10.57	1287		10.57	1875.3		10.57	2751		10.57	2626		10.57	3112.8
	10.58	2678		10.58	3867		10.58	3506		10.58	1558.5		10.58	1305		10.58	1787.8		10.58	2760		10.58	2678		10.58	3154.8
	10.59	2608		10.59	3912		10.59	3505		10.59	1562		10.59	1329		10.59	1820		10.59	2697		10.59	2608		10.59	3204
	10.6	2609		10.6	3901		10.6	3520		10.6	1586		10.6	1331.5		10.6	1861.3		10.6	2731		10.6	2609		10.6	3214.8
	10.61	2626		10.61	3886		10.61	3538		10.61	1595.5		10.61	1323.5		10.61	1843.8		10.61	2733		10.61	2626		10.61	3178.8
	10.62	2607		10.62	3856		10.62	3586		10.62	1595.5		10.62	1319		10.62	1852.9		10.62	2744		10.62	2607		10.62	3211.2
	10.63	2621		10.63	3837		10.63	3625		10.63	1598.5		10.63	1347		10.63	1830.5		10.63	2733		10.63	2621		10.63	3261.6
	10.64	2633		10.64	3935		10.64	3572		10.64	1571.5		10.64	1353		10.64	1820		10.64	2715		10.64	2633		10.64	3226.8
	10.65	2663		10.65	3857		10.65	3519		10.65	1572.5		10.65	1330.5		10.65	1864.8		10.65	2655		10.65	2663		10.65	3140.4
	10.66	2646		10.66	3828		10.66	3601		10.66	1591		10.66	1311		10.66	1858.5		10.66	2708		10.66	2646		10.66	3183.6
	10.67	2624		10.67	3914		10.67	3672		10.67	1552		10.67	1309		10.67	1833.3		10.67	2754		10.67	2624		10.67	3260.4
	10.68	2661		10.68	3888		10.68	3648		10.68	1566.5		10.68	1294.5		10.68	1795.5		10.68	2672		10.68	2661		10.68	3234
	10.69	2632		10.69	3872		10.69	3604		10.69	1576		10.69	1308		10.69	1789.2		10.69	2649		10.69	2632		10.69	3213.6
	10.7	2568		10.7	3906		10.7	3589		10.7	1588.5		10.7	1320.5		10.7	1832.6		10.7	2709		10.7	2568		10.7	3192
	10.71	2605		10.71	3853		10.71	3559		10.71	1611.5		10.71	1325		10.71	1833.3		10.71	2681		10.71	2605		10.71	3234
	10.72	2680		10.72	3795		10.72	3656		10.72	1582.5		10.72	1322.5		10.72	1829.1		10.72	2736		10.72	2680		10.72	3232.8
	10.73	2720		10.73	3858		10.73	3614		10.73	1566		10.73	1301		10.73	1848		10.73	2757		10.73	2720		10.73	3206.4
	10.74	2602		10.74	3884		10.74	3530		10.74	1577.5		10.74	1328		10.74	1830.5		10.74	2754		10.74	2602		10.74	3256.8
	10.75	2589		10.75	3823		10.75	3533		10.75	1601		10.75	1342		10.75	1845.2		10.75	2776		10.75	2589		10.75	3228
	10.76	2680		10.76	3856		10.76	3577		10.76	1614		10.76	1325.5		10.76	1866.9		10.76	2715		10.76	2680		10.76	3196.8
	10.77	2728		10.77	3856		10.77	3615		10.77	1590		10.77	1306.5		10.77	1868.3		10.77	2692		10.77	2728		10.77	3238.8
	10.78	2711		10.78	3922		10.78	3678		10.78	1559.5		10.78	1333.5		10.78	1812.3		10.78	2783		10.78	2711		10.78	3267.6
	10.79	2680		10.79	3924		10.79	3646		10.79	1569.5		10.79	1347.5		10.79	1804.6		10.79	2797		10.79	2680		10.79	3164.4
	10.8	2662		10.8	3938		10.8	3714		10.8	1582		10.8	1370.5		10.8	1825.6		10.8	2724		10.8	2662		10.8	3156
	10.81	2669		10.81	3894		10.81	3675		10.81	1602		10.81	1340		10.81	1858.5		10.81	2751		10.81	2669		10.81	3264
	10.82	2661		10.82	3880		10.82	3636		10.82	1575.5		10.82	1325.5		10.82	1876		10.82	2683		10.82	2661		10.82	3283.2
	10.83	2637		10.83	3909		10.83	3586		10.83	1593		10.83	1312		10.83	1899.1		10.83	2689		10.83	2637		10.83	3247.2
	10.84	2611		10.84	3925		10.84	3574		10.84	1601		10.84	1319.5		10.84	1880.9		10.84	2756		10.84	2611		10.84	3241.2
	10.85	2683		10.85	3984		10.85	3574		10.85	1569		10.85	1320		10.85	1869		10.85	2749		10.85	2683		10.85	3258
	10.86	2700		10.86	3913		10.86	3603		10.86	1561		10.86	1324		10.86	1871.1		10.86	2827		10.86	2700		10.86	3332.4
	10.87	2680		10.87	3850		10.87	3627		10.87	1584.5		10.87	1327.5		10.87	1820.7		10.87	2868		10.87	2680		10.87	3315.6
	10.88	2648		10.88	3904		10.88	3616		10.88	1584.5		10.88	1340.5		10.88	1832.6		10.88	2762		10.88	2648		10.88	3282
	10.89	2682		10.89	3913		10.89	3567		10.89	1570.5		10.89	1316		10.89	1861.3		10.89	2709		10.89	2682		10.89	3242.4
	10.9	2645		10.9	3970		10.9	3599		10.9	1568		10.9	1294		10.9	1875.3		10.9	2730		10.9	2645		10.9	3261.6
	10.91	2714		10.91	4021		10.91	3632		10.91	1582		10.91	1284.5		10.91	1856.4		10.91	2773		10.91	2714		10.91	3265.2
	10.92	2754		10.92	4006		10.92	3572		10.92	1587.5		10.92	1338		10.92	1820		10.92	2724		10.92	2754		10.92	3247.2
	10.93	2638		10.93	3930		10.93	3563		10.93	1595		10.93	1327		10.93	1857.8		10.93	2736		10.93	2638		10.93	3304.8
	10.94	2657		10.94	3938		10.94	3581		10.94	1592		10.94	1322.5		10.94	1822.8		10.94	2802		10.94	2657		10.94	3373.2
	10.95	2658		10.95	3958		10.95	3572		10.95	1615		10.95	1345.5		10.95	1879.5		10.95	2762		10.95	2658		10.95	3220.8
	10.96	2683		10.96	3939		10.96	3586		10.96	1591		10.96	1343.5		10.96	1901.9		10.96	2745		10.96	2683		10.96	3248.4
	10.97	2672		10.97	3916		10.97	3595		10.97	1595		10.97	1342		10.97	1881.6		10.97	2738		10.97	2672		10.97	3204
	10.98	2677		10.98	3937		10.98	3666		10.98	1589.5		10.98	1338.5		10.98	1831.9		10.98	2749		10.98	2677		10.98	3225.6
	10.99	2688		10.99	3984		10.99	3657		10.99	1573.5		10.99	1311		10.99	1875.3		10.99	2744		10.99	2688		10.99	3120
	11	2748		11	4011		11	3565		11	1599.5		11	1351.5		11	1869		11	2699		11	2748		11	3226.8
	11.01	2708		11.01	3963		11.01	3637		11.01	1588		11.01	1314		11.01	1876.7		11.01	2785		11.01	2708		11.01	3228
	11.02	2691		11.02	3828		11.02	3711		11.02	1600		11.02	1318		11.02	1869		11.02	2816		11.02	2691		11.02	3204
	11.03	2690		11.03	3945		11.03	3676		11.03	1621		11.03	1348.5		11.03	1883		11.03	2774		11.03	2690		11.03	3212.4
	11.04	2685		11.04	4029		11.04	3657		11.04	1628.5		11.04	1358.5		11.04	1873.9		11.04	2749		11.04	2685		11.04	3223.2
	11.05	2666		11.05	3972		11.05	3575		11.05	1610		11.05	1340.5		11.05	1915.9		11.05	2790		11.05	2666		11.05	3210
	11.06	2670		11.06	3978		11.06	3568		11.06	1615.5		11.06	1313		11.06	1932		11.06	2789		11.06	2670		11.06	3172.8
	11.07	2681		11.07	3978		11.07	3655		11.07	1635.5		11.07	1328.5		11.07	1908.9		11.07	2806		11.07	2681		11.07	3223.2
	11.08	2688		11.08	3905		11.08	3625		11.08	1627		11.08	1338		11.08	1894.9		11.08	2769		11.08	2688		11.08	3339.6
	11.09	2735		11.09	3956		11.09	3600		11.09	1567.5		11.09	1366		11.09	1887.9		11.09	2767		11.09	2735		11.09	3319.2
	11.1	2761		11.1	3986		11.1	3586		11.1	1590.5		11.1	1348.5		11.1	1915.9		11.1	2746		11.1	2761		11.1	3273.6
	11.11	2744		11.11	4036		11.11	3604		11.11	1622.5		11.11	1321.5		11.11	1885.8		11.11	2722		11.11	2744		11.11	3303.6
	11.12	2704		11.12	4002		11.12	3588		11.12	1606.5		11.12	1319		11.12	1869		11.12	2753		11.12	2704		11.12	3261.6
	11.13	2687		11.13	3992		11.13	3669		11.13	1576		11.13	1331.5		11.13	1839.6		11.13	2759		11.13	2687		11.13	3277.2
	11.14	2673		11.14	3983		11.14	3640		11.14	1606		11.14	1357		11.14	1859.2		11.14	2836		11.14	2673		11.14	3386.4
	11.15	2686		11.15	4009		11.15	3589		11.15	1612		11.15	1356.5		11.15	1872.5		11.15	2813		11.15	2686		11.15	3232.8
	11.16	2738		11.16	4015		11.16	3592		11.16	1598.5		11.16	1364.5		11.16	1873.2		11.16	2712		11.16	2738		11.16	3249.6
	11.17	2778		11.17	4030		11.17	3600		11.17	1600.5		11.17	1313.5		11.17	1831.9		11.17	2722		11.17	2778		11.17	3240
	11.18	2785		11.18	3858		11.18	3651		11.18	1630		11.18	1347		11.18	1820		11.18	2835		11.18	2785		11.18	3219.6
	11.19	2726		11.19	3898		11.19	3625		11.19	1656		11.19	1379.5		11.19	1883.7		11.19	2839		11.19	2726		11.19	3304.8
	11.2	2642		11.2	3997		11.2	3652		11.2	1624		11.2	1373.5		11.2	1890		11.2	2854		11.2	2642		11.2	3342
	11.21	2717		11.21	3945		11.21	3684		11.21	1617		11.21	1344		11.21	1866.9		11.21	2829		11.21	2717		11.21	3294
	11.22	2761		11.22	3930		11.22	3620		11.22	1613		11.22	1325		11.22	1898.4		11.22	2793		11.22	2761		11.22	3219.6
	11.23	2718		11.23	3884		11.23	3627		11.23	1608		11.23	1328		11.23	1862		11.23	2879		11.23	2718		11.23	3291.6
	11.24	2711		11.24	3963		11.24	3652		11.24	1639		11.24	1368.5		11.24	1829.8		11.24	2800		11.24	2711		11.24	3318
	11.25	2794		11.25	3977		11.25	3696		11.25	1621		11.25	1361		11.25	1882.3		11.25	2785		11.25	2794		11.25	3272.4
	11.26	2779		11.26	3952		11.26	3696		11.26	1627.5		11.26	1380		11.26	1910.3		11.26	2834		11.26	2779		11.26	3378
	11.27	2727		11.27	4031		11.27	3667		11.27	1593		11.27	1374.5		11.27	1878.1		11.27	2841		11.27	2727		11.27	3378
	11.28	2676		11.28	4050		11.28	3685		11.28	1630.5		11.28	1380.5		11.28	1857.8		11.28	2898		11.28	2676		11.28	3268.8
	11.29	2705		11.29	3992		11.29	3657		11.29	1640.5		11.29	1360.5		11.29	1864.8		11.29	2816		11.29	2705		11.29	3352.8
	11.3	2741		11.3	4009		11.3	3663		11.3	1647.5		11.3	1370.5		11.3	1906.8		11.3	2802		11.3	2741		11.3	3386.4
	11.31	2754		11.31	3958		11.31	3758		11.31	1613.5		11.31	1344.5		11.31	1915.9		11.31	2806		11.31	2754		11.31	3339.6
	11.32	2738		11.32	3927		11.32	3724		11.32	1624		11.32	1327.5		11.32	1922.9		11.32	2804		11.32	2738		11.32	3355.2
	11.33	2765		11.33	3954		11.33	3667		11.33	1614		11.33	1357.5		11.33	1869		11.33	2809		11.33	2765		11.33	3397.2
	11.34	2769		11.34	4081		11.34	3642		11.34	1584.5		11.34	1367.5		11.34	1884.4		11.34	2823		11.34	2769		11.34	3379.2
	11.35	2763		11.35	4005		11.35	3624		11.35	1581		11.35	1351.5		11.35	1906.8		11.35	2835		11.35	2763		11.35	3374.4
	11.36	2750		11.36	4026		11.36	3676		11.36	1622.5		11.36	1385		11.36	1921.5		11.36	2790		11.36	2750		11.36	3422.4
	11.37	2794		11.37	3953		11.37	3648		11.37	1604.5		11.37	1377		11.37	1890.7		11.37	2792		11.37	2794		11.37	3325.2
	11.38	2730		11.38	3962		11.38	3659		11.38	1626		11.38	1363.5		11.38	1930.6		11.38	2764		11.38	2730		11.38	3284.4
	11.39	2733		11.39	4063		11.39	3674		11.39	1623		11.39	1379		11.39	1911.7		11.39	2833		11.39	2733		11.39	3282
	11.4	2789		11.4	4106		11.4	3737		11.4	1602.5		11.4	1410		11.4	1922.9		11.4	2858		11.4	2789		11.4	3320.4
	11.41	2738		11.41	4036		11.41	3654		11.41	1604.5		11.41	1422.5		11.41	1929.9		11.41	2849		11.41	2738		11.41	3398.4
	11.42	2766		11.42	4115		11.42	3725		11.42	1610		11.42	1394		11.42	1927.8		11.42	2795		11.42	2766		11.42	3411.6
	11.43	2783		11.43	3981		11.43	3699		11.43	1620		11.43	1370.5		11.43	1884.4		11.43	2787		11.43	2783		11.43	3368.4
	11.44	2733		11.44	3958		11.44	3708		11.44	1668.5		11.44	1380		11.44	1850.1		11.44	2800		11.44	2733		11.44	3266.4
	11.45	2826		11.45	3996		11.45	3658		11.45	1624		11.45	1349		11.45	1881.6		11.45	2857		11.45	2826		11.45	3302.4
	11.46	2784		11.46	3974		11.46	3636		11.46	1611.5		11.46	1337.5		11.46	1897		11.46	2906		11.46	2784		11.46	3324
	11.47	2744		11.47	4016		11.47	3645		11.47	1640.5		11.47	1355		11.47	1892.1		11.47	2860		11.47	2744		11.47	3292.8
	11.48	2775		11.48	4042		11.48	3600		11.48	1613.5		11.48	1376.5		11.48	1931.3		11.48	2848		11.48	2775		11.48	3364.8
	11.49	2822		11.49	4037		11.49	3666		11.49	1604		11.49	1377.5		11.49	1934.8		11.49	2872		11.49	2822		11.49	3346.8
	11.5	2828		11.5	4045		11.5	3735		11.5	1595.5		11.5	1406		11.5	1898.4		11.5	2832		11.5	2828		11.5	3379.2
	11.51	2782		11.51	3987		11.51	3790		11.51	1626.5		11.51	1384		11.51	1913.8		11.51	2846		11.51	2782		11.51	3414
	11.52	2752		11.52	3975		11.52	3773		11.52	1624.5		11.52	1400.5		11.52	1926.4		11.52	2895		11.52	2752		11.52	3357.6
	11.53	2772		11.53	3983		11.53	3697		11.53	1623		11.53	1396		11.53	1959.3		11.53	2874		11.53	2772		11.53	3314.4
	11.54	2762		11.54	4011		11.54	3721		11.54	1638.5		11.54	1382.5		11.54	1994.3		11.54	2839		11.54	2762		11.54	3338.4
	11.55	2827		11.55	4061		11.55	3732		11.55	1650		11.55	1386		11.55	1959.3		11.55	2812		11.55	2827		11.55	3358.8
	11.56	2839		11.56	4073		11.56	3719		11.56	1613.5		11.56	1379		11.56	1925.7		11.56	2795		11.56	2839		11.56	3284.4
	11.57	2777		11.57	4044		11.57	3689		11.57	1593		11.57	1378.5		11.57	1891.4		11.57	2888		11.57	2777		11.57	3265.2
	11.58	2800		11.58	4040		11.58	3756		11.58	1625		11.58	1425.5		11.58	1870.4		11.58	2871		11.58	2800		11.58	3385.2
	11.59	2856		11.59	4032		11.59	3789		11.59	1658.5		11.59	1417		11.59	1909.6		11.59	2881		11.59	2856		11.59	3373.2
	11.6	2822		11.6	4009		11.6	3786		11.6	1648		11.6	1363		11.6	1917.3		11.6	2861		11.6	2822		11.6	3241.2
	11.61	2845		11.61	3991		11.61	3742		11.61	1638		11.61	1383		11.61	1940.4		11.61	2845		11.61	2845		11.61	3260.4
	11.62	2819		11.62	4055		11.62	3749		11.62	1634.5		11.62	1385.5		11.62	1958.6		11.62	2816		11.62	2819		11.62	3357.6
	11.63	2744		11.63	4113		11.63	3707		11.63	1633.5		11.63	1359.5		11.63	1918		11.63	2885		11.63	2744		11.63	3338.4
	11.64	2838		11.64	4078		11.64	3718		11.64	1605		11.64	1368.5		11.64	1927.8		11.64	2963		11.64	2838		11.64	3351.6
	11.65	2814		11.65	4036		11.65	3707		11.65	1618		11.65	1406.5		11.65	1921.5		11.65	2884		11.65	2814		11.65	3411.6
	11.66	2778		11.66	4064		11.66	3811		11.66	1614.5		11.66	1360.5		11.66	1940.4		11.66	2840		11.66	2778		11.66	3364.8
	11.67	2827		11.67	4091		11.67	3753		11.67	1629		11.67	1355		11.67	1930.6		11.67	2894		11.67	2827		11.67	3409.2
	11.68	2803		11.68	4094		11.68	3673		11.68	1601		11.68	1372.5		11.68	1927.1		11.68	2909		11.68	2803		11.68	3424.8
	11.69	2806		11.69	4068		11.69	3706		11.69	1604.5		11.69	1378.5		11.69	1965.6		11.69	2877		11.69	2806		11.69	3429.6
	11.7	2780		11.7	4066		11.7	3732		11.7	1628		11.7	1389		11.7	1930.6		11.7	2876		11.7	2780		11.7	3454.8
	11.71	2755		11.71	4014		11.71	3792		11.71	1624		11.71	1392.5		11.71	1920.8		11.71	2840		11.71	2755		11.71	3386.4
	11.72	2761		11.72	4014		11.72	3773		11.72	1651		11.72	1361.5		11.72	1928.5		11.72	2835		11.72	2761		11.72	3387.6
	11.73	2725		11.73	4112		11.73	3716		11.73	1686.5		11.73	1406.5		11.73	1941.8		11.73	2935		11.73	2725		11.73	3426
	11.74	2806		11.74	4095		11.74	3780		11.74	1650.5		11.74	1404		11.74	1891.4		11.74	2938		11.74	2806		11.74	3460.8
	11.75	2801		11.75	4052		11.75	3785		11.75	1587.5		11.75	1384		11.75	1904.7		11.75	2939		11.75	2801		11.75	3514.8
	11.76	2772		11.76	4129		11.76	3743		11.76	1648		11.76	1423		11.76	1943.2		11.76	2864		11.76	2772		11.76	3458.4
	11.77	2857		11.77	4128		11.77	3804		11.77	1639.5		11.77	1395		11.77	1983.1		11.77	2821		11.77	2857		11.77	3378
	11.78	2839		11.78	4144		11.78	3743		11.78	1629		11.78	1409.5		11.78	2006.9		11.78	2875		11.78	2839		11.78	3432
	11.79	2825		11.79	4117		11.79	3723		11.79	1670.5		11.79	1427		11.79	1922.9		11.79	2936		11.79	2825		11.79	3438
	11.8	2856		11.8	4135		11.8	3723		11.8	1649.5		11.8	1425.5		11.8	1918.7		11.8	2884		11.8	2856		11.8	3392.4
	11.81	2889		11.81	4082		11.81	3753		11.81	1608		11.81	1382.5		11.81	1962.1		11.81	2874		11.81	2889		11.81	3361.2
	11.82	2813		11.82	4095		11.82	3737		11.82	1609.5		11.82	1393.5		11.82	1989.4		11.82	2905		11.82	2813		11.82	3360
	11.83	2781		11.83	4049		11.83	3783		11.83	1617		11.83	1363		11.83	2025.1		11.83	2891		11.83	2781		11.83	3410.4
	11.84	2903		11.84	4022		11.84	3778		11.84	1653.5		11.84	1427.5		11.84	1994.3		11.84	2912		11.84	2903		11.84	3422.4
	11.85	2884		11.85	4039		11.85	3766		11.85	1656		11.85	1432		11.85	1999.2		11.85	2961		11.85	2884		11.85	3447.6
	11.86	2826		11.86	4078		11.86	3775		11.86	1640.5		11.86	1415.5		11.86	1947.4		11.86	2853		11.86	2826		11.86	3394.8
	11.87	2874		11.87	4062		11.87	3796		11.87	1610.5		11.87	1415.5		11.87	1941.1		11.87	2895		11.87	2874		11.87	3428.4
	11.88	2849		11.88	4066		11.88	3831		11.88	1596.5		11.88	1429.5		11.88	1981.7		11.88	2914		11.88	2849		11.88	3423.6
	11.89	2836		11.89	4061		11.89	3831		11.89	1638		11.89	1436.5		11.89	1979.6		11.89	2892		11.89	2836		11.89	3375.6
	11.9	2848		11.9	4116		11.9	3814		11.9	1644		11.9	1427.5		11.9	1960		11.9	2855		11.9	2848		11.9	3412.8
	11.91	2846		11.91	4074		11.91	3799		11.91	1614		11.91	1408		11.91	1911.7		11.91	2861		11.91	2846		11.91	3386.4
	11.92	2879		11.92	4045		11.92	3729		11.92	1617		11.92	1415		11.92	1902.6		11.92	2858		11.92	2879		11.92	3432
	11.93	2910		11.93	4070		11.93	3747		11.93	1631.5		11.93	1413.5		11.93	1929.9		11.93	2910		11.93	2910		11.93	3412.8
	11.94	2861		11.94	3966		11.94	3782		11.94	1651.5		11.94	1418		11.94	1943.2		11.94	2937		11.94	2861		11.94	3409.2
	11.95	2845		11.95	4044		11.95	3838		11.95	1670		11.95	1404		11.95	1991.5		11.95	2886		11.95	2845		11.95	3420
	11.96	2887		11.96	4073		11.96	3874		11.96	1631		11.96	1404		11.96	1981		11.96	2839		11.96	2887		11.96	3442.8
	11.97	2789		11.97	4048		11.97	3857		11.97	1621.5		11.97	1412.5		11.97	1971.9		11.97	2856		11.97	2789		11.97	3439.2
	11.98	2778		11.98	4085		11.98	3776		11.98	1659.5		11.98	1395		11.98	1939		11.98	2878		11.98	2778		11.98	3460.8
	11.99	2859		11.99	4128		11.99	3797		11.99	1633.5		11.99	1395.5		11.99	2017.4		11.99	2927		11.99	2859		11.99	3458.4
	12	2819		12	4109		12	3804		12	1659.5		12	1371.5		12	1998.5		12	2860		12	2819		12	3535.2
	12.01	2885		12.01	4087		12.01	3889		12.01	1659		12.01	1424.5		12.01	1941.1		12.01	2958		12.01	2885		12.01	3492
	12.02	2932		12.02	4101		12.02	3801		12.02	1675		12.02	1345.5		12.02	1987.3		12.02	2999		12.02	2932		12.02	3504
	12.03	2931		12.03	4192		12.03	3755		12.03	1650		12.03	1393		12.03	2016		12.03	3007		12.03	2931		12.03	3444
	12.04	2811		12.04	4063		12.04	3776		12.04	1642.5		12.04	1441.5		12.04	2044.7		12.04	2968		12.04	2811		12.04	3453.6
	12.05	2847		12.05	4061		12.05	3793		12.05	1612		12.05	1399		12.05	2056.6		12.05	2924		12.05	2847		12.05	3490.8
	12.06	2812		12.06	4094		12.06	3827		12.06	1652		12.06	1391		12.06	1978.2		12.06	2868		12.06	2812		12.06	3484.8
	12.07	2837		12.07	4098		12.07	3785		12.07	1660.5		12.07	1409.5		12.07	1942.5		12.07	2870		12.07	2837		12.07	3483.6
	12.08	2849		12.08	4084		12.08	3796		12.08	1641		12.08	1408.5		12.08	1970.5		12.08	2861		12.08	2849		12.08	3474
	12.09	2835		12.09	4085		12.09	3804		12.09	1643		12.09	1430.5		12.09	1990.1		12.09	2876		12.09	2835		12.09	3516
	12.1	2859		12.1	4153		12.1	3849		12.1	1639.5		12.1	1438		12.1	2010.4		12.1	2888		12.1	2859		12.1	3520.8
	12.11	2860		12.11	4172		12.11	3829		12.11	1629		12.11	1434		12.11	2009		12.11	2946		12.11	2860		12.11	3421.2
	12.12	2858		12.12	4174		12.12	3781		12.12	1615.5		12.12	1413		12.12	1989.4		12.12	3002		12.12	2858		12.12	3454.8
	12.13	2856		12.13	4144		12.13	3775		12.13	1622.5		12.13	1436		12.13	1992.2		12.13	2938		12.13	2856		12.13	3514.8
	12.14	2836		12.14	4091		12.14	3751		12.14	1639.5		12.14	1441.5		12.14	2008.3		12.14	2930		12.14	2836		12.14	3523.2
	12.15	2814		12.15	4089		12.15	3874		12.15	1627		12.15	1429.5		12.15	2023.7		12.15	2944		12.15	2814		12.15	3466.8
	12.16	2875		12.16	4230		12.16	3805		12.16	1638		12.16	1428		12.16	2011.8		12.16	2914		12.16	2875		12.16	3559.2
	12.17	2928		12.17	4271		12.17	3804		12.17	1606		12.17	1390		12.17	2005.5		12.17	2950		12.17	2928		12.17	3542.4
	12.18	2842		12.18	4196		12.18	3858		12.18	1628		12.18	1403.5		12.18	1987.3		12.18	2930		12.18	2842		12.18	3477.6
	12.19	2844		12.19	4157		12.19	3830		12.19	1629		12.19	1434		12.19	2023.7		12.19	2915		12.19	2844		12.19	3414
	12.2	2817		12.2	4200		12.2	3856		12.2	1646.5		12.2	1430		12.2	1975.4		12.2	2877		12.2	2817		12.2	3382.8
	12.21	2892		12.21	4102		12.21	3796		12.21	1637		12.21	1416.5		12.21	2010.4		12.21	2917		12.21	2892		12.21	3403.2
	12.22	2869		12.22	4191		12.22	3781		12.22	1640		12.22	1443.5		12.22	2066.4		12.22	2929		12.22	2869		12.22	3506.4
	12.23	2810		12.23	4168		12.23	3822		12.23	1624.5		12.23	1418.5		12.23	2002		12.23	2949		12.23	2810		12.23	3506.4
	12.24	2848		12.24	4115		12.24	3828		12.24	1650.5		12.24	1420		12.24	1988		12.24	2992		12.24	2848		12.24	3556.8
	12.25	2812		12.25	4164		12.25	3814		12.25	1655.5		12.25	1417		12.25	2019.5		12.25	2976		12.25	2812		12.25	3564
	12.26	2868		12.26	4135		12.26	3785		12.26	1661.5		12.26	1408		12.26	2024.4		12.26	2916		12.26	2868		12.26	3584.4
	12.27	2876		12.27	4185		12.27	3800		12.27	1610		12.27	1420		12.27	1997.8		12.27	2907		12.27	2876		12.27	3528
	12.28	2868		12.28	4197		12.28	3912		12.28	1651		12.28	1410.5		12.28	2030		12.28	2933		12.28	2868		12.28	3514.8
	12.29	2876		12.29	4121		12.29	3927		12.29	1659.5		12.29	1424.5		12.29	2011.8		12.29	2979		12.29	2876		12.29	3459.6
	12.3	2914		12.3	4081		12.3	3856		12.3	1682.5		12.3	1439.5		12.3	2039.1		12.3	3059		12.3	2914		12.3	3510
	12.31	2896		12.31	4054		12.31	3813		12.31	1656.5		12.31	1406		12.31	1999.2		12.31	3023		12.31	2896		12.31	3528
	12.32	2858		12.32	4077		12.32	3848		12.32	1676.5		12.32	1423		12.32	2004.1		12.32	2964		12.32	2858		12.32	3524.4
	12.33	2870		12.33	4090		12.33	3876		12.33	1666.5		12.33	1416		12.33	2028.6		12.33	3004		12.33	2870		12.33	3535.2
	12.34	2917		12.34	4067		12.34	3851		12.34	1659.5		12.34	1421.5		12.34	2027.9		12.34	2981		12.34	2917		12.34	3496.8
	12.35	2949		12.35	4080		12.35	3898		12.35	1674		12.35	1447.5		12.35	2032.1		12.35	2968		12.35	2949		12.35	3528
	12.36	2939		12.36	4201		12.36	3890		12.36	1678		12.36	1431		12.36	1985.2		12.36	2982		12.36	2939		12.36	3535.2
	12.37	2925		12.37	4215		12.37	3886		12.37	1655		12.37	1384.5		12.37	1960		12.37	2976		12.37	2925		12.37	3530.4
	12.38	2927		12.38	4181		12.38	3913		12.38	1627.5		12.38	1400.5		12.38	1954.4		12.38	2989		12.38	2927		12.38	3529.2
	12.39	2842		12.39	4206		12.39	3885		12.39	1628		12.39	1421		12.39	1936.9		12.39	3021		12.39	2842		12.39	3513.6
	12.4	2825		12.4	4161		12.4	3894		12.4	1664		12.4	1423.5		12.4	2026.5		12.4	3047		12.4	2825		12.4	3507.6
	12.41	2861		12.41	4129		12.41	3860		12.41	1633		12.41	1449		12.41	2017.4		12.41	2981		12.41	2861		12.41	3578.4
	12.42	2923		12.42	4099		12.42	3882		12.42	1645		12.42	1436		12.42	2048.2		12.42	2932		12.42	2923		12.42	3476.4
	12.43	2911		12.43	4108		12.43	3855		12.43	1663		12.43	1393		12.43	2066.4		12.43	2957		12.43	2911		12.43	3570
	12.44	2911		12.44	4167		12.44	3882		12.44	1649		12.44	1415		12.44	2066.4		12.44	2969		12.44	2911		12.44	3556.8
	12.45	2942		12.45	4143		12.45	3831		12.45	1656.5		12.45	1421		12.45	2052.4		12.45	2914		12.45	2942		12.45	3566.4
	12.46	2954		12.46	4081		12.46	3886		12.46	1642.5		12.46	1438.5		12.46	2074.1		12.46	2996		12.46	2954		12.46	3583.2
	12.47	2921		12.47	4083		12.47	3818		12.47	1641.5		12.47	1439.5		12.47	2024.4		12.47	2966		12.47	2921		12.47	3486
	12.48	2907		12.48	4093		12.48	3846		12.48	1679		12.48	1405		12.48	2019.5		12.48	3006		12.48	2907		12.48	3434.4
	12.49	2898		12.49	4109		12.49	3871		12.49	1690		12.49	1406		12.49	2074.8		12.49	3049		12.49	2898		12.49	3520.8
	12.5	2892		12.5	4132		12.5	3880		12.5	1644		12.5	1436		12.5	2049.6		12.5	3019		12.5	2892		12.5	3586.8
	12.51	2914		12.51	4128		12.51	3879		12.51	1611.5		12.51	1409.5		12.51	2047.5		12.51	3032		12.51	2914		12.51	3554.4
	12.52	2871		12.52	4109		12.52	3891		12.52	1611.5		12.52	1434.5		12.52	2066.4		12.52	2999		12.52	2871		12.52	3553.2
	12.53	2882		12.53	4133		12.53	3893		12.53	1593.5		12.53	1458		12.53	2051		12.53	2999		12.53	2882		12.53	3528
	12.54	2946		12.54	4148		12.54	3926		12.54	1599		12.54	1472		12.54	2040.5		12.54	3021		12.54	2946		12.54	3588
	12.55	2916		12.55	4158		12.55	3896		12.55	1614		12.55	1461		12.55	2039.1		12.55	3011		12.55	2916		12.55	3537.6
	12.56	2890		12.56	4199		12.56	3929		12.56	1650		12.56	1445.5		12.56	2032.1		12.56	2977		12.56	2890		12.56	3508.8
	12.57	2985		12.57	4288		12.57	3930		12.57	1653		12.57	1471.5		12.57	2021.6		12.57	2974		12.57	2985		12.57	3444
	12.58	2944		12.58	4288		12.58	3905		12.58	1655.5		12.58	1447		12.58	2011.8		12.58	3020		12.58	2944		12.58	3418.8
	12.59	2840		12.59	4162		12.59	3986		12.59	1652.5		12.59	1422.5		12.59	2064.3		12.59	3013		12.59	2840		12.59	3470.4
	12.6	2849		12.6	4080		12.6	3954		12.6	1627.5		12.6	1471.5		12.6	2067.8		12.6	3015		12.6	2849		12.6	3445.2
	12.61	2865		12.61	4163		12.61	3817		12.61	1661.5		12.61	1461		12.61	2044.7		12.61	2991		12.61	2865		12.61	3422.4
	12.62	2886		12.62	4171		12.62	3806		12.62	1633		12.62	1453		12.62	2035.6		12.62	2990		12.62	2886		12.62	3484.8
	12.63	2900		12.63	4235		12.63	3854		12.63	1615.5		12.63	1447.5		12.63	2082.5		12.63	3009		12.63	2900		12.63	3565.2
	12.64	2932		12.64	4205		12.64	3926		12.64	1653.5		12.64	1427.5		12.64	2037		12.64	2999		12.64	2932		12.64	3568.8
	12.65	2934		12.65	4235		12.65	4001		12.65	1639		12.65	1414.5		12.65	2031.4		12.65	2975		12.65	2934		12.65	3608.4
	12.66	2931		12.66	4198		12.66	3883		12.66	1627.5		12.66	1402		12.66	2084.6		12.66	2996		12.66	2931		12.66	3608.4
	12.67	2914		12.67	4115		12.67	3851		12.67	1630.5		12.67	1430		12.67	2059.4		12.67	2969		12.67	2914		12.67	3568.8
	12.68	2912		12.68	4136		12.68	3870		12.68	1667.5		12.68	1450		12.68	2037		12.68	2953		12.68	2912		12.68	3469.2
	12.69	2923		12.69	4106		12.69	3843		12.69	1653		12.69	1450		12.69	2018.1		12.69	2945		12.69	2923		12.69	3609.6
	12.7	2917		12.7	4132		12.7	3885		12.7	1667.5		12.7	1440		12.7	2046.1		12.7	2976		12.7	2917		12.7	3554.4
	12.71	2892		12.71	4194		12.71	3895		12.71	1680		12.71	1429		12.71	2051		12.71	2981		12.71	2892		12.71	3558
	12.72	2880		12.72	4186		12.72	3882		12.72	1644		12.72	1448.5		12.72	2073.4		12.72	2946		12.72	2880		12.72	3555.6
	12.73	2903		12.73	4169		12.73	3892		12.73	1650		12.73	1420		12.73	2096.5		12.73	2987		12.73	2903		12.73	3510
	12.74	2939		12.74	4200		12.74	3899		12.74	1643		12.74	1403		12.74	2028.6		12.74	3075		12.74	2939		12.74	3506.4
	12.75	2933		12.75	4247		12.75	3924		12.75	1671.5		12.75	1426.5		12.75	2083.2		12.75	3050		12.75	2933		12.75	3540
	12.76	2958		12.76	4172		12.76	3893		12.76	1683		12.76	1425		12.76	2146.2		12.76	2954		12.76	2958		12.76	3522
	12.77	2967		12.77	4147		12.77	3899		12.77	1631		12.77	1408		12.77	2086.7		12.77	2986		12.77	2967		12.77	3559.2
	12.78	2959		12.78	4114		12.78	3913		12.78	1630.5		12.78	1449		12.78	2089.5		12.78	3039		12.78	2959		12.78	3549.6
	12.79	2963		12.79	4150		12.79	3879		12.79	1626		12.79	1472.5		12.79	2088.1		12.79	2982		12.79	2963		12.79	3606
	12.8	2976		12.8	4214		12.8	3921		12.8	1636		12.8	1458.5		12.8	2021.6		12.8	2976		12.8	2976		12.8	3608.4
	12.81	2962		12.81	4225		12.81	3982		12.81	1654.5		12.81	1455		12.81	1989.4		12.81	2990		12.81	2962		12.81	3600
	12.82	2971		12.82	4213		12.82	3942		12.82	1670		12.82	1432		12.82	1981		12.82	3006		12.82	2971		12.82	3544.8
	12.83	3008		12.83	4316		12.83	3936		12.83	1656.5		12.83	1439.5		12.83	2031.4		12.83	2986		12.83	3008		12.83	3547.2
	12.84	2994		12.84	4226		12.84	3949		12.84	1693		12.84	1456		12.84	2080.4		12.84	3018		12.84	2994		12.84	3501.6
	12.85	2984		12.85	4227		12.85	3895		12.85	1683.5		12.85	1458		12.85	2062.2		12.85	3049		12.85	2984		12.85	3549.6
	12.86	3039		12.86	4141		12.86	3955		12.86	1642		12.86	1447		12.86	2058.7		12.86	3077		12.86	3039		12.86	3574.8
	12.87	2980		12.87	4215		12.87	3946		12.87	1647		12.87	1433		12.87	2032.1		12.87	3031		12.87	2980		12.87	3585.6
	12.88	2936		12.88	4189		12.88	3975		12.88	1661		12.88	1432		12.88	2093		12.88	3069		12.88	2936		12.88	3618
	12.89	2965		12.89	4223		12.89	3955		12.89	1675.5		12.89	1447.5		12.89	2062.9		12.89	3057		12.89	2965		12.89	3541.2
	12.9	2952		12.9	4218		12.9	3860		12.9	1696		12.9	1434.5		12.9	2084.6		12.9	3040		12.9	2952		12.9	3547.2
	12.91	2947		12.91	4198		12.91	3931		12.91	1695.5		12.91	1461.5		12.91	2065		12.91	2998		12.91	2947		12.91	3582
	12.92	2951		12.92	4214		12.92	3990		12.92	1694		12.92	1452.5		12.92	2082.5		12.92	3004		12.92	2951		12.92	3572.4
	12.93	2922		12.93	4249		12.93	3939		12.93	1670.5		12.93	1429		12.93	2058.7		12.93	2965		12.93	2922		12.93	3546
	12.94	2953		12.94	4189		12.94	3945		12.94	1646.5		12.94	1442		12.94	2012.5		12.94	2983		12.94	2953		12.94	3548.4
	12.95	2954		12.95	4208		12.95	3928		12.95	1642.5		12.95	1470.5		12.95	2046.8		12.95	2974		12.95	2954		12.95	3480
	12.96	2960		12.96	4197		12.96	3974		12.96	1644.5		12.96	1475.5		12.96	2037.7		12.96	3061		12.96	2960		12.96	3522
	12.97	2936		12.97	4242		12.97	4034		12.97	1664		12.97	1466.5		12.97	2042.6		12.97	3080		12.97	2936		12.97	3591.6
	12.98	2995		12.98	4246		12.98	3955		12.98	1668.5		12.98	1466.5		12.98	2025.8		12.98	3032		12.98	2995		12.98	3580.8
	12.99	2954		12.99	4247		12.99	3936		12.99	1638.5		12.99	1451		12.99	2027.9		12.99	2973		12.99	2954		12.99	3494.4
	13	2937		13	4222		13	3963		13	1635		13	1459.5		13	2102.8		13	3021		13	2937		13	3502.8
	13.01	2948		13.01	4215		13.01	4035		13.01	1637		13.01	1474.5		13.01	2066.4		13.01	3033		13.01	2948		13.01	3543.6
	13.02	2955		13.02	4241		13.02	4064		13.02	1631		13.02	1475		13.02	2042.6		13.02	2989		13.02	2955		13.02	3554.4
	13.03	2967		13.03	4186		13.03	4006		13.03	1649.5		13.03	1466		13.03	2114.7		13.03	2977		13.03	2967		13.03	3716.4
	13.04	2992		13.04	4267		13.04	3948		13.04	1678.5		13.04	1449.5		13.04	2058.7		13.04	3006		13.04	2992		13.04	3643.2
	13.05	2954		13.05	4221		13.05	3875		13.05	1668		13.05	1448.5		13.05	2055.2		13.05	3051		13.05	2954		13.05	3516
	13.06	2965		13.06	4162		13.06	3937		13.06	1648		13.06	1452		13.06	2043.3		13.06	3047		13.06	2965		13.06	3505.2
	13.07	2997		13.07	4223		13.07	3948		13.07	1629.5		13.07	1449.5		13.07	2064.3		13.07	3047		13.07	2997		13.07	3606
	13.08	2958		13.08	4258		13.08	3950		13.08	1610		13.08	1405		13.08	2060.8		13.08	3084		13.08	2958		13.08	3556.8
	13.09	3003		13.09	4259		13.09	3856		13.09	1619		13.09	1423.5		13.09	2053.1		13.09	3048		13.09	3003		13.09	3535.2
	13.1	3012		13.1	4228		13.1	3893		13.1	1648		13.1	1453.5		13.1	2084.6		13.1	3025		13.1	3012		13.1	3565.2
	13.11	2974		13.11	4194		13.11	3937		13.11	1668.5		13.11	1450.5		13.11	2051		13.11	3028		13.11	2974		13.11	3548.4
	13.12	2902		13.12	4197		13.12	3972		13.12	1671.5		13.12	1495.5		13.12	2058.7		13.12	3041		13.12	2902		13.12	3594
	13.13	2968		13.13	4238		13.13	4048		13.13	1673		13.13	1477.5		13.13	2067.1		13.13	3037		13.13	2968		13.13	3604.8
	13.14	2980		13.14	4224		13.14	4002		13.14	1683		13.14	1439.5		13.14	2069.9		13.14	3065		13.14	2980		13.14	3558
	13.15	2958		13.15	4187		13.15	3965		13.15	1680		13.15	1461.5		13.15	2085.3		13.15	3091		13.15	2958		13.15	3631.2
	13.16	2947		13.16	4231		13.16	4039		13.16	1663		13.16	1440		13.16	2091.6		13.16	3116		13.16	2947		13.16	3661.2
	13.17	2960		13.17	4259		13.17	3999		13.17	1677.5		13.17	1437.5		13.17	2094.4		13.17	3123		13.17	2960		13.17	3621.6
	13.18	2988		13.18	4299		13.18	3954		13.18	1661		13.18	1453.5		13.18	2097.2		13.18	3121		13.18	2988		13.18	3573.6
	13.19	2926		13.19	4248		13.19	3939		13.19	1667.5		13.19	1453.5		13.19	2068.5		13.19	3093		13.19	2926		13.19	3544.8
	13.2	2924		13.2	4227		13.2	3977		13.2	1674		13.2	1470.5		13.2	2081.1		13.2	3076		13.2	2924		13.2	3595.2
	13.21	2970		13.21	4288		13.21	4047		13.21	1659		13.21	1468		13.21	2084.6		13.21	3035		13.21	2970		13.21	3556.8
	13.22	2968		13.22	4308		13.22	4019		13.22	1674		13.22	1459		13.22	2074.1		13.22	3050		13.22	2968		13.22	3516
	13.23	3034		13.23	4271		13.23	4027		13.23	1690		13.23	1462		13.23	2074.1		13.23	3115		13.23	3034		13.23	3639.6
	13.24	2954		13.24	4238		13.24	3975		13.24	1662		13.24	1454		13.24	2101.4		13.24	3087		13.24	2954		13.24	3663.6
	13.25	2974		13.25	4263		13.25	3965		13.25	1635		13.25	1444.5		13.25	2081.1		13.25	3125		13.25	2974		13.25	3622.8
	13.26	3002		13.26	4276		13.26	3974		13.26	1650.5		13.26	1454		13.26	2071.3		13.26	3063		13.26	3002		13.26	3624
	13.27	3058		13.27	4213		13.27	3995		13.27	1664		13.27	1424		13.27	2056.6		13.27	3080		13.27	3058		13.27	3621.6
	13.28	3036		13.28	4216		13.28	4018		13.28	1660.5		13.28	1464		13.28	2076.9		13.28	3119		13.28	3036		13.28	3626.4
	13.29	3011		13.29	4238		13.29	3980		13.29	1659		13.29	1481		13.29	2102.1		13.29	3083		13.29	3011		13.29	3644.4
	13.3	2985		13.3	4257		13.3	4010		13.3	1637		13.3	1473.5		13.3	2090.9		13.3	3063		13.3	2985		13.3	3608.4
	13.31	2956		13.31	4255		13.31	3988		13.31	1610.5		13.31	1467		13.31	2081.8		13.31	3047		13.31	2956		13.31	3584.4
	13.32	2969		13.32	4260		13.32	3962		13.32	1661		13.32	1472		13.32	2086		13.32	3025		13.32	2969		13.32	3618
	13.33	2961		13.33	4238		13.33	4023		13.33	1686		13.33	1486		13.33	2096.5		13.33	3036		13.33	2961		13.33	3640.8
	13.34	2965		13.34	4285		13.34	4018		13.34	1651.5		13.34	1473.5		13.34	2057.3		13.34	3052		13.34	2965		13.34	3655.2
	13.35	3035		13.35	4321		13.35	3976		13.35	1617		13.35	1465.5		13.35	2081.1		13.35	3024		13.35	3035		13.35	3642
	13.36	2983		13.36	4311		13.36	3970		13.36	1619		13.36	1468.5		13.36	2073.4		13.36	3073		13.36	2983		13.36	3669.6
	13.37	3024		13.37	4288		13.37	3957		13.37	1639		13.37	1486		13.37	2055.9		13.37	3067		13.37	3024		13.37	3601.2
	13.38	3075		13.38	4310		13.38	3922		13.38	1652.5		13.38	1518.5		13.38	2075.5		13.38	3014		13.38	3075		13.38	3624
	13.39	3037		13.39	4324		13.39	3962		13.39	1654.5		13.39	1514.5		13.39	2112.6		13.39	3051		13.39	3037		13.39	3654
	13.4	3025		13.4	4256		13.4	4011		13.4	1649.5		13.4	1478.5		13.4	2171.4		13.4	3091		13.4	3025		13.4	3618
	13.41	3051		13.41	4275		13.41	4041		13.41	1655		13.41	1479		13.41	2146.9		13.41	3045		13.41	3051		13.41	3638.4
	13.42	3012		13.42	4326		13.42	4069		13.42	1642.5		13.42	1469.5		13.42	2085.3		13.42	3080		13.42	3012		13.42	3645.6
	13.43	3024		13.43	4297		13.43	4039		13.43	1643.5		13.43	1472.5		13.43	2083.9		13.43	3122		13.43	3024		13.43	3644.4
	13.44	3032		13.44	4347		13.44	3978		13.44	1671		13.44	1485.5		13.44	2110.5		13.44	3104		13.44	3032		13.44	3595.2
	13.45	3011		13.45	4371		13.45	4007		13.45	1631.5		13.45	1473		13.45	2076.9		13.45	3097		13.45	3011		13.45	3643.2
	13.46	3009		13.46	4316		13.46	4019		13.46	1643.5		13.46	1464.5		13.46	2051.7		13.46	3028		13.46	3009		13.46	3637.2
	13.47	2967		13.47	4213		13.47	3986		13.47	1676		13.47	1452		13.47	2093.7		13.47	3061		13.47	2967		13.47	3643.2
	13.48	2996		13.48	4324		13.48	4028		13.48	1677.5		13.48	1479		13.48	2138.5		13.48	3035		13.48	2996		13.48	3598.8
	13.49	3006		13.49	4358		13.49	4019		13.49	1653.5		13.49	1490.5		13.49	2111.2		13.49	3085		13.49	3006		13.49	3655.2
	13.5	2986		13.5	4341		13.5	3994		13.5	1678.5		13.5	1472.5		13.5	2084.6		13.5	3098		13.5	2986		13.5	3726
	13.51	2959		13.51	4326		13.51	4064		13.51	1701.5		13.51	1474		13.51	2139.2		13.51	3119		13.51	2959		13.51	3728.4
	13.52	2962		13.52	4355		13.52	4066		13.52	1628		13.52	1523.5		13.52	2127.3		13.52	3110		13.52	2962		13.52	3744
	13.53	3020		13.53	4338		13.53	4021		13.53	1623		13.53	1513		13.53	2118.2		13.53	3067		13.53	3020		13.53	3769.2
	13.54	3016		13.54	4296		13.54	3982		13.54	1664.5		13.54	1481		13.54	2089.5		13.54	3109		13.54	3016		13.54	3746.4
	13.55	3056		13.55	4305		13.55	3998		13.55	1652		13.55	1439.5		13.55	2099.3		13.55	3076		13.55	3056		13.55	3729.6
	13.56	3077		13.56	4257		13.56	3961		13.56	1662.5		13.56	1450		13.56	2104.2		13.56	3051		13.56	3077		13.56	3693.6
	13.57	3020		13.57	4332		13.57	4024		13.57	1667		13.57	1524		13.57	2094.4		13.57	3090		13.57	3020		13.57	3630
	13.58	2939		13.58	4346		13.58	3983		13.58	1676.5		13.58	1528		13.58	2088.8		13.58	3094		13.58	2939		13.58	3613.2
	13.59	2956		13.59	4338		13.59	3981		13.59	1679.5		13.59	1507.5		13.59	2117.5		13.59	3096		13.59	2956		13.59	3650.4
	13.6	2999		13.6	4329		13.6	4037		13.6	1664.5		13.6	1501		13.6	2156		13.6	3107		13.6	2999		13.6	3712.8
	13.61	2979		13.61	4325		13.61	4052		13.61	1663.5		13.61	1492		13.61	2174.9		13.61	3066		13.61	2979		13.61	3727.2
	13.62	2999		13.62	4289		13.62	3998		13.62	1658		13.62	1497		13.62	2108.4		13.62	3109		13.62	2999		13.62	3709.2
	13.63	3047		13.63	4256		13.63	3996		13.63	1641.5		13.63	1514.5		13.63	2116.1		13.63	3137		13.63	3047		13.63	3680.4
	13.64	3062		13.64	4287		13.64	4021		13.64	1667.5		13.64	1519.5		13.64	2135.7		13.64	3130		13.64	3062		13.64	3663.6
	13.65	3058		13.65	4266		13.65	4036		13.65	1637.5		13.65	1500.5		13.65	2138.5		13.65	3152		13.65	3058		13.65	3670.8
	13.66	3037		13.66	4268		13.66	4040		13.66	1607.5		13.66	1507		13.66	2164.4		13.66	3142		13.66	3037		13.66	3685.2
	13.67	3063		13.67	4303		13.67	4107		13.67	1639.5		13.67	1501.5		13.67	2149.7		13.67	3112		13.67	3063		13.67	3752.4
	13.68	3068		13.68	4310		13.68	4082		13.68	1640.5		13.68	1489.5		13.68	2135.7		13.68	3074		13.68	3068		13.68	3680.4
	13.69	3073		13.69	4330		13.69	4066		13.69	1663.5		13.69	1483		13.69	2131.5		13.69	3046		13.69	3073		13.69	3662.4
	13.7	3024		13.7	4284		13.7	4098		13.7	1664		13.7	1475.5		13.7	2144.1		13.7	3109		13.7	3024		13.7	3698.4
	13.71	2995		13.71	4238		13.71	4036		13.71	1692.5		13.71	1441.5		13.71	2163		13.71	3131		13.71	2995		13.71	3686.4
	13.72	2982		13.72	4346		13.72	4047		13.72	1674		13.72	1491.5		13.72	2142		13.72	3100		13.72	2982		13.72	3699.6
	13.73	3025		13.73	4348		13.73	4019		13.73	1656.5		13.73	1502.5		13.73	2112.6		13.73	3090		13.73	3025		13.73	3670.8
	13.74	3024		13.74	4246		13.74	4104		13.74	1650.5		13.74	1497		13.74	2098.6		13.74	3180		13.74	3024		13.74	3615.6
	13.75	3032		13.75	4277		13.75	4070		13.75	1639		13.75	1476		13.75	2074.8		13.75	3195		13.75	3032		13.75	3697.2
	13.76	3098		13.76	4304		13.76	4002		13.76	1634		13.76	1463.5		13.76	2105.6		13.76	3164		13.76	3098		13.76	3673.2
	13.77	3053		13.77	4333		13.77	4064		13.77	1651.5		13.77	1474		13.77	2127.3		13.77	3186		13.77	3053		13.77	3644.4
	13.78	3078		13.78	4297		13.78	4107		13.78	1668.5		13.78	1493		13.78	2146.9		13.78	3146		13.78	3078		13.78	3639.6
	13.79	3078		13.79	4299		13.79	4065		13.79	1646		13.79	1478		13.79	2130.8		13.79	3176		13.79	3078		13.79	3728.4
	13.8	3031		13.8	4270		13.8	3969		13.8	1650.5		13.8	1485.5		13.8	2112.6		13.8	3181		13.8	3031		13.8	3748.8
	13.81	3000		13.81	4310		13.81	4029		13.81	1675		13.81	1498		13.81	2120.3		13.81	3179		13.81	3000		13.81	3720
	13.82	2964		13.82	4317		13.82	4038		13.82	1652		13.82	1510.5		13.82	2125.9		13.82	3180		13.82	2964		13.82	3717.6
	13.83	2983		13.83	4353		13.83	3985		13.83	1643.5		13.83	1529.5		13.83	2122.4		13.83	3106		13.83	2983		13.83	3721.2
	13.84	3088		13.84	4394		13.84	4009		13.84	1662		13.84	1526.5		13.84	2128.7		13.84	3066		13.84	3088		13.84	3616.8
	13.85	3097		13.85	4365		13.85	4040		13.85	1672		13.85	1513		13.85	2137.8		13.85	3133		13.85	3097		13.85	3687.6
	13.86	3030		13.86	4386		13.86	4026		13.86	1659.5		13.86	1498		13.86	2139.2		13.86	3173		13.86	3030		13.86	3766.8
	13.87	3022		13.87	4343		13.87	4084		13.87	1695		13.87	1477		13.87	2181.9		13.87	3172		13.87	3022		13.87	3722.4
	13.88	3035		13.88	4324		13.88	4102		13.88	1698		13.88	1475.5		13.88	2173.5		13.88	3151		13.88	3035		13.88	3678
	13.89	3039		13.89	4348		13.89	4053		13.89	1676.5		13.89	1504.5		13.89	2159.5		13.89	3123		13.89	3039		13.89	3664.8
	13.9	3021		13.9	4300		13.9	4050		13.9	1658		13.9	1486.5		13.9	2171.4		13.9	3121		13.9	3021		13.9	3675.6
	13.91	2986		13.91	4323		13.91	4043		13.91	1637		13.91	1491		13.91	2184		13.91	3085		13.91	2986		13.91	3651.6
	13.92	3023		13.92	4339		13.92	4026		13.92	1672.5		13.92	1500.5		13.92	2123.8		13.92	3115		13.92	3023		13.92	3702
	13.93	3104		13.93	4335		13.93	4120		13.93	1660.5		13.93	1513.5		13.93	2116.8		13.93	3122		13.93	3104		13.93	3742.8
	13.94	3060		13.94	4370		13.94	4102		13.94	1669		13.94	1547.5		13.94	2131.5		13.94	3131		13.94	3060		13.94	3685.2
	13.95	3053		13.95	4310		13.95	4058		13.95	1663		13.95	1512.5		13.95	2130.8		13.95	3115		13.95	3053		13.95	3715.2
	13.96	3118		13.96	4310		13.96	4100		13.96	1642.5		13.96	1520		13.96	2148.3		13.96	3110		13.96	3118		13.96	3706.8
	13.97	3076		13.97	4309		13.97	4054		13.97	1644.5		13.97	1501.5		13.97	2146.2		13.97	3143		13.97	3076		13.97	3718.8
	13.98	3070		13.98	4308		13.98	4064		13.98	1651		13.98	1489.5		13.98	2171.4		13.98	3158		13.98	3070		13.98	3656.4
	13.99	3102		13.99	4342		13.99	4107		13.99	1650.5		13.99	1498		13.99	2153.2		13.99	3182		13.99	3102		13.99	3643.2
	14	3085		14	4374		14	4151		14	1677		14	1525.5		14	2152.5		14	3129		14	3085		14	3603.6
	14.01	3034		14.01	4353		14.01	4130		14.01	1696		14.01	1525.5		14.01	2174.2		14.01	3144		14.01	3034		14.01	3589.2
	14.02	3087		14.02	4328		14.02	4140		14.02	1670		14.02	1520.5		14.02	2198.7		14.02	3167		14.02	3087		14.02	3661.2
	14.03	3086		14.03	4399		14.03	4065		14.03	1660		14.03	1514.5		14.03	2167.9		14.03	3157		14.03	3086		14.03	3711.6
	14.04	2962		14.04	4375		14.04	4083		14.04	1646.5		14.04	1522.5		14.04	2154.6		14.04	3178		14.04	2962		14.04	3741.6
	14.05	2974		14.05	4387		14.05	4180		14.05	1638		14.05	1507		14.05	2176.3		14.05	3160		14.05	2974		14.05	3748.8
	14.06	3082		14.06	4387		14.06	4193		14.06	1661		14.06	1499.5		14.06	2196.6		14.06	3156		14.06	3082		14.06	3742.8
	14.07	3084		14.07	4381		14.07	4146		14.07	1663.5		14.07	1534.5		14.07	2143.4		14.07	3159		14.07	3084		14.07	3718.8
	14.08	3023		14.08	4403		14.08	4161		14.08	1656		14.08	1559.5		14.08	2145.5		14.08	3110		14.08	3023		14.08	3697.2
	14.09	3026		14.09	4442		14.09	4125		14.09	1658		14.09	1534.5		14.09	2210.6		14.09	3079		14.09	3026		14.09	3720
	14.1	3084		14.1	4457		14.1	4085		14.1	1665.5		14.1	1527.5		14.1	2211.3		14.1	3187		14.1	3084		14.1	3782.4
	14.11	3040		14.11	4367		14.11	4113		14.11	1640.5		14.11	1520		14.11	2177		14.11	3182		14.11	3040		14.11	3817.2
	14.12	3041		14.12	4336		14.12	4101		14.12	1647.5		14.12	1521		14.12	2181.9		14.12	3126		14.12	3041		14.12	3796.8
	14.13	3071		14.13	4319		14.13	4176		14.13	1665.5		14.13	1520.5		14.13	2152.5		14.13	3142		14.13	3071		14.13	3807.6
	14.14	3107		14.14	4407		14.14	4150		14.14	1704.5		14.14	1506.5		14.14	2174.2		14.14	3181		14.14	3107		14.14	3802.8
	14.15	3119		14.15	4428		14.15	4124		14.15	1690.5		14.15	1475		14.15	2167.9		14.15	3161		14.15	3119		14.15	3706.8
	14.16	3083		14.16	4385		14.16	4142		14.16	1684		14.16	1509		14.16	2181.9		14.16	3188		14.16	3083		14.16	3688.8
	14.17	3103		14.17	4433		14.17	4138		14.17	1682		14.17	1534		14.17	2237.2		14.17	3204		14.17	3103		14.17	3726
	14.18	3077		14.18	4378		14.18	4106		14.18	1682.5		14.18	1521.5		14.18	2212.7		14.18	3209		14.18	3077		14.18	3783.6
	14.19	3083		14.19	4417		14.19	4111		14.19	1654.5		14.19	1508		14.19	2195.9		14.19	3225		14.19	3083		14.19	3768
	14.2	3126		14.2	4405		14.2	4094		14.2	1659		14.2	1507.5		14.2	2212		14.2	3238		14.2	3126		14.2	3783.6
	14.21	3098		14.21	4391		14.21	4133		14.21	1653		14.21	1514.5		14.21	2200.1		14.21	3173		14.21	3098		14.21	3751.2
	14.22	3107		14.22	4360		14.22	4144		14.22	1649		14.22	1507		14.22	2215.5		14.22	3145		14.22	3107		14.22	3735.6
	14.23	3078		14.23	4336		14.23	4125		14.23	1654.5		14.23	1496.5		14.23	2235.1		14.23	3115		14.23	3078		14.23	3694.8
	14.24	3052		14.24	4365		14.24	4130		14.24	1679.5		14.24	1489		14.24	2200.1		14.24	3130		14.24	3052		14.24	3694.8
	14.25	3031		14.25	4411		14.25	4148		14.25	1674.5		14.25	1499		14.25	2167.9		14.25	3157		14.25	3031		14.25	3747.6
	14.26	3026		14.26	4426		14.26	4137		14.26	1656		14.26	1510		14.26	2171.4		14.26	3137		14.26	3026		14.26	3775.2
	14.27	3075		14.27	4459		14.27	4113		14.27	1614		14.27	1506		14.27	2161.6		14.27	3131		14.27	3075		14.27	3764.4
	14.28	3073		14.28	4535		14.28	4105		14.28	1659.5		14.28	1512		14.28	2168.6		14.28	3148		14.28	3073		14.28	3798
	14.29	3085		14.29	4510		14.29	4098		14.29	1687		14.29	1526		14.29	2163.7		14.29	3185		14.29	3085		14.29	3826.8
	14.3	3130		14.3	4366		14.3	4103		14.3	1693		14.3	1519		14.3	2191.7		14.3	3187		14.3	3130		14.3	3822
	14.31	3065		14.31	4353		14.31	4102		14.31	1674		14.31	1493		14.31	2193.1		14.31	3194		14.31	3065		14.31	3805.2
	14.32	3094		14.32	4358		14.32	4124		14.32	1684.5		14.32	1473.5		14.32	2213.4		14.32	3133		14.32	3094		14.32	3759.6
	14.33	3070		14.33	4410		14.33	4105		14.33	1696.5		14.33	1529.5		14.33	2194.5		14.33	3143		14.33	3070		14.33	3720
	14.34	3068		14.34	4423		14.34	4098		14.34	1686		14.34	1534.5		14.34	2188.2		14.34	3174		14.34	3068		14.34	3766.8
	14.35	3097		14.35	4430		14.35	4115		14.35	1696		14.35	1504.5		14.35	2200.1		14.35	3147		14.35	3097		14.35	3778.8
	14.36	3070		14.36	4430		14.36	4162		14.36	1712.5		14.36	1485.5		14.36	2165.1		14.36	3082		14.36	3070		14.36	3871.2
	14.37	3110		14.37	4370		14.37	4161		14.37	1661		14.37	1514.5		14.37	2164.4		14.37	3156		14.37	3110		14.37	3825.6
	14.38	3082		14.38	4375		14.38	4180		14.38	1671		14.38	1510		14.38	2143.4		14.38	3241		14.38	3082		14.38	3835.2
	14.39	3058		14.39	4355		14.39	4228		14.39	1653.5		14.39	1524.5		14.39	2138.5		14.39	3187		14.39	3058		14.39	3818.4
	14.4	3068		14.4	4374		14.4	4203		14.4	1645		14.4	1547		14.4	2162.3		14.4	3203		14.4	3068		14.4	3772.8
	14.41	3067		14.41	4433		14.41	4204		14.41	1657.5		14.41	1538		14.41	2152.5		14.41	3205		14.41	3067		14.41	3769.2
	14.42	3100		14.42	4431		14.42	4163		14.42	1688.5		14.42	1501.5		14.42	2164.4		14.42	3155		14.42	3100		14.42	3753.6
	14.43	3126		14.43	4384		14.43	4100		14.43	1684.5		14.43	1495.5		14.43	2177		14.43	3157		14.43	3126		14.43	3740.4
	14.44	3089		14.44	4392		14.44	4071		14.44	1669		14.44	1513.5		14.44	2198		14.44	3179		14.44	3089		14.44	3711.6
	14.45	3066		14.45	4420		14.45	4114		14.45	1658.5		14.45	1485.5		14.45	2190.3		14.45	3165		14.45	3066		14.45	3792
	14.46	3129		14.46	4416		14.46	4176		14.46	1690		14.46	1464		14.46	2163		14.46	3122		14.46	3129		14.46	3756
	14.47	3167		14.47	4430		14.47	4112		14.47	1706		14.47	1511		14.47	2157.4		14.47	3110		14.47	3167		14.47	3739.2
	14.48	3134		14.48	4357		14.48	4062		14.48	1681.5		14.48	1499.5		14.48	2141.3		14.48	3142		14.48	3134		14.48	3802.8
	14.49	3124		14.49	4426		14.49	4045		14.49	1672.5		14.49	1481.5		14.49	2139.9		14.49	3149		14.49	3124		14.49	3764.4
	14.5	3060		14.5	4583		14.5	4110		14.5	1675		14.5	1496.5		14.5	2154.6		14.5	3142		14.5	3060		14.5	3766.8
	14.51	3048		14.51	4609		14.51	4186		14.51	1654.5		14.51	1512.5		14.51	2183.3		14.51	3150		14.51	3048		14.51	3787.2
	14.52	3033		14.52	4567		14.52	4166		14.52	1651.5		14.52	1529		14.52	2181.2		14.52	3175		14.52	3033		14.52	3748.8
	14.53	3082		14.53	4493		14.53	4164		14.53	1663		14.53	1512		14.53	2161.6		14.53	3163		14.53	3082		14.53	3780
	14.54	3159		14.54	4430		14.54	4164		14.54	1651.5		14.54	1507.5		14.54	2179.1		14.54	3100		14.54	3159		14.54	3811.2
	14.55	3156		14.55	4425		14.55	4195		14.55	1663		14.55	1507.5		14.55	2199.4		14.55	3087		14.55	3156		14.55	3711.6
	14.56	3158		14.56	4459		14.56	4274		14.56	1671		14.56	1533		14.56	2195.2		14.56	3104		14.56	3158		14.56	3735.6
	14.57	3155		14.57	4383		14.57	4243		14.57	1673		14.57	1517		14.57	2188.9		14.57	3167		14.57	3155		14.57	3703.2
	14.58	3171		14.58	4385		14.58	4173		14.58	1643.5		14.58	1498		14.58	2208.5		14.58	3270		14.58	3171		14.58	3667.2
	14.59	3154		14.59	4432		14.59	4142		14.59	1643.5		14.59	1502		14.59	2185.4		14.59	3217		14.59	3154		14.59	3656.4
	14.6	3149		14.6	4418		14.6	4128		14.6	1639		14.6	1499		14.6	2163.7		14.6	3179		14.6	3149		14.6	3765.6
	14.61	3105		14.61	4424		14.61	4148		14.61	1687.5		14.61	1487		14.61	2146.9		14.61	3172		14.61	3105		14.61	3808.8
	14.62	3113		14.62	4393		14.62	4170		14.62	1681		14.62	1473.5		14.62	2132.9		14.62	3134		14.62	3113		14.62	3783.6
	14.63	3113		14.63	4456		14.63	4160		14.63	1669		14.63	1481		14.63	2121		14.63	3135		14.63	3113		14.63	3718.8
	14.64	3073		14.64	4509		14.64	4232		14.64	1661		14.64	1494.5		14.64	2145.5		14.64	3140		14.64	3073		14.64	3687.6
	14.65	3050		14.65	4510		14.65	4221		14.65	1658		14.65	1493		14.65	2154.6		14.65	3109		14.65	3050		14.65	3742.8
	14.66	3060		14.66	4520		14.66	4168		14.66	1663		14.66	1511		14.66	2191		14.66	3097		14.66	3060		14.66	3787.2
	14.67	3090		14.67	4511		14.67	4151		14.67	1669		14.67	1521.5		14.67	2206.4		14.67	3081		14.67	3090		14.67	3740.4
	14.68	3065		14.68	4462		14.68	4176		14.68	1661.5		14.68	1540.5		14.68	2179.1		14.68	3129		14.68	3065		14.68	3724.8
	14.69	3099		14.69	4454		14.69	4159		14.69	1650.5		14.69	1528.5		14.69	2191.7		14.69	3197		14.69	3099		14.69	3769.2
	14.7	3094		14.7	4460		14.7	4114		14.7	1641		14.7	1508		14.7	2177.7		14.7	3285		14.7	3094		14.7	3710.4
	14.71	3068		14.71	4492		14.71	4160		14.71	1643.5		14.71	1503.5		14.71	2195.2		14.71	3196		14.71	3068		14.71	3728.4
	14.72	3115		14.72	4430		14.72	4154		14.72	1669		14.72	1510		14.72	2166.5		14.72	3167		14.72	3115		14.72	3747.6
	14.73	3108		14.73	4397		14.73	4158		14.73	1677.5		14.73	1512		14.73	2152.5		14.73	3169		14.73	3108		14.73	3750
	14.74	3137		14.74	4437		14.74	4156		14.74	1648		14.74	1478.5		14.74	2150.4		14.74	3190		14.74	3137		14.74	3733.2
	14.75	3080		14.75	4406		14.75	4194		14.75	1650		14.75	1474.5		14.75	2176.3		14.75	3128		14.75	3080		14.75	3739.2
	14.76	3095		14.76	4400		14.76	4195		14.76	1647		14.76	1495.5		14.76	2169.3		14.76	3125		14.76	3095		14.76	3849.6
	14.77	3095		14.77	4481		14.77	4192		14.77	1647.5		14.77	1491.5		14.77	2175.6		14.77	3129		14.77	3095		14.77	3782.4
	14.78	3066		14.78	4472		14.78	4214		14.78	1656		14.78	1511		14.78	2224.6		14.78	3145		14.78	3066		14.78	3736.8
	14.79	3107		14.79	4431		14.79	4191		14.79	1652.5		14.79	1525.5		14.79	2235.8		14.79	3123		14.79	3107		14.79	3702
	14.8	3046		14.8	4436		14.8	4193		14.8	1665		14.8	1508		14.8	2188.9		14.8	3168		14.8	3046		14.8	3680.4
	14.81	3043		14.81	4467		14.81	4179		14.81	1708		14.81	1495		14.81	2177.7		14.81	3134		14.81	3043		14.81	3681.6
	14.82	3060		14.82	4442		14.82	4123		14.82	1698		14.82	1504		14.82	2188.2		14.82	3133		14.82	3060		14.82	3754.8
	14.83	3062		14.83	4436		14.83	4128		14.83	1623.5		14.83	1500		14.83	2169.3		14.83	3137		14.83	3062		14.83	3834
	14.84	3084		14.84	4387		14.84	4121		14.84	1632.5		14.84	1509		14.84	2202.9		14.84	3121		14.84	3084		14.84	3819.6
	14.85	3091		14.85	4375		14.85	4122		14.85	1642.5		14.85	1507.5		14.85	2218.3		14.85	3130		14.85	3091		14.85	3739.2
	14.86	3053		14.86	4460		14.86	4160		14.86	1643		14.86	1509		14.86	2193.8		14.86	3155		14.86	3053		14.86	3694.8
	14.87	3058		14.87	4490		14.87	4186		14.87	1640.5		14.87	1510.5		14.87	2191		14.87	3158		14.87	3058		14.87	3746.4
	14.88	3068		14.88	4429		14.88	4276		14.88	1635		14.88	1502.5		14.88	2207.8		14.88	3201		14.88	3068		14.88	3759.6
	14.89	3066		14.89	4380		14.89	4246		14.89	1643		14.89	1504		14.89	2218.3		14.89	3165		14.89	3066		14.89	3746.4
	14.9	3063		14.9	4470		14.9	4160		14.9	1668		14.9	1494.5		14.9	2219.7		14.9	3140		14.9	3063		14.9	3741.6
	14.91	3063		14.91	4540		14.91	4142		14.91	1647.5		14.91	1492.5		14.91	2188.9		14.91	3184		14.91	3063		14.91	3774
	14.92	3112		14.92	4498		14.92	4130		14.92	1616		14.92	1493		14.92	2171.4		14.92	3168		14.92	3112		14.92	3751.2
	14.93	3114		14.93	4428		14.93	4194		14.93	1620.5		14.93	1512.5		14.93	2186.8		14.93	3105		14.93	3114		14.93	3746.4
	14.94	3111		14.94	4398		14.94	4197		14.94	1634.5		14.94	1481		14.94	2226		14.94	3082		14.94	3111		14.94	3735.6
	14.95	3187		14.95	4444		14.95	4141		14.95	1655.5		14.95	1487.5		14.95	2169.3		14.95	3056		14.95	3187		14.95	3662.4
	14.96	3156		14.96	4491		14.96	4193		14.96	1642		14.96	1495.5		14.96	2160.9		14.96	3100		14.96	3156		14.96	3721.2
	14.97	3091		14.97	4410		14.97	4254		14.97	1632		14.97	1482.5		14.97	2154.6		14.97	3136		14.97	3091		14.97	3721.2
	14.98	3022		14.98	4486		14.98	4227		14.98	1625		14.98	1492.5		14.98	2154.6		14.98	3151		14.98	3022		14.98	3736.8
	14.99	3051		14.99	4495		14.99	4183		14.99	1630.5		14.99	1520.5		14.99	2147.6		14.99	3086		14.99	3051		14.99	3722.4
	15	3128		15	4438		15	4159		15	1628.5		15	1491		15	2127.3		15	3037		15	3128		15	3778.8
	15.01	3162		15.01	4450		15.01	4176		15.01	1639.5		15.01	1515.5		15.01	2124.5		15.01	3121		15.01	3162		15.01	3768
	15.02	3170		15.02	4463		15.02	4209		15.02	1653		15.02	1508.5		15.02	2165.1		15.02	3153		15.02	3170		15.02	3712.8
	15.03	3165		15.03	4455		15.03	4176		15.03	1637		15.03	1479		15.03	2195.9		15.03	3193		15.03	3165		15.03	3738
	15.04	3085		15.04	4410		15.04	4151		15.04	1633.5		15.04	1464		15.04	2216.9		15.04	3166		15.04	3085		15.04	3751.2
	15.05	3035		15.05	4417		15.05	4060		15.05	1623		15.05	1474		15.05	2192.4		15.05	3161		15.05	3035		15.05	3760.8
	15.06	3004		15.06	4485		15.06	4065		15.06	1620		15.06	1483		15.06	2195.2		15.06	3158		15.06	3004		15.06	3757.2
	15.07	3020		15.07	4584		15.07	4125		15.07	1611		15.07	1496		15.07	2200.1		15.07	3172		15.07	3020		15.07	3753.6
	15.08	3014		15.08	4521		15.08	4139		15.08	1602.5		15.08	1501		15.08	2175.6		15.08	3139		15.08	3014		15.08	3742.8
	15.09	3039		15.09	4431		15.09	4187		15.09	1608		15.09	1459.5		15.09	2163.7		15.09	3110		15.09	3039		15.09	3751.2
	15.1	3048		15.1	4420		15.1	4210		15.1	1604		15.1	1444.5		15.1	2168.6		15.1	3082		15.1	3048		15.1	3736.8
	15.11	3075		15.11	4456		15.11	4193		15.11	1607.5		15.11	1475		15.11	2167.9		15.11	3102		15.11	3075		15.11	3697.2
	15.12	3099		15.12	4516		15.12	4145		15.12	1628.5		15.12	1476.5		15.12	2158.1		15.12	3149		15.12	3099		15.12	3712.8
	15.13	3122		15.13	4521		15.13	4112		15.13	1641.5		15.13	1463.5		15.13	2154.6		15.13	3138		15.13	3122		15.13	3718.8
	15.14	3090		15.14	4487		15.14	4157		15.14	1642.5		15.14	1477.5		15.14	2165.1		15.14	3146		15.14	3090		15.14	3738
	15.15	3034		15.15	4399		15.15	4202		15.15	1634		15.15	1483		15.15	2147.6		15.15	3121		15.15	3034		15.15	3700.8
	15.16	3055		15.16	4320		15.16	4199		15.16	1622		15.16	1472.5		15.16	2141.3		15.16	3085		15.16	3055		15.16	3685.2
	15.17	3130		15.17	4449		15.17	4228		15.17	1617.5		15.17	1471.5		15.17	2168.6		15.17	3070		15.17	3130		15.17	3726
	15.18	3103		15.18	4508		15.18	4182		15.18	1612		15.18	1452		15.18	2170		15.18	3064		15.18	3103		15.18	3798
	15.19	3029		15.19	4426		15.19	4188		15.19	1616		15.19	1429.5		15.19	2172.8		15.19	3104		15.19	3029		15.19	3753.6
	15.2	3044		15.2	4436		15.2	4150		15.2	1617.5		15.2	1430.5		15.2	2163		15.2	3115		15.2	3044		15.2	3724.8
	15.21	3099		15.21	4474		15.21	4168		15.21	1608		15.21	1453		15.21	2159.5		15.21	3153		15.21	3099		15.21	3698.4
	15.22	3086		15.22	4416		15.22	4138		15.22	1627		15.22	1473.5		15.22	2175.6		15.22	3178		15.22	3086		15.22	3734.4
	15.23	3098		15.23	4436		15.23	4152		15.23	1632		15.23	1505		15.23	2165.1		15.23	3187		15.23	3098		15.23	3739.2
	15.24	3057		15.24	4448		15.24	4130		15.24	1615.5		15.24	1506		15.24	2180.5		15.24	3170		15.24	3057		15.24	3712.8
	15.25	3086		15.25	4417		15.25	4158		15.25	1605.5		15.25	1491.5		15.25	2182.6		15.25	3161		15.25	3086		15.25	3715.2
	15.26	3100		15.26	4395		15.26	4227		15.26	1625.5		15.26	1494.5		15.26	2151.1		15.26	3154		15.26	3100		15.26	3703.2
	15.27	3088		15.27	4432		15.27	4225		15.27	1624		15.27	1511.5		15.27	2119.6		15.27	3168		15.27	3088		15.27	3676.8
	15.28	3096		15.28	4413		15.28	4166		15.28	1622.5		15.28	1502.5		15.28	2115.4		15.28	3103		15.28	3096		15.28	3657.6
	15.29	3151		15.29	4451		15.29	4085		15.29	1604.5		15.29	1465.5		15.29	2154.6		15.29	3070		15.29	3151		15.29	3678
	15.3	3133		15.3	4449		15.3	4083		15.3	1590		15.3	1448		15.3	2168.6		15.3	3102		15.3	3133		15.3	3730.8
	15.31	3106		15.31	4400		15.31	4106		15.31	1601		15.31	1477		15.31	2182.6		15.31	3118		15.31	3106		15.31	3645.6
	15.32	3109		15.32	4416		15.32	4143		15.32	1621.5		15.32	1512.5		15.32	2219.7		15.32	3081		15.32	3109		15.32	3644.4
	15.33	3084		15.33	4427		15.33	4144		15.33	1622		15.33	1515		15.33	2212.7		15.33	3092		15.33	3084		15.33	3685.2
	15.34	3064		15.34	4473		15.34	4085		15.34	1598.5		15.34	1495.5		15.34	2187.5		15.34	3123		15.34	3064		15.34	3730.8
	15.35	3059		15.35	4460		15.35	4137		15.35	1602.5		15.35	1493.5		15.35	2203.6		15.35	3110		15.35	3059		15.35	3712.8
	15.36	3094		15.36	4374		15.36	4153		15.36	1595.5		15.36	1499		15.36	2214.1		15.36	3096		15.36	3094		15.36	3690
	15.37	3054		15.37	4397		15.37	4147		15.37	1626.5		15.37	1479		15.37	2184.7		15.37	3113		15.37	3054		15.37	3710.4
	15.38	3043		15.38	4417		15.38	4175		15.38	1611.5		15.38	1472.5		15.38	2155.3		15.38	3115		15.38	3043		15.38	3698.4
	15.39	3022		15.39	4392		15.39	4098		15.39	1603		15.39	1472		15.39	2160.9		15.39	3148		15.39	3022		15.39	3716.4
	15.4	2953		15.4	4391		15.4	4102		15.4	1633		15.4	1480.5		15.4	2174.9		15.4	3194		15.4	2953		15.4	3758.4
	15.41	3028		15.41	4404		15.41	4114		15.41	1601		15.41	1479.5		15.41	2167.2		15.41	3219		15.41	3028		15.41	3774
	15.42	3103		15.42	4373		15.42	4101		15.42	1598.5		15.42	1496		15.42	2191		15.42	3161		15.42	3103		15.42	3655.2
	15.43	3099		15.43	4382		15.43	4082		15.43	1620		15.43	1505		15.43	2194.5		15.43	3125		15.43	3099		15.43	3632.4
	15.44	3034		15.44	4420		15.44	3996		15.44	1624		15.44	1479.5		15.44	2201.5		15.44	3104		15.44	3034		15.44	3626.4
	15.45	3011		15.45	4385		15.45	4075		15.45	1607.5		15.45	1482		15.45	2189.6		15.45	3066		15.45	3011		15.45	3645.6
	15.46	3031		15.46	4402		15.46	4139		15.46	1599.5		15.46	1484		15.46	2143.4		15.46	3116		15.46	3031		15.46	3685.2
	15.47	3037		15.47	4438		15.47	4162		15.47	1600		15.47	1476		15.47	2144.1		15.47	3149		15.47	3037		15.47	3686.4
	15.48	3094		15.48	4457		15.48	4145		15.48	1598		15.48	1458.5		15.48	2151.8		15.48	3168		15.48	3094		15.48	3687.6
	15.49	3120		15.49	4423		15.49	4119		15.49	1627		15.49	1458		15.49	2186.8		15.49	3198		15.49	3120		15.49	3718.8
	15.5	3115		15.5	4407		15.5	4104		15.5	1643		15.5	1470		15.5	2219.7		15.5	3184		15.5	3115		15.5	3733.2
	15.51	3064		15.51	4435		15.51	4103		15.51	1629.5		15.51	1453.5		15.51	2202.9		15.51	3137		15.51	3064		15.51	3680.4
	15.52	3019		15.52	4407		15.52	4085		15.52	1604.5		15.52	1457		15.52	2177.7		15.52	3143		15.52	3019		15.52	3655.2
	15.53	3048		15.53	4366		15.53	4090		15.53	1585		15.53	1492		15.53	2166.5		15.53	3159		15.53	3048		15.53	3680.4
	15.54	3055		15.54	4388		15.54	4144		15.54	1589.5		15.54	1504		15.54	2168.6		15.54	3130		15.54	3055		15.54	3738
	15.55	3064		15.55	4449		15.55	4157		15.55	1613		15.55	1463		15.55	2144.8		15.55	3138		15.55	3064		15.55	3758.4
	15.56	3104		15.56	4461		15.56	4174		15.56	1608.5		15.56	1465.5		15.56	2170.7		15.56	3174		15.56	3104		15.56	3766.8
	15.57	3068		15.57	4459		15.57	4195		15.57	1633		15.57	1478		15.57	2214.8		15.57	3149		15.57	3068		15.57	3784.8
	15.58	3025		15.58	4462		15.58	4179		15.58	1633		15.58	1452		15.58	2192.4		15.58	3141		15.58	3025		15.58	3730.8
	15.59	3010		15.59	4445		15.59	4121		15.59	1586		15.59	1450.5		15.59	2142.7		15.59	3141		15.59	3010		15.59	3679.2
	15.6	3036		15.6	4385		15.6	4081		15.6	1565.5		15.6	1477		15.6	2141.3		15.6	3099		15.6	3036		15.6	3700.8
	15.61	3013		15.61	4408		15.61	4097		15.61	1580.5		15.61	1482.5		15.61	2139.9		15.61	3091		15.61	3013		15.61	3672
	15.62	2983		15.62	4456		15.62	4145		15.62	1593.5		15.62	1476		15.62	2163.7		15.62	3063		15.62	2983		15.62	3673.2
	15.63	3002		15.63	4421		15.63	4165		15.63	1585		15.63	1484		15.63	2212		15.63	3091		15.63	3002		15.63	3684
	15.64	3084		15.64	4440		15.64	4176		15.64	1599		15.64	1456		15.64	2202.9		15.64	3132		15.64	3084		15.64	3691.2
	15.65	3101		15.65	4472		15.65	4129		15.65	1617		15.65	1441		15.65	2205.7		15.65	3152		15.65	3101		15.65	3727.2
	15.66	3051		15.66	4457		15.66	4110		15.66	1608		15.66	1445.5		15.66	2183.3		15.66	3140		15.66	3051		15.66	3732
	15.67	3042		15.67	4478		15.67	4125		15.67	1600		15.67	1447.5		15.67	2178.4		15.67	3105		15.67	3042		15.67	3705.6
	15.68	3052		15.68	4481		15.68	4162		15.68	1613.5		15.68	1456		15.68	2204.3		15.68	3126		15.68	3052		15.68	3667.2
	15.69	3056		15.69	4468		15.69	4130		15.69	1622		15.69	1487		15.69	2212.7		15.69	3160		15.69	3056		15.69	3698.4
	15.7	3052		15.7	4459		15.7	4052		15.7	1615.5		15.7	1504.5		15.7	2209.9		15.7	3173		15.7	3052		15.7	3714
	15.71	3026		15.71	4400		15.71	4001		15.71	1609.5		15.71	1483		15.71	2177.7		15.71	3136		15.71	3026		15.71	3732
	15.72	3003		15.72	4354		15.72	4049		15.72	1602.5		15.72	1462		15.72	2162.3		15.72	3109		15.72	3003		15.72	3795.6
	15.73	3007		15.73	4457		15.73	4106		15.73	1602		15.73	1456.5		15.73	2198.7		15.73	3138		15.73	3007		15.73	3805.2
	15.74	3019		15.74	4510		15.74	4088		15.74	1589.5		15.74	1455.5		15.74	2211.3		15.74	3198		15.74	3019		15.74	3678
	15.75	3025		15.75	4499		15.75	4046		15.75	1587		15.75	1458.5		15.75	2214.8		15.75	3136		15.75	3025		15.75	3592.8
	15.76	3007		15.76	4439		15.76	4052		15.76	1605		15.76	1453.5		15.76	2189.6		15.76	3091		15.76	3007		15.76	3656.4
	15.77	3032		15.77	4419		15.77	4086		15.77	1606.5		15.77	1455		15.77	2187.5		15.77	3131		15.77	3032		15.77	3702
	15.78	3066		15.78	4403		15.78	4101		15.78	1617.5		15.78	1450		15.78	2199.4		15.78	3171		15.78	3066		15.78	3676.8
	15.79	3093		15.79	4402		15.79	4112		15.79	1618.5		15.79	1456.5		15.79	2181.2		15.79	3202		15.79	3093		15.79	3627.6
	15.8	3062		15.8	4409		15.8	4156		15.8	1632.5		15.8	1461.5		15.8	2156.7		15.8	3095		15.8	3062		15.8	3619.2
	15.81	3076		15.81	4465		15.81	4109		15.81	1631.5		15.81	1456		15.81	2176.3		15.81	3071		15.81	3076		15.81	3589.2
	15.82	3014		15.82	4528		15.82	4122		15.82	1624.5		15.82	1479.5		15.82	2177.7		15.82	3119		15.82	3014		15.82	3674.4
	15.83	3039		15.83	4492		15.83	4183		15.83	1592.5		15.83	1485		15.83	2162.3		15.83	3124		15.83	3039		15.83	3655.2
	15.84	3062		15.84	4464		15.84	4194		15.84	1605.5		15.84	1481		15.84	2185.4		15.84	3106		15.84	3062		15.84	3644.4
	15.85	3029		15.85	4457		15.85	4177		15.85	1604		15.85	1476.5		15.85	2166.5		15.85	3158		15.85	3029		15.85	3727.2
	15.86	2948		15.86	4457		15.86	4138		15.86	1580		15.86	1491		15.86	2189.6		15.86	3215		15.86	2948		15.86	3706.8
	15.87	2971		15.87	4417		15.87	4069		15.87	1599		15.87	1490.5		15.87	2237.2		15.87	3166		15.87	2971		15.87	3624
	15.88	3003		15.88	4441		15.88	4100		15.88	1623		15.88	1473.5		15.88	2233.7		15.88	3161		15.88	3003		15.88	3624
	15.89	3024		15.89	4485		15.89	4134		15.89	1633.5		15.89	1469		15.89	2195.2		15.89	3163		15.89	3024		15.89	3658.8
	15.9	3030		15.9	4440		15.9	4132		15.9	1614		15.9	1476.5		15.9	2175.6		15.9	3135		15.9	3030		15.9	3651.6
	15.91	2999		15.91	4382		15.91	4130		15.91	1606.5		15.91	1475.5		15.91	2188.2		15.91	3186		15.91	2999		15.91	3645.6
	15.92	2963		15.92	4426		15.92	4141		15.92	1606.5		15.92	1461		15.92	2207.1		15.92	3210		15.92	2963		15.92	3670.8
	15.93	3018		15.93	4477		15.93	4151		15.93	1609.5		15.93	1460.5		15.93	2225.3		15.93	3140		15.93	3018		15.93	3691.2
	15.94	3098		15.94	4456		15.94	4150		15.94	1610		15.94	1461.5		15.94	2198.7		15.94	3119		15.94	3098		15.94	3741.6
	15.95	3067		15.95	4376		15.95	4155		15.95	1610.5		15.95	1456.5		15.95	2164.4		15.95	3114		15.95	3067		15.95	3722.4
	15.96	3013		15.96	4367		15.96	4136		15.96	1613.5		15.96	1463		15.96	2161.6		15.96	3094		15.96	3013		15.96	3648
	15.97	2972		15.97	4432		15.97	4091		15.97	1590		15.97	1473		15.97	2177		15.97	3113		15.97	2972		15.97	3692.4
	15.98	2927		15.98	4453		15.98	4083		15.98	1597		15.98	1480.5		15.98	2211.3		15.98	3124		15.98	2927		15.98	3744
	15.99	2964		15.99	4444		15.99	4159		15.99	1600.5		15.99	1461.5		15.99	2212		15.99	3080		15.99	2964		15.99	3691.2
	16	3028		16	4462		16	4180		16	1598		16	1447		16	2233		16	3095		16	3028		16	3669.6
	16.01	3032		16.01	4474		16.01	4110		16.01	1591		16.01	1462		16.01	2259.6		16.01	3130		16.01	3032		16.01	3680.4
	16.02	3038		16.02	4463		16.02	4028		16.02	1576.5		16.02	1464		16.02	2240		16.02	3116		16.02	3038		16.02	3696
	16.03	3035		16.03	4501		16.03	4062		16.03	1569.5		16.03	1456.5		16.03	2226		16.03	3119		16.03	3035		16.03	3662.4
	16.04	3030		16.04	4538		16.04	4101		16.04	1571		16.04	1451.5		16.04	2221.8		16.04	3106		16.04	3030		16.04	3630
	16.05	3010		16.05	4585		16.05	4071		16.05	1598		16.05	1454		16.05	2209.9		16.05	3112		16.05	3010		16.05	3662.4
	16.06	3018		16.06	4543		16.06	4058		16.06	1596.5		16.06	1443.5		16.06	2227.4		16.06	3119		16.06	3018		16.06	3732
	16.07	3026		16.07	4404		16.07	4129		16.07	1565.5		16.07	1451		16.07	2218.3		16.07	3138		16.07	3026		16.07	3704.4
	16.08	3037		16.08	4393		16.08	4141		16.08	1554		16.08	1429		16.08	2212		16.08	3134		16.08	3037		16.08	3704.4
	16.09	3050		16.09	4477		16.09	4100		16.09	1581.5		16.09	1412.5		16.09	2233		16.09	3137		16.09	3050		16.09	3715.2
	16.1	3027		16.1	4493		16.1	4111		16.1	1593		16.1	1444.5		16.1	2217.6		16.1	3127		16.1	3027		16.1	3717.6
	16.11	3078		16.11	4436		16.11	4179		16.11	1595		16.11	1469		16.11	2188.9		16.11	3145		16.11	3078		16.11	3660
	16.12	3084		16.12	4415		16.12	4155		16.12	1575.5		16.12	1446		16.12	2179.1		16.12	3145		16.12	3084		16.12	3657.6
	16.13	3062		16.13	4441		16.13	4107		16.13	1572		16.13	1439.5		16.13	2160.2		16.13	3110		16.13	3062		16.13	3691.2
	16.14	3037		16.14	4430		16.14	4065		16.14	1574		16.14	1464.5		16.14	2165.8		16.14	3074		16.14	3037		16.14	3718.8
	16.15	3016		16.15	4421		16.15	4045		16.15	1556.5		16.15	1471.5		16.15	2214.1		16.15	3105		16.15	3016		16.15	3686.4
	16.16	3036		16.16	4511		16.16	4104		16.16	1557.5		16.16	1474.5		16.16	2223.9		16.16	3169		16.16	3036		16.16	3630
	16.17	3047		16.17	4533		16.17	4194		16.17	1573		16.17	1447		16.17	2185.4		16.17	3130		16.17	3047		16.17	3643.2
	16.18	3043		16.18	4517		16.18	4169		16.18	1558		16.18	1427		16.18	2187.5		16.18	3128		16.18	3043		16.18	3703.2
	16.19	3041		16.19	4544		16.19	4079		16.19	1551		16.19	1421.5		16.19	2194.5		16.19	3159		16.19	3041		16.19	3733.2
	16.2	3076		16.2	4555		16.2	4047		16.2	1565		16.2	1435.5		16.2	2209.9		16.2	3158		16.2	3076		16.2	3712.8
	16.21	3039		16.21	4555		16.21	4114		16.21	1560.5		16.21	1470		16.21	2223.9		16.21	3127		16.21	3039		16.21	3668.4
	16.22	2951		16.22	4457		16.22	4162		16.22	1589		16.22	1458.5		16.22	2227.4		16.22	3089		16.22	2951		16.22	3708
	16.23	3006		16.23	4462		16.23	4139		16.23	1595.5		16.23	1439.5		16.23	2213.4		16.23	3120		16.23	3006		16.23	3710.4
	16.24	3077		16.24	4497		16.24	4117		16.24	1554.5		16.24	1425		16.24	2188.9		16.24	3159		16.24	3077		16.24	3678
	16.25	3062		16.25	4535		16.25	4146		16.25	1541.5		16.25	1432.5		16.25	2229.5		16.25	3153		16.25	3062		16.25	3715.2
	16.26	3026		16.26	4589		16.26	4160		16.26	1555.5		16.26	1450		16.26	2250.5		16.26	3111		16.26	3026		16.26	3717.6
	16.27	3052		16.27	4587		16.27	4197		16.27	1538		16.27	1463.5		16.27	2244.9		16.27	3165		16.27	3052		16.27	3660
	16.28	3081		16.28	4528		16.28	4195		16.28	1551		16.28	1473.5		16.28	2211.3		16.28	3237		16.28	3081		16.28	3690
	16.29	3082		16.29	4453		16.29	4104		16.29	1573.5		16.29	1472.5		16.29	2208.5		16.29	3212		16.29	3082		16.29	3693.6
	16.3	3059		16.3	4526		16.3	4083		16.3	1581.5		16.3	1458		16.3	2261		16.3	3192		16.3	3059		16.3	3661.2
	16.31	3002		16.31	4546		16.31	4155		16.31	1571		16.31	1449.5		16.31	2279.9		16.31	3158		16.31	3002		16.31	3644.4
	16.32	3013		16.32	4519		16.32	4182		16.32	1547		16.32	1439.5		16.32	2261.7		16.32	3171		16.32	3013		16.32	3711.6
	16.33	3057		16.33	4517		16.33	4142		16.33	1541.5		16.33	1442		16.33	2270.8		16.33	3209		16.33	3057		16.33	3747.6
	16.34	3048		16.34	4519		16.34	4144		16.34	1557		16.34	1450		16.34	2256.1		16.34	3191		16.34	3048		16.34	3758.4
	16.35	3059		16.35	4529		16.35	4142		16.35	1571.5		16.35	1461		16.35	2233.7		16.35	3221		16.35	3059		16.35	3766.8
	16.36	3039		16.36	4514		16.36	4138		16.36	1569.5		16.36	1464.5		16.36	2226		16.36	3166		16.36	3039		16.36	3724.8
	16.37	3010		16.37	4558		16.37	4166		16.37	1547		16.37	1444.5		16.37	2215.5		16.37	3058		16.37	3010		16.37	3706.8
	16.38	3036		16.38	4584		16.38	4156		16.38	1543.5		16.38	1430		16.38	2209.9		16.38	3071		16.38	3036		16.38	3706.8
	16.39	3023		16.39	4535		16.39	4154		16.39	1563		16.39	1444		16.39	2179.8		16.39	3186		16.39	3023		16.39	3712.8
	16.4	2975		16.4	4468		16.4	4117		16.4	1574		16.4	1444.5		16.4	2186.8		16.4	3212		16.4	2975		16.4	3686.4
	16.41	2957		16.41	4440		16.41	4142		16.41	1552.5		16.41	1443		16.41	2224.6		16.41	3142		16.41	2957		16.41	3660
	16.42	2994		16.42	4500		16.42	4175		16.42	1549.5		16.42	1450.5		16.42	2259.6		16.42	3128		16.42	2994		16.42	3692.4
	16.43	3022		16.43	4569		16.43	4170		16.43	1568.5		16.43	1441.5		16.43	2271.5		16.43	3149		16.43	3022		16.43	3682.8
	16.44	3059		16.44	4605		16.44	4188		16.44	1593.5		16.44	1439		16.44	2262.4		16.44	3175		16.44	3059		16.44	3674.4
	16.45	3047		16.45	4592		16.45	4122		16.45	1584.5		16.45	1431		16.45	2244.9		16.45	3208		16.45	3047		16.45	3724.8
	16.46	3025		16.46	4555		16.46	4123		16.46	1537.5		16.46	1433		16.46	2226.7		16.46	3228		16.46	3025		16.46	3728.4
	16.47	3027		16.47	4551		16.47	4172		16.47	1522		16.47	1440		16.47	2234.4		16.47	3204		16.47	3027		16.47	3751.2
	16.48	3032		16.48	4552		16.48	4116		16.48	1551		16.48	1448.5		16.48	2238.6		16.48	3202		16.48	3032		16.48	3802.8
	16.49	3043		16.49	4602		16.49	4110		16.49	1565		16.49	1445.5		16.49	2231.6		16.49	3209		16.49	3043		16.49	3807.6
	16.5	3060		16.5	4667		16.5	4169		16.5	1551.5		16.5	1426		16.5	2252.6		16.5	3222		16.5	3060		16.5	3747.6
	16.51	3088		16.51	4621		16.51	4148		16.51	1541		16.51	1439.5		16.51	2296.7		16.51	3238		16.51	3088		16.51	3734.4
	16.52	3114		16.52	4669		16.52	4130		16.52	1567.5		16.52	1454		16.52	2290.4		16.52	3223		16.52	3114		16.52	3799.2
	16.53	3148		16.53	4711		16.53	4166		16.53	1571		16.53	1465.5		16.53	2289		16.53	3190		16.53	3148		16.53	3807.6
	16.54	3103		16.54	4656		16.54	4165		16.54	1538		16.54	1455.5		16.54	2285.5		16.54	3200		16.54	3103		16.54	3777.6
	16.55	3045		16.55	4667		16.55	4185		16.55	1535.5		16.55	1440.5		16.55	2244.9		16.55	3232		16.55	3045		16.55	3756
	16.56	3059		16.56	4711		16.56	4168		16.56	1557.5		16.56	1441		16.56	2246.3		16.56	3232		16.56	3059		16.56	3715.2
	16.57	3082		16.57	4644		16.57	4116		16.57	1561		16.57	1457.5		16.57	2272.2		16.57	3266		16.57	3082		16.57	3710.4
	16.58	3078		16.58	4604		16.58	4121		16.58	1548		16.58	1475.5		16.58	2294.6		16.58	3317		16.58	3078		16.58	3700.8
	16.59	3098		16.59	4700		16.59	4110		16.59	1548.5		16.59	1466.5		16.59	2282.7		16.59	3273		16.59	3098		16.59	3723.6
	16.6	3121		16.6	4709		16.6	4098		16.6	1562		16.6	1445.5		16.6	2249.8		16.6	3251		16.6	3121		16.6	3769.2
	16.61	3143		16.61	4702		16.61	4153		16.61	1562		16.61	1441.5		16.61	2268		16.61	3255		16.61	3143		16.61	3795.6
	16.62	3156		16.62	4746		16.62	4168		16.62	1551		16.62	1456		16.62	2285.5		16.62	3259		16.62	3156		16.62	3804
	16.63	3146		16.63	4747		16.63	4166		16.63	1536.5		16.63	1450		16.63	2279.2		16.63	3265		16.63	3146		16.63	3775.2
	16.64	3197		16.64	4675		16.64	4183		16.64	1548.5		16.64	1435.5		16.64	2280.6		16.64	3254		16.64	3197		16.64	3708
	16.65	3202		16.65	4640		16.65	4135		16.65	1553.5		16.65	1456		16.65	2294.6		16.65	3328		16.65	3202		16.65	3754.8
	16.66	3184		16.66	4672		16.66	4102		16.66	1552		16.66	1460.5		16.66	2270.1		16.66	3331		16.66	3184		16.66	3860.4
	16.67	3196		16.67	4754		16.67	4152		16.67	1552		16.67	1430.5		16.67	2240		16.67	3290		16.67	3196		16.67	3930
	16.68	3215		16.68	4812		16.68	4203		16.68	1545		16.68	1426		16.68	2241.4		16.68	3314		16.68	3215		16.68	3924
	16.69	3255		16.69	4845		16.69	4195		16.69	1521.5		16.69	1434.5		16.69	2253.3		16.69	3291		16.69	3255		16.69	3884.4
	16.7	3273		16.7	4876		16.7	4166		16.7	1516.5		16.7	1436		16.7	2300.2		16.7	3306		16.7	3273		16.7	3921.6
	16.71	3304		16.71	4803		16.71	4192		16.71	1518		16.71	1451.5		16.71	2310		16.71	3339		16.71	3304		16.71	3930
	16.72	3354		16.72	4806		16.72	4189		16.72	1542		16.72	1442.5		16.72	2267.3		16.72	3319		16.72	3354		16.72	3891.6
	16.73	3352		16.73	4856		16.73	4181		16.73	1543		16.73	1431.5		16.73	2222.5		16.73	3347		16.73	3352		16.73	3873.6
	16.74	3309		16.74	4890		16.74	4200		16.74	1538.5		16.74	1435.5		16.74	2203.6		16.74	3389		16.74	3309		16.74	3916.8
	16.75	3273		16.75	4910		16.75	4212		16.75	1553		16.75	1438.5		16.75	2243.5		16.75	3378		16.75	3273		16.75	3964.8
	16.76	3274		16.76	4963		16.76	4214		16.76	1552.5		16.76	1457		16.76	2267.3		16.76	3395		16.76	3274		16.76	4034.4
	16.77	3313		16.77	4992		16.77	4205		16.77	1559		16.77	1462		16.77	2255.4		16.77	3426		16.77	3313		16.77	4070.4
	16.78	3344		16.78	4968		16.78	4186		16.78	1564		16.78	1436.5		16.78	2244.2		16.78	3404		16.78	3344		16.78	4032
	16.79	3333		16.79	4960		16.79	4189		16.79	1540		16.79	1414.5		16.79	2239.3		16.79	3386		16.79	3333		16.79	4014
	16.8	3356		16.8	5014		16.8	4234		16.8	1534		16.8	1435		16.8	2247		16.8	3373		16.8	3356		16.8	4020
	16.81	3417		16.81	5084		16.81	4242		16.81	1556		16.81	1451.5		16.81	2269.4		16.81	3404		16.81	3417		16.81	4042.8
	16.82	3491		16.82	5141		16.82	4208		16.82	1545.5		16.82	1457.5		16.82	2325.4		16.82	3443		16.82	3491		16.82	4126.8
	16.83	3551		16.83	5178		16.83	4238		16.83	1523		16.83	1448		16.83	2325.4		16.83	3467		16.83	3551		16.83	4185.6
	16.84	3567		16.84	5214		16.84	4243		16.84	1530.5		16.84	1441.5		16.84	2286.2		16.84	3502		16.84	3567		16.84	4162.8
	16.85	3550		16.85	5236		16.85	4191		16.85	1539		16.85	1437		16.85	2274.3		16.85	3552		16.85	3550		16.85	4130.4
	16.86	3496		16.86	5248		16.86	4161		16.86	1544		16.86	1425.5		16.86	2288.3		16.86	3549		16.86	3496		16.86	4162.8
	16.87	3540		16.87	5250		16.87	4160		16.87	1535.5		16.87	1444.5		16.87	2295.3		16.87	3556		16.87	3540		16.87	4234.8
	16.88	3617		16.88	5260		16.88	4180		16.88	1538		16.88	1463		16.88	2324.7		16.88	3582		16.88	3617		16.88	4284
	16.89	3639		16.89	5338		16.89	4157		16.89	1537.5		16.89	1455.5		16.89	2322.6		16.89	3620		16.89	3639		16.89	4351.2
	16.9	3676		16.9	5388		16.9	4145		16.9	1525.5		16.9	1436		16.9	2310		16.9	3644		16.9	3676		16.9	4410
	16.91	3719		16.91	5437		16.91	4224		16.91	1519.5		16.91	1441		16.91	2298.1		16.91	3629		16.91	3719		16.91	4435.2
	16.92	3835		16.92	5559		16.92	4243		16.92	1515.5		16.92	1450		16.92	2277.8		16.92	3651		16.92	3835		16.92	4471.2
	16.93	3973		16.93	5655		16.93	4198		16.93	1523		16.93	1446		16.93	2310		16.93	3717		16.93	3973		16.93	4545.6
	16.94	4148		16.94	5693		16.94	4235		16.94	1533.5		16.94	1458		16.94	2296.7		16.94	3767		16.94	4148		16.94	4623.6
	16.95	4439		16.95	5754		16.95	4265		16.95	1528		16.95	1462.5		16.95	2269.4		16.95	3781		16.95	4439		16.95	4760.4
	16.96	4847		16.96	5775		16.96	4240		16.96	1517		16.96	1452.5		16.96	2284.1		16.96	3788		16.96	4847		16.96	4918.8
	16.97	5304		16.97	5826		16.97	4273		16.97	1533.5		16.97	1439		16.97	2309.3		16.97	3838		16.97	5304		16.97	5038.8
	16.98	5817		16.98	5938		16.98	4283		16.98	1554.5		16.98	1428.5		16.98	2330.3		16.98	3955		16.98	5817		16.98	5328
	16.99	6226		16.99	6041		16.99	4199		16.99	1549		16.99	1424		16.99	2314.9		16.99	4045		16.99	6226		16.99	5655.6
	17	6388		17	6089		17	4176		17	1561.5		17	1411		17	2274.3		17	4052		17	6388		17	5961.6
	17.01	6364		17.01	6161		17.01	4180		17.01	1577.5		17.01	1399		17.01	2256.8		17.01	4042		17.01	6364		17.01	6356.4
	17.02	6227		17.02	6306		17.02	4200		17.02	1558		17.02	1402.5		17.02	2258.9		17.02	4116		17.02	6227		17.02	6633.6
	17.03	6021		17.03	6398		17.03	4214		17.03	1522		17.03	1406		17.03	2291.8		17.03	4248		17.03	6021		17.03	6900
	17.04	5796		17.04	6512		17.04	4196		17.04	1534.5		17.04	1406.5		17.04	2296		17.04	4309		17.04	5796		17.04	7080
	17.05	5542		17.05	6636		17.05	4215		17.05	1562.5		17.05	1396.5		17.05	2264.5		17.05	4293		17.05	5542		17.05	7120.8
	17.06	5273		17.06	6724		17.06	4225		17.06	1569.5		17.06	1387		17.06	2252.6		17.06	4325		17.06	5273		17.06	7036.8
	17.07	5047		17.07	6889		17.07	4196		17.07	1562		17.07	1423		17.07	2269.4		17.07	4417		17.07	5047		17.07	6805.2
	17.08	4824		17.08	7056		17.08	4176		17.08	1538.5		17.08	1435		17.08	2279.2		17.08	4584		17.08	4824		17.08	6578.4
	17.09	4735		17.09	7175		17.09	4230		17.09	1542		17.09	1410		17.09	2297.4		17.09	4696		17.09	4735		17.09	6463.2
	17.1	4636		17.1	7268		17.1	4258		17.1	1546		17.1	1404.5		17.1	2314.9		17.1	4763		17.1	4636		17.1	6316.8
	17.11	4586		17.11	7399		17.11	4215		17.11	1534.5		17.11	1420.5		17.11	2319.1		17.11	4816		17.11	4586		17.11	6048
	17.12	4680		17.12	7521		17.12	4234		17.12	1541.5		17.12	1435		17.12	2303		17.12	4929		17.12	4680		17.12	5900.4
	17.13	4754		17.13	7666		17.13	4259		17.13	1553		17.13	1427.5		17.13	2271.5		17.13	5111		17.13	4754		17.13	5869.2
	17.14	4859		17.14	7886		17.14	4254		17.14	1550		17.14	1420.5		17.14	2268.7		17.14	5259		17.14	4859		17.14	5817.6
	17.15	4942		17.15	8027		17.15	4232		17.15	1542		17.15	1412		17.15	2314.2		17.15	5410		17.15	4942		17.15	5876.4
	17.16	5051		17.16	7996		17.16	4223		17.16	1528		17.16	1402		17.16	2322.6		17.16	5551		17.16	5051		17.16	5967.6
	17.17	5183		17.17	7992		17.17	4262		17.17	1511		17.17	1387		17.17	2305.1		17.17	5650		17.17	5183		17.17	5977.2
	17.18	5304		17.18	8192		17.18	4287		17.18	1512		17.18	1383.5		17.18	2302.3		17.18	5810		17.18	5304		17.18	6045.6
	17.19	5441		17.19	8299		17.19	4231		17.19	1529		17.19	1397.5		17.19	2298.1		17.19	5965		17.19	5441		17.19	6189.6
	17.2	5627		17.2	8336		17.2	4181		17.2	1548.5		17.2	1403		17.2	2318.4		17.2	6050		17.2	5627		17.2	6319.2
	17.21	5834		17.21	8474		17.21	4225		17.21	1572.5		17.21	1405		17.21	2335.2		17.21	6148		17.21	5834		17.21	6482.4
	17.22	5990		17.22	8554		17.22	4248		17.22	1560.5		17.22	1423.5		17.22	2305.8		17.22	6329		17.22	5990		17.22	6691.2
	17.23	6096		17.23	8501		17.23	4233		17.23	1526.5		17.23	1443.5		17.23	2281.3		17.23	6518		17.23	6096		17.23	6855.6
	17.24	6257		17.24	8465		17.24	4242		17.24	1525		17.24	1435		17.24	2300.2		17.24	6657		17.24	6257		17.24	6975.6
	17.25	6467		17.25	8424		17.25	4264		17.25	1533		17.25	1420.5		17.25	2328.2		17.25	6770		17.25	6467		17.25	7144.8
	17.26	6576		17.26	8319		17.26	4299		17.26	1539.5		17.26	1407.5		17.26	2320.5		17.26	6892		17.26	6576		17.26	7371.6
	17.27	6636		17.27	8231		17.27	4258		17.27	1544		17.27	1410.5		17.27	2308.6		17.27	6943		17.27	6636		17.27	7520.4
	17.28	6654		17.28	8122		17.28	4200		17.28	1531.5		17.28	1422.5		17.28	2284.1		17.28	6917		17.28	6654		17.28	7593.6
	17.29	6564		17.29	8044		17.29	4194		17.29	1524.5		17.29	1436.5		17.29	2269.4		17.29	6920		17.29	6564		17.29	7712.4
	17.3	6535		17.3	8008		17.3	4188		17.3	1548.5		17.3	1455		17.3	2289		17.3	6922		17.3	6535		17.3	7904.4
	17.31	6589		17.31	7875		17.31	4208		17.31	1544		17.31	1446.5		17.31	2321.2		17.31	6899		17.31	6589		17.31	8052
	17.32	6563		17.32	7704		17.32	4228		17.32	1529.5		17.32	1437		17.32	2345		17.32	6838		17.32	6563		17.32	8037.6
	17.33	6434		17.33	7521		17.33	4225		17.33	1516.5		17.33	1427.5		17.33	2307.2		17.33	6723		17.33	6434		17.33	8044.8
	17.34	6206		17.34	7280		17.34	4267		17.34	1520.5		17.34	1422.5		17.34	2287.6		17.34	6577		17.34	6206		17.34	8140.8
	17.35	5994		17.35	7145		17.35	4315		17.35	1537.5		17.35	1430.5		17.35	2320.5		17.35	6467		17.35	5994		17.35	8100
	17.36	5892		17.36	7033		17.36	4314		17.36	1543		17.36	1421		17.36	2311.4		17.36	6326		17.36	5892		17.36	7972.8
	17.37	5726		17.37	6856		17.37	4260		17.37	1544		17.37	1419.5		17.37	2305.1		17.37	6138		17.37	5726		17.37	7872
	17.38	5456		17.38	6717		17.38	4196		17.38	1540		17.38	1431		17.38	2315.6		17.38	6030		17.38	5456		17.38	7806
	17.39	5265		17.39	6608		17.39	4143		17.39	1535		17.39	1426		17.39	2338		17.39	5942		17.39	5265		17.39	7684.8
	17.4	5125		17.4	6481		17.4	4164		17.4	1532.5		17.4	1427.5		17.4	2347.1		17.4	5784		17.4	5125		17.4	7423.2
	17.41	4915		17.41	6322		17.41	4218		17.41	1525.5		17.41	1463.5		17.41	2343.6		17.41	5581		17.41	4915		17.41	7152
	17.42	4720		17.42	6185		17.42	4184		17.42	1508		17.42	1472		17.42	2354.1		17.42	5397		17.42	4720		17.42	7004.4
	17.43	4555		17.43	6113		17.43	4147		17.43	1504.5		17.43	1431.5		17.43	2337.3		17.43	5260		17.43	4555		17.43	6874.8
	17.44	4377		17.44	6011		17.44	4163		17.44	1516.5		17.44	1392		17.44	2335.9		17.44	5126		17.44	4377		17.44	6608.4
	17.45	4211		17.45	5842		17.45	4186		17.45	1537		17.45	1383.5		17.45	2348.5		17.45	4924		17.45	4211		17.45	6396
	17.46	4073		17.46	5732		17.46	4207		17.46	1533.5		17.46	1412		17.46	2343.6		17.46	4710		17.46	4073		17.46	6283.2
	17.47	3967		17.47	5717		17.47	4210		17.47	1518		17.47	1420		17.47	2338		17.47	4560		17.47	3967		17.47	6111.6
	17.48	3899		17.48	5664		17.48	4156		17.48	1508.5		17.48	1413		17.48	2319.1		17.48	4510		17.48	3899		17.48	5875.2
	17.49	3858		17.49	5653		17.49	4104		17.49	1511.5		17.49	1408		17.49	2294.6		17.49	4434		17.49	3858		17.49	5652
	17.5	3774		17.5	5630		17.5	4125		17.5	1529.5		17.5	1411.5		17.5	2284.8		17.5	4271		17.5	3774		17.5	5533.2
	17.51	3652		17.51	5486		17.51	4199		17.51	1515		17.51	1435		17.51	2314.2		17.51	4188		17.51	3652		17.51	5470.8
	17.52	3563		17.52	5474		17.52	4242		17.52	1510.5		17.52	1423		17.52	2345.7		17.52	4172		17.52	3563		17.52	5296.8
	17.53	3522		17.53	5475		17.53	4280		17.53	1520.5		17.53	1398		17.53	2341.5		17.53	4150		17.53	3522		17.53	5098.8
	17.54	3507		17.54	5389		17.54	4253		17.54	1527		17.54	1406		17.54	2348.5		17.54	4076		17.54	3507		17.54	4972.8
	17.55	3502		17.55	5370		17.55	4209		17.55	1507.5		17.55	1428.5		17.55	2396.1		17.55	3972		17.55	3502		17.55	4870.8
	17.56	3448		17.56	5319		17.56	4228		17.56	1472.5		17.56	1429.5		17.56	2397.5		17.56	3899		17.56	3448		17.56	4812
	17.57	3430		17.57	5197		17.57	4257		17.57	1483		17.57	1406		17.57	2351.3		17.57	3833		17.57	3430		17.57	4724.4
	17.58	3426		17.58	5162		17.58	4272		17.58	1511		17.58	1407		17.58	2319.8		17.58	3793		17.58	3426		17.58	4588.8
	17.59	3376		17.59	5170		17.59	4260		17.59	1526		17.59	1418.5		17.59	2300.2		17.59	3771		17.59	3376		17.59	4506
	17.6	3333		17.6	5139		17.6	4255		17.6	1506		17.6	1417		17.6	2316.3		17.6	3778		17.6	3333		17.6	4509.6
	17.61	3278		17.61	5090		17.61	4219		17.61	1473		17.61	1418.5		17.61	2350.6		17.61	3807		17.61	3278		17.61	4456.8
	17.62	3249		17.62	5029		17.62	4202		17.62	1465		17.62	1403.5		17.62	2356.9		17.62	3731		17.62	3249		17.62	4347.6
	17.63	3251		17.63	5015		17.63	4203		17.63	1485.5		17.63	1397.5		17.63	2320.5		17.63	3628		17.63	3251		17.63	4257.6
	17.64	3241		17.64	4998		17.64	4223		17.64	1514.5		17.64	1416		17.64	2296		17.64	3597		17.64	3241		17.64	4177.2
	17.65	3216		17.65	4940		17.65	4250		17.65	1510		17.65	1411		17.65	2310		17.65	3588		17.65	3216		17.65	4116
	17.66	3218		17.66	4887		17.66	4215		17.66	1476.5		17.66	1406		17.66	2331		17.66	3576		17.66	3218		17.66	4104
	17.67	3212		17.67	4869		17.67	4148		17.67	1472		17.67	1409.5		17.67	2333.8		17.67	3529		17.67	3212		17.67	4128
	17.68	3200		17.68	4891		17.68	4099		17.68	1492.5		17.68	1402		17.68	2328.2		17.68	3498		17.68	3200		17.68	4114.8
	17.69	3182		17.69	4907		17.69	4117		17.69	1508.5		17.69	1412.5		17.69	2319.8		17.69	3517		17.69	3182		17.69	4074
	17.7	3126		17.7	4902		17.7	4158		17.7	1513		17.7	1424.5		17.7	2316.3		17.7	3506		17.7	3126		17.7	4032
	17.71	3109		17.71	4893		17.71	4178		17.71	1515		17.71	1429		17.71	2302.3		17.71	3439		17.71	3109		17.71	3997.2
	17.72	3140		17.72	4870		17.72	4190		17.72	1504		17.72	1437		17.72	2302.3		17.72	3402		17.72	3140		17.72	3986.4
	17.73	3158		17.73	4762		17.73	4146		17.73	1509.5		17.73	1418		17.73	2317.7		17.73	3432		17.73	3158		17.73	4003.2
	17.74	3149		17.74	4723		17.74	4140		17.74	1524		17.74	1390.5		17.74	2319.1		17.74	3406		17.74	3149		17.74	4029.6
	17.75	3137		17.75	4785		17.75	4155		17.75	1510		17.75	1392		17.75	2345		17.75	3356		17.75	3137		17.75	4003.2
	17.76	3113		17.76	4755		17.76	4122		17.76	1515.5		17.76	1405.5		17.76	2333.1		17.76	3404		17.76	3113		17.76	3967.2
	17.77	3082		17.77	4777		17.77	4137		17.77	1509		17.77	1412.5		17.77	2283.4		17.77	3430		17.77	3082		17.77	3972
	17.78	3056		17.78	4793		17.78	4178		17.78	1504.5		17.78	1425.5		17.78	2290.4		17.78	3370		17.78	3056		17.78	3889.2
	17.79	3028		17.79	4713		17.79	4203		17.79	1495		17.79	1445.5		17.79	2296.7		17.79	3322		17.79	3028		17.79	3844.8
	17.8	3049		17.8	4676		17.8	4225		17.8	1481		17.8	1434		17.8	2310		17.8	3328		17.8	3049		17.8	3878.4
	17.81	3076		17.81	4719		17.81	4237		17.81	1499.5		17.81	1417		17.81	2355.5		17.81	3339		17.81	3076		17.81	3825.6
	17.82	3058		17.82	4735		17.82	4164		17.82	1510.5		17.82	1397.5		17.82	2360.4		17.82	3346		17.82	3058		17.82	3836.4
	17.83	3038		17.83	4717		17.83	4098		17.83	1506.5		17.83	1383.5		17.83	2365.3		17.83	3330		17.83	3038		17.83	3876
	17.84	3028		17.84	4721		17.84	4085		17.84	1497.5		17.84	1379		17.84	2350.6		17.84	3328		17.84	3028		17.84	3834
	17.85	3017		17.85	4693		17.85	4066		17.85	1497.5		17.85	1383		17.85	2312.1		17.85	3372		17.85	3017		17.85	3754.8
	17.86	2999		17.86	4638		17.86	4089		17.86	1485.5		17.86	1391.5		17.86	2295.3		17.86	3336		17.86	2999		17.86	3747.6
	17.87	3003		17.87	4591		17.87	4124		17.87	1478		17.87	1389		17.87	2325.4		17.87	3272		17.87	3003		17.87	3826.8
	17.88	3011		17.88	4575		17.88	4129		17.88	1503.5		17.88	1409.5		17.88	2376.5		17.88	3288		17.88	3011		17.88	3850.8
	17.89	3001		17.89	4612		17.89	4165		17.89	1524.5		17.89	1430.5		17.89	2373.7		17.89	3291		17.89	3001		17.89	3805.2
	17.9	3019		17.9	4642		17.9	4198		17.9	1531		17.9	1417.5		17.9	2328.9		17.9	3295		17.9	3019		17.9	3794.4
	17.91	2987		17.91	4595		17.91	4184		17.91	1516		17.91	1398.5		17.91	2302.3		17.91	3290		17.91	2987		17.91	3831.6
	17.92	2974		17.92	4576		17.92	4145		17.92	1489		17.92	1400.5		17.92	2299.5		17.92	3259		17.92	2974		17.92	3860.4
	17.93	3028		17.93	4626		17.93	4139		17.93	1488.5		17.93	1418.5		17.93	2326.1		17.93	3265		17.93	3028		17.93	3868.8
	17.94	3011		17.94	4600		17.94	4184		17.94	1498.5		17.94	1417.5		17.94	2338		17.94	3234		17.94	3011		17.94	3871.2
	17.95	2954		17.95	4581		17.95	4141		17.95	1507.5		17.95	1404		17.95	2331.7		17.95	3226		17.95	2954		17.95	3855.6
	17.96	2969		17.96	4623		17.96	4104		17.96	1502		17.96	1397.5		17.96	2341.5		17.96	3241		17.96	2969		17.96	3819.6
	17.97	3018		17.97	4646		17.97	4121		17.97	1484.5		17.97	1384.5		17.97	2310.7		17.97	3224		17.97	3018		17.97	3786
	17.98	2992		17.98	4629		17.98	4120		17.98	1485.5		17.98	1376.5		17.98	2314.9		17.98	3236		17.98	2992		17.98	3741.6
	17.99	2978		17.99	4604		17.99	4107		17.99	1477		17.99	1402.5		17.99	2352		17.99	3241		17.99	2978		17.99	3729.6
	18	3002		18	4621		18	4105		18	1460		18	1422		18	2352		18	3226		18	3002		18	3733.2
	18.01	2972		18.01	4615		18.01	4115		18.01	1486.5		18.01	1415		18.01	2328.9		18.01	3216		18.01	2972		18.01	3696
	18.02	2955		18.02	4579		18.02	4105		18.02	1523		18.02	1403.5		18.02	2328.9		18.02	3177		18.02	2955		18.02	3681.6
	18.03	2958		18.03	4556		18.03	4074		18.03	1541.5		18.03	1399.5		18.03	2352.7		18.03	3134		18.03	2958		18.03	3703.2
	18.04	2941		18.04	4563		18.04	4052		18.04	1534.5		18.04	1405		18.04	2352		18.04	3123		18.04	2941		18.04	3693.6
	18.05	2941		18.05	4613		18.05	4073		18.05	1509.5		18.05	1418		18.05	2356.9		18.05	3166		18.05	2941		18.05	3686.4
	18.06	2941		18.06	4613		18.06	4015		18.06	1498		18.06	1441.5		18.06	2343.6		18.06	3212		18.06	2941		18.06	3668.4
	18.07	2915		18.07	4531		18.07	3961		18.07	1498		18.07	1443		18.07	2326.1		18.07	3196		18.07	2915		18.07	3631.2
	18.08	2889		18.08	4511		18.08	4002		18.08	1483		18.08	1421		18.08	2305.8		18.08	3166		18.08	2889		18.08	3678
	18.09	2928		18.09	4569		18.09	4056		18.09	1456.5		18.09	1418		18.09	2293.2		18.09	3149		18.09	2928		18.09	3742.8
	18.1	2974		18.1	4522		18.1	4077		18.1	1450.5		18.1	1413.5		18.1	2335.9		18.1	3129		18.1	2974		18.1	3720
	18.11	2979		18.11	4443		18.11	4074		18.11	1455		18.11	1400		18.11	2365.3		18.11	3146		18.11	2979		18.11	3700.8
	18.12	2966		18.12	4471		18.12	4051		18.12	1471.5		18.12	1414		18.12	2345.7		18.12	3218		18.12	2966		18.12	3698.4
	18.13	2943		18.13	4464		18.13	4051		18.13	1504		18.13	1422		18.13	2340.1		18.13	3247		18.13	2943		18.13	3688.8
	18.14	2949		18.14	4469		18.14	4103		18.14	1500.5		18.14	1408.5		18.14	2331		18.14	3210		18.14	2949		18.14	3652.8
	18.15	2953		18.15	4520		18.15	4107		18.15	1479		18.15	1397		18.15	2309.3		18.15	3160		18.15	2953		18.15	3633.6
	18.16	2951		18.16	4555		18.16	4046		18.16	1472		18.16	1381		18.16	2331.7		18.16	3187		18.16	2951		18.16	3626.4
	18.17	2929		18.17	4496		18.17	4026		18.17	1471		18.17	1373.5		18.17	2332.4		18.17	3221		18.17	2929		18.17	3634.8
	18.18	2910		18.18	4430		18.18	4039		18.18	1490.5		18.18	1391.5		18.18	2324		18.18	3152		18.18	2910		18.18	3681.6
	18.19	2929		18.19	4416		18.19	4035		18.19	1496		18.19	1389.5		18.19	2319.8		18.19	3076		18.19	2929		18.19	3721.2
	18.2	2968		18.2	4403		18.2	4030		18.2	1486.5		18.2	1372		18.2	2301.6		18.2	3095		18.2	2968		18.2	3703.2
	18.21	2979		18.21	4423		18.21	4077		18.21	1482		18.21	1372.5		18.21	2293.9		18.21	3158		18.21	2979		18.21	3691.2
	18.22	2922		18.22	4471		18.22	4091		18.22	1485		18.22	1391		18.22	2285.5		18.22	3182		18.22	2922		18.22	3702
	18.23	2898		18.23	4501		18.23	4043		18.23	1489.5		18.23	1399		18.23	2296.7		18.23	3171		18.23	2898		18.23	3718.8
	18.24	2916		18.24	4495		18.24	4034		18.24	1497		18.24	1404		18.24	2301.6		18.24	3175		18.24	2916		18.24	3682.8
	18.25	2936		18.25	4501		18.25	4057		18.25	1481		18.25	1399		18.25	2310.7		18.25	3185		18.25	2936		18.25	3598.8
	18.26	2935		18.26	4513		18.26	4009		18.26	1458		18.26	1397.5		18.26	2315.6		18.26	3169		18.26	2935		18.26	3592.8
	18.27	2922		18.27	4501		18.27	3925		18.27	1447		18.27	1396		18.27	2322.6		18.27	3134		18.27	2922		18.27	3621.6
	18.28	2937		18.28	4472		18.28	3932		18.28	1454		18.28	1386.5		18.28	2319.8		18.28	3074		18.28	2937		18.28	3630
	18.29	2970		18.29	4452		18.29	4003		18.29	1462.5		18.29	1392		18.29	2316.3		18.29	3080		18.29	2970		18.29	3640.8
	18.3	2990		18.3	4453		18.3	4065		18.3	1466.5		18.3	1401		18.3	2324.7		18.3	3102		18.3	2990		18.3	3661.2
	18.31	3021		18.31	4429		18.31	4038		18.31	1464		18.31	1381		18.31	2324.7		18.31	3053		18.31	3021		18.31	3679.2
	18.32	3015		18.32	4402		18.32	4006		18.32	1462		18.32	1378.5		18.32	2330.3		18.32	3025		18.32	3015		18.32	3682.8
	18.33	2994		18.33	4405		18.33	4031		18.33	1475.5		18.33	1396		18.33	2315.6		18.33	3058		18.33	2994		18.33	3687.6
	18.34	2960		18.34	4375		18.34	4089		18.34	1465		18.34	1403		18.34	2278.5		18.34	3082		18.34	2960		18.34	3688.8
	18.35	2902		18.35	4340		18.35	4095		18.35	1446.5		18.35	1400		18.35	2265.9		18.35	3115		18.35	2902		18.35	3682.8
	18.36	2907		18.36	4360		18.36	4072		18.36	1446		18.36	1400.5		18.36	2273.6		18.36	3130		18.36	2907		18.36	3640.8
	18.37	2940		18.37	4410		18.37	3979		18.37	1459.5		18.37	1394		18.37	2317.7		18.37	3088		18.37	2940		18.37	3656.4
	18.38	2940		18.38	4419		18.38	3974		18.38	1453.5		18.38	1385.5		18.38	2319.8		18.38	3078		18.38	2940		18.38	3682.8
	18.39	2945		18.39	4402		18.39	4025		18.39	1473.5		18.39	1400		18.39	2290.4		18.39	3086		18.39	2945		18.39	3610.8
	18.4	2976		18.4	4403		18.4	3954		18.4	1490		18.4	1411.5		18.4	2312.8		18.4	3079		18.4	2976		18.4	3579.6
	18.41	2953		18.41	4408		18.41	3965		18.41	1470		18.41	1401.5		18.41	2319.8		18.41	3085		18.41	2953		18.41	3678
	18.42	2929		18.42	4391		18.42	4001		18.42	1475.5		18.42	1414.5		18.42	2305.8		18.42	3047		18.42	2929		18.42	3698.4
	18.43	2924		18.43	4375		18.43	3977		18.43	1473		18.43	1429.5		18.43	2273.6		18.43	3078		18.43	2924		18.43	3648
	18.44	2963		18.44	4347		18.44	3958		18.44	1456.5		18.44	1422		18.44	2275		18.44	3127		18.44	2963		18.44	3610.8
	18.45	2974		18.45	4343		18.45	3959		18.45	1458.5		18.45	1421.5		18.45	2293.2		18.45	3104		18.45	2974		18.45	3618
	18.46	2969		18.46	4351		18.46	3966		18.46	1449		18.46	1421.5		18.46	2294.6		18.46	3075		18.46	2969		18.46	3626.4
	18.47	2951		18.47	4311		18.47	4003		18.47	1431		18.47	1392.5		18.47	2284.8		18.47	3096		18.47	2951		18.47	3652.8
	18.48	2930		18.48	4283		18.48	3951		18.48	1458.5		18.48	1372.5		18.48	2276.4		18.48	3125		18.48	2930		18.48	3740.4
	18.49	2900		18.49	4303		18.49	3930		18.49	1502		18.49	1383.5		18.49	2297.4		18.49	3092		18.49	2900		18.49	3778.8
	18.5	2904		18.5	4330		18.5	3977		18.5	1506		18.5	1383		18.5	2305.8		18.5	3027		18.5	2904		18.5	3740.4
	18.51	2945		18.51	4342		18.51	3981		18.51	1478.5		18.51	1370		18.51	2296.7		18.51	3069		18.51	2945		18.51	3698.4
	18.52	2978		18.52	4350		18.52	3997		18.52	1481		18.52	1361.5		18.52	2305.8		18.52	3102		18.52	2978		18.52	3705.6
	18.53	2997		18.53	4311		18.53	4013		18.53	1488.5		18.53	1360.5		18.53	2298.8		18.53	3047		18.53	2997		18.53	3712.8
	18.54	2977		18.54	4282		18.54	3955		18.54	1473.5		18.54	1368.5		18.54	2282.7		18.54	3014		18.54	2977		18.54	3708
	18.55	2942		18.55	4289		18.55	3924		18.55	1474		18.55	1370.5		18.55	2287.6		18.55	2995		18.55	2942		18.55	3715.2
	18.56	2914		18.56	4293		18.56	3920		18.56	1465		18.56	1364		18.56	2297.4		18.56	3061		18.56	2914		18.56	3764.4
	18.57	2911		18.57	4341		18.57	3894		18.57	1460.5		18.57	1373.5		18.57	2255.4		18.57	3118		18.57	2911		18.57	3772.8
	18.58	2909		18.58	4300		18.58	3917		18.58	1436.5		18.58	1388		18.58	2240.7		18.58	3051		18.58	2909		18.58	3703.2
	18.59	2901		18.59	4217		18.59	3891		18.59	1412.5		18.59	1390		18.59	2263.8		18.59	3043		18.59	2901		18.59	3650.4
	18.6	2915		18.6	4282		18.6	3908		18.6	1441.5		18.6	1392		18.6	2284.1		18.6	3085		18.6	2915		18.6	3687.6
	18.61	2891		18.61	4365		18.61	3981		18.61	1451		18.61	1391		18.61	2269.4		18.61	3066		18.61	2891		18.61	3739.2
	18.62	2888		18.62	4361		18.62	4015		18.62	1447.5		18.62	1409.5		18.62	2223.2		18.62	3007		18.62	2888		18.62	3738
	18.63	2918		18.63	4323		18.63	3959		18.63	1463.5		18.63	1407.5		18.63	2219		18.63	2933		18.63	2918		18.63	3690
	18.64	2934		18.64	4300		18.64	3900		18.64	1485.5		18.64	1368		18.64	2233.7		18.64	2971		18.64	2934		18.64	3646.8
	18.65	2904		18.65	4287		18.65	3965		18.65	1484.5		18.65	1357.5		18.65	2261.7		18.65	3003		18.65	2904		18.65	3628.8
	18.66	2914		18.66	4268		18.66	3985		18.66	1465		18.66	1353.5		18.66	2274.3		18.66	2986		18.66	2914		18.66	3582
	18.67	2910		18.67	4268		18.67	3928		18.67	1440		18.67	1351		18.67	2265.9		18.67	3020		18.67	2910		18.67	3616.8
	18.68	2886		18.68	4324		18.68	3899		18.68	1437.5		18.68	1354.5		18.68	2238.6		18.68	3045		18.68	2886		18.68	3727.2
	18.69	2929		18.69	4292		18.69	3907		18.69	1431		18.69	1370		18.69	2214.1		18.69	3042		18.69	2929		18.69	3738
	18.7	2969		18.7	4205		18.7	3915		18.7	1436		18.7	1390		18.7	2214.8		18.7	3051		18.7	2969		18.7	3664.8
	18.71	2904		18.71	4210		18.71	3931		18.71	1455		18.71	1387		18.71	2233.7		18.71	3026		18.71	2904		18.71	3577.2
	18.72	2883		18.72	4293		18.72	3979		18.72	1472.5		18.72	1388		18.72	2229.5		18.72	2974		18.72	2883		18.72	3615.6
	18.73	2900		18.73	4284		18.73	3994		18.73	1467.5		18.73	1370.5		18.73	2230.9		18.73	2962		18.73	2900		18.73	3723.6
	18.74	2942		18.74	4263		18.74	3964		18.74	1450		18.74	1333.5		18.74	2240.7		18.74	2982		18.74	2942		18.74	3758.4
	18.75	3007		18.75	4284		18.75	3910		18.75	1437.5		18.75	1342.5		18.75	2223.2		18.75	2987		18.75	3007		18.75	3739.2
	18.76	3015		18.76	4280		18.76	3869		18.76	1424.5		18.76	1362		18.76	2247		18.76	3018		18.76	3015		18.76	3675.6
	18.77	3004		18.77	4317		18.77	3926		18.77	1428		18.77	1361.5		18.77	2285.5		18.77	3036		18.77	3004		18.77	3601.2
	18.78	3001		18.78	4282		18.78	3939		18.78	1427.5		18.78	1353		18.78	2310		18.78	2974		18.78	3001		18.78	3578.4
	18.79	2985		18.79	4264		18.79	3915		18.79	1441.5		18.79	1362.5		18.79	2273.6		18.79	2968		18.79	2985		18.79	3640.8
	18.8	3000		18.8	4233		18.8	3879		18.8	1463.5		18.8	1351.5		18.8	2231.6		18.8	3022		18.8	3000		18.8	3676.8
	18.81	2994		18.81	4176		18.81	3861		18.81	1447		18.81	1346.5		18.81	2240		18.81	3057		18.81	2994		18.81	3681.6
	18.82	3008		18.82	4202		18.82	3900		18.82	1443		18.82	1364		18.82	2242.1		18.82	3024		18.82	3008		18.82	3736.8
	18.83	2982		18.83	4262		18.83	3879		18.83	1459		18.83	1383.5		18.83	2201.5		18.83	2966		18.83	2982		18.83	3801.6
	18.84	2974		18.84	4243		18.84	3867		18.84	1451		18.84	1398		18.84	2201.5		18.84	2970		18.84	2974		18.84	3752.4
	18.85	3001		18.85	4178		18.85	3824		18.85	1447		18.85	1385.5		18.85	2194.5		18.85	3000		18.85	3001		18.85	3717.6
	18.86	2977		18.86	4179		18.86	3784		18.86	1435.5		18.86	1368		18.86	2210.6		18.86	2962		18.86	2977		18.86	3679.2
	18.87	2912		18.87	4214		18.87	3855		18.87	1423		18.87	1389.5		18.87	2219		18.87	2937		18.87	2912		18.87	3678
	18.88	2957		18.88	4178		18.88	3891		18.88	1420.5		18.88	1412.5		18.88	2205.7		18.88	2973		18.88	2957		18.88	3711.6
	18.89	2967		18.89	4123		18.89	3850		18.89	1421.5		18.89	1390.5		18.89	2188.2		18.89	2956		18.89	2967		18.89	3691.2
	18.9	2949		18.9	4150		18.9	3840		18.9	1430		18.9	1362		18.9	2184		18.9	2926		18.9	2949		18.9	3597.6
	18.91	2908		18.91	4172		18.91	3870		18.91	1447.5		18.91	1371.5		18.91	2218.3		18.91	2955		18.91	2908		18.91	3558
	18.92	2825		18.92	4176		18.92	3859		18.92	1421		18.92	1369.5		18.92	2235.8		18.92	2964		18.92	2825		18.92	3603.6
	18.93	2800		18.93	4169		18.93	3828		18.93	1404.5		18.93	1342		18.93	2240.7		18.93	2952		18.93	2800		18.93	3546
	18.94	2831		18.94	4189		18.94	3886		18.94	1406		18.94	1330		18.94	2227.4		18.94	2945		18.94	2831		18.94	3535.2
	18.95	2857		18.95	4147		18.95	3933		18.95	1415		18.95	1336		18.95	2213.4		18.95	2990		18.95	2857		18.95	3577.2
	18.96	2866		18.96	4090		18.96	3909		18.96	1429		18.96	1337		18.96	2218.3		18.96	3010		18.96	2866		18.96	3583.2
	18.97	2856		18.97	4127		18.97	3841		18.97	1442		18.97	1342		18.97	2209.9		18.97	2972		18.97	2856		18.97	3598.8
	18.98	2819		18.98	4167		18.98	3805		18.98	1462		18.98	1352.5		18.98	2186.8		18.98	2913		18.98	2819		18.98	3615.6
	18.99	2823		18.99	4185		18.99	3851		18.99	1432.5		18.99	1352.5		18.99	2231.6		18.99	2931		18.99	2823		18.99	3577.2
	19	2801		19	4186		19	3910		19	1420		19	1333		19	2269.4		19	2949		19	2801		19	3513.6
	19.01	2764		19.01	4156		19.01	3869		19.01	1431.5		19.01	1350.5		19.01	2207.8		19.01	2952		19.01	2764		19.01	3535.2
	19.02	2790		19.02	4186		19.02	3832		19.02	1403		19.02	1381.5		19.02	2160.9		19.02	2947		19.02	2790		19.02	3499.2
	19.03	2804		19.03	4160		19.03	3783		19.03	1407		19.03	1383		19.03	2198.7		19.03	2903		19.03	2804		19.03	3450
	19.04	2798		19.04	4175		19.04	3823		19.04	1434.5		19.04	1361.5		19.04	2244.2		19.04	2906		19.04	2798		19.04	3488.4
	19.05	2805		19.05	4162		19.05	3835		19.05	1434.5		19.05	1329.5		19.05	2216.9		19.05	2903		19.05	2805		19.05	3494.4
	19.06	2796		19.06	4135		19.06	3773		19.06	1403		19.06	1339.5		19.06	2219.7		19.06	2912		19.06	2796		19.06	3530.4
	19.07	2805		19.07	4150		19.07	3785		19.07	1398.5		19.07	1349.5		19.07	2230.9		19.07	2930		19.07	2805		19.07	3537.6
	19.08	2806		19.08	4165		19.08	3853		19.08	1410.5		19.08	1335		19.08	2233		19.08	2953		19.08	2806		19.08	3494.4
	19.09	2738		19.09	4180		19.09	3903		19.09	1414		19.09	1333.5		19.09	2209.2		19.09	2986		19.09	2738		19.09	3537.6
	19.1	2763		19.1	4175		19.1	3876		19.1	1401.5		19.1	1327.5		19.1	2179.8		19.1	2933		19.1	2763		19.1	3530.4
	19.11	2818		19.11	4183		19.11	3786		19.11	1390		19.11	1361.5		19.11	2191		19.11	2884		19.11	2818		19.11	3452.4
	19.12	2797		19.12	4181		19.12	3741		19.12	1404		19.12	1385.5		19.12	2206.4		19.12	2931		19.12	2797		19.12	3434.4
	19.13	2791		19.13	4158		19.13	3736		19.13	1430		19.13	1387		19.13	2228.8		19.13	2961		19.13	2791		19.13	3451.2
	19.14	2807		19.14	4077		19.14	3745		19.14	1429.5		19.14	1354		19.14	2241.4		19.14	2950		19.14	2807		19.14	3458.4
	19.15	2787		19.15	4026		19.15	3745		19.15	1404.5		19.15	1319.5		19.15	2212.7		19.15	2941		19.15	2787		19.15	3462
	19.16	2801		19.16	4030		19.16	3790		19.16	1406		19.16	1313.5		19.16	2185.4		19.16	2926		19.16	2801		19.16	3472.8
	19.17	2813		19.17	4040		19.17	3786		19.17	1404.5		19.17	1312		19.17	2208.5		19.17	2948		19.17	2813		19.17	3493.2
	19.18	2798		19.18	4040		19.18	3772		19.18	1416		19.18	1334		19.18	2224.6		19.18	2914		19.18	2798		19.18	3513.6
	19.19	2799		19.19	4051		19.19	3780		19.19	1433.5		19.19	1338		19.19	2230.9		19.19	2894		19.19	2799		19.19	3480
	19.2	2809		19.2	4093		19.2	3818		19.2	1427		19.2	1336		19.2	2209.2		19.2	2952		19.2	2809		19.2	3480
	19.21	2759		19.21	4141		19.21	3799		19.21	1413		19.21	1345		19.21	2182.6		19.21	2989		19.21	2759		19.21	3486
	19.22	2755		19.22	4134		19.22	3759		19.22	1423		19.22	1343.5		19.22	2164.4		19.22	2969		19.22	2755		19.22	3430.8
	19.23	2793		19.23	4102		19.23	3755		19.23	1409		19.23	1345.5		19.23	2156.7		19.23	2964		19.23	2793		19.23	3406.8
	19.24	2805		19.24	4101		19.24	3822		19.24	1410.5		19.24	1356		19.24	2205		19.24	2956		19.24	2805		19.24	3429.6
	19.25	2829		19.25	4064		19.25	3845		19.25	1427		19.25	1325.5		19.25	2234.4		19.25	2912		19.25	2829		19.25	3427.2
	19.26	2796		19.26	4009		19.26	3823		19.26	1426		19.26	1330.5		19.26	2181.2		19.26	2900		19.26	2796		19.26	3408
	19.27	2799		19.27	4074		19.27	3793		19.27	1415.5		19.27	1348.5		19.27	2144.1		19.27	2889		19.27	2799		19.27	3322.8
	19.28	2799		19.28	4086		19.28	3796		19.28	1422.5		19.28	1347.5		19.28	2177.7		19.28	2880		19.28	2799		19.28	3314.4
	19.29	2767		19.29	4032		19.29	3818		19.29	1422.5		19.29	1373		19.29	2182.6		19.29	2900		19.29	2767		19.29	3418.8
	19.3	2757		19.3	4095		19.3	3835		19.3	1393		19.3	1379.5		19.3	2202.9		19.3	2915		19.3	2757		19.3	3436.8
	19.31	2744		19.31	4176		19.31	3826		19.31	1398		19.31	1358		19.31	2204.3		19.31	2938		19.31	2744		19.31	3405.6
	19.32	2740		19.32	4167		19.32	3785		19.32	1411.5		19.32	1341.5		19.32	2203.6		19.32	2914		19.32	2740		19.32	3438
	19.33	2741		19.33	4138		19.33	3761		19.33	1414.5		19.33	1340.5		19.33	2197.3		19.33	2859		19.33	2741		19.33	3427.2
	19.34	2721		19.34	4133		19.34	3779		19.34	1427		19.34	1338.5		19.34	2187.5		19.34	2881		19.34	2721		19.34	3402
	19.35	2703		19.35	4065		19.35	3789		19.35	1421.5		19.35	1320.5		19.35	2186.1		19.35	2927		19.35	2703		19.35	3400.8
	19.36	2737		19.36	4019		19.36	3762		19.36	1400		19.36	1311.5		19.36	2213.4		19.36	2922		19.36	2737		19.36	3441.6
	19.37	2738		19.37	4071		19.37	3709		19.37	1384.5		19.37	1320		19.37	2198.7		19.37	2859		19.37	2738		19.37	3480
	19.38	2768		19.38	4099		19.38	3766		19.38	1378.5		19.38	1336.5		19.38	2147.6		19.38	2848		19.38	2768		19.38	3446.4
	19.39	2797		19.39	4080		19.39	3770		19.39	1393.5		19.39	1346		19.39	2143.4		19.39	2839		19.39	2797		19.39	3423.6
	19.4	2765		19.4	4075		19.4	3719		19.4	1391		19.4	1352.5		19.4	2165.1		19.4	2837		19.4	2765		19.4	3386.4
	19.41	2739		19.41	4027		19.41	3700		19.41	1386		19.41	1342		19.41	2161.6		19.41	2837		19.41	2739		19.41	3388.8
	19.42	2745		19.42	4031		19.42	3693		19.42	1397.5		19.42	1318.5		19.42	2184		19.42	2817		19.42	2745		19.42	3391.2
	19.43	2731		19.43	4053		19.43	3713		19.43	1396.5		19.43	1313.5		19.43	2173.5		19.43	2814		19.43	2731		19.43	3364.8
	19.44	2748		19.44	3997		19.44	3724		19.44	1411.5		19.44	1308		19.44	2139.2		19.44	2819		19.44	2748		19.44	3346.8
	19.45	2739		19.45	4025		19.45	3689		19.45	1432.5		19.45	1301.5		19.45	2157.4		19.45	2822		19.45	2739		19.45	3402
	19.46	2722		19.46	4025		19.46	3722		19.46	1397		19.46	1314.5		19.46	2167.9		19.46	2801		19.46	2722		19.46	3453.6
	19.47	2732		19.47	4012		19.47	3745		19.47	1383		19.47	1328.5		19.47	2174.2		19.47	2915		19.47	2732		19.47	3444
	19.48	2756		19.48	3953		19.48	3762		19.48	1386.5		19.48	1328.5		19.48	2172.8		19.48	2967		19.48	2756		19.48	3402
	19.49	2733		19.49	3931		19.49	3760		19.49	1374.5		19.49	1312.5		19.49	2145.5		19.49	2925		19.49	2733		19.49	3316.8
	19.5	2747		19.5	3992		19.5	3721		19.5	1377.5		19.5	1332		19.5	2186.8		19.5	2882		19.5	2747		19.5	3344.4
	19.51	2787		19.51	4021		19.51	3714		19.51	1410		19.51	1351		19.51	2186.8		19.51	2935		19.51	2787		19.51	3367.2
	19.52	2788		19.52	3985		19.52	3760		19.52	1421.5		19.52	1340		19.52	2145.5		19.52	2901		19.52	2788		19.52	3428.4
	19.53	2748		19.53	3971		19.53	3710		19.53	1419		19.53	1359.5		19.53	2131.5		19.53	2843		19.53	2748		19.53	3418.8
	19.54	2713		19.54	4014		19.54	3649		19.54	1418		19.54	1353.5		19.54	2185.4		19.54	2849		19.54	2713		19.54	3304.8
	19.55	2733		19.55	4037		19.55	3659		19.55	1395		19.55	1332.5		19.55	2169.3		19.55	2847		19.55	2733		19.55	3294
	19.56	2709		19.56	3967		19.56	3692		19.56	1399		19.56	1335.5		19.56	2144.1		19.56	2815		19.56	2709		19.56	3318
	19.57	2687		19.57	3945		19.57	3720		19.57	1407.5		19.57	1327.5		19.57	2167.2		19.57	2817		19.57	2687		19.57	3326.4
	19.58	2722		19.58	4005		19.58	3714		19.58	1392.5		19.58	1308.5		19.58	2184.7		19.58	2859		19.58	2722		19.58	3376.8
	19.59	2725		19.59	4025		19.59	3714		19.59	1386		19.59	1314		19.59	2155.3		19.59	2847		19.59	2725		19.59	3385.2
	19.6	2746		19.6	3982		19.6	3747		19.6	1413		19.6	1315.5		19.6	2125.9		19.6	2878		19.6	2746		19.6	3411.6
	19.61	2725		19.61	3923		19.61	3692		19.61	1414.5		19.61	1302.5		19.61	2115.4		19.61	2900		19.61	2725		19.61	3423.6
	19.62	2734		19.62	3938		19.62	3610		19.62	1401.5		19.62	1317		19.62	2118.9		19.62	2871		19.62	2734		19.62	3396
	19.63	2739		19.63	3919		19.63	3573		19.63	1405.5		19.63	1303.5		19.63	2144.1		19.63	2842		19.63	2739		19.63	3364.8
	19.64	2732		19.64	3934		19.64	3533		19.64	1357		19.64	1304		19.64	2151.1		19.64	2849		19.64	2732		19.64	3388.8
	19.65	2712		19.65	3993		19.65	3569		19.65	1355		19.65	1302		19.65	2181.9		19.65	2848		19.65	2712		19.65	3366
	19.66	2681		19.66	3995		19.66	3578		19.66	1395		19.66	1310		19.66	2133.6		19.66	2844		19.66	2681		19.66	3368.4
	19.67	2675		19.67	3968		19.67	3622		19.67	1408.5		19.67	1320		19.67	2157.4		19.67	2825		19.67	2675		19.67	3382.8
	19.68	2713		19.68	3999		19.68	3640		19.68	1405.5		19.68	1312		19.68	2174.9		19.68	2797		19.68	2713		19.68	3402
	19.69	2754		19.69	3988		19.69	3636		19.69	1384		19.69	1305		19.69	2154.6		19.69	2778		19.69	2754		19.69	3408
	19.7	2798		19.7	3979		19.7	3638		19.7	1409.5		19.7	1288.5		19.7	2112.6		19.7	2765		19.7	2798		19.7	3381.6
	19.71	2728		19.71	3946		19.71	3644		19.71	1430.5		19.71	1306.5		19.71	2097.9		19.71	2730		19.71	2728		19.71	3362.4
	19.72	2700		19.72	3966		19.72	3632		19.72	1410		19.72	1317		19.72	2090.2		19.72	2763		19.72	2700		19.72	3370.8
	19.73	2710		19.73	3945		19.73	3639		19.73	1376		19.73	1311		19.73	2112.6		19.73	2789		19.73	2710		19.73	3364.8
	19.74	2708		19.74	3905		19.74	3634		19.74	1361		19.74	1303		19.74	2124.5		19.74	2794		19.74	2708		19.74	3349.2
	19.75	2695		19.75	3968		19.75	3619		19.75	1371		19.75	1314		19.75	2127.3		19.75	2805		19.75	2695		19.75	3386.4
	19.76	2707		19.76	4005		19.76	3613		19.76	1390.5		19.76	1329.5		19.76	2127.3		19.76	2827		19.76	2707		19.76	3390
	19.77	2777		19.77	3971		19.77	3617		19.77	1386		19.77	1315		19.77	2120.3		19.77	2821		19.77	2777		19.77	3337.2
	19.78	2778		19.78	3916		19.78	3657		19.78	1379.5		19.78	1311.5		19.78	2111.9		19.78	2758		19.78	2778		19.78	3388.8
	19.79	2754		19.79	3903		19.79	3633		19.79	1387.5		19.79	1326		19.79	2076.9		19.79	2765		19.79	2754		19.79	3469.2
	19.8	2733		19.8	3925		19.8	3656		19.8	1393		19.8	1327		19.8	2094.4		19.8	2804		19.8	2733		19.8	3398.4
	19.81	2725		19.81	3924		19.81	3628		19.81	1386		19.81	1319		19.81	2110.5		19.81	2774		19.81	2725		19.81	3405.6
	19.82	2726		19.82	3897		19.82	3595		19.82	1386		19.82	1324		19.82	2086.7		19.82	2770		19.82	2726		19.82	3367.2
	19.83	2699		19.83	3876		19.83	3604		19.83	1369		19.83	1301		19.83	2125.9		19.83	2774		19.83	2699		19.83	3380.4
	19.84	2681		19.84	3926		19.84	3606		19.84	1362		19.84	1295		19.84	2108.4		19.84	2856		19.84	2681		19.84	3387.6
	19.85	2701		19.85	3900		19.85	3597		19.85	1390		19.85	1283		19.85	2077.6		19.85	2859		19.85	2701		19.85	3355.2
	19.86	2684		19.86	3853		19.86	3676		19.86	1390.5		19.86	1297.5		19.86	2065		19.86	2800		19.86	2684		19.86	3376.8
	19.87	2680		19.87	3832		19.87	3701		19.87	1379.5		19.87	1319		19.87	2096.5		19.87	2717		19.87	2680		19.87	3330
	19.88	2652		19.88	3867		19.88	3651		19.88	1373.5		19.88	1317.5		19.88	2117.5		19.88	2708		19.88	2652		19.88	3327.6
	19.89	2730		19.89	3952		19.89	3584		19.89	1384.5		19.89	1322		19.89	2104.9		19.89	2833		19.89	2730		19.89	3309.6
	19.9	2719		19.9	3943		19.9	3582		19.9	1369.5		19.9	1327.5		19.9	2110.5		19.9	2835		19.9	2719		19.9	3325.2
	19.91	2690		19.91	3853		19.91	3563		19.91	1380		19.91	1300.5		19.91	2111.9		19.91	2816		19.91	2690		19.91	3342
	19.92	2689		19.92	3875		19.92	3553		19.92	1394.5		19.92	1283		19.92	2123.8		19.92	2773		19.92	2689		19.92	3322.8
	19.93	2728		19.93	3858		19.93	3613		19.93	1375.5		19.93	1293.5		19.93	2128.7		19.93	2764		19.93	2728		19.93	3327.6
	19.94	2693		19.94	3863		19.94	3632		19.94	1348		19.94	1294		19.94	2105.6		19.94	2772		19.94	2693		19.94	3379.2
	19.95	2667		19.95	3853		19.95	3589		19.95	1333		19.95	1299		19.95	2061.5		19.95	2771		19.95	2667		19.95	3350.4
	19.96	2681		19.96	3859		19.96	3612		19.96	1344		19.96	1295		19.96	2048.2		19.96	2775		19.96	2681		19.96	3304.8
	19.97	2712		19.97	3903		19.97	3585		19.97	1343.5		19.97	1299.5		19.97	2055.9		19.97	2789		19.97	2712		19.97	3310.8
	19.98	2712		19.98	3947		19.98	3541		19.98	1359.5		19.98	1310.5		19.98	2032.8		19.98	2794		19.98	2712		19.98	3322.8
	19.99	2690		19.99	3904		19.99	3626		19.99	1372.5		19.99	1284		19.99	2052.4		19.99	2791		19.99	2690		19.99	3325.2
	20	2683		20	3854		20	3659		20	1365.5		20	1262.5		20	2077.6		20	2780		20	2683		20	3284.4
	20.01	2658		20.01	3860		20.01	3550		20.01	1340		20.01	1274.5		20.01	2074.8		20.01	2771		20.01	2658		20.01	3336
	20.02	2677		20.02	3868		20.02	3498		20.02	1331.5		20.02	1275.5		20.02	2067.8		20.02	2772		20.02	2677		20.02	3342
	20.03	2684		20.03	3882		20.03	3523		20.03	1319.5		20.03	1264.5		20.03	2072		20.03	2761		20.03	2684		20.03	3318
	20.04	2667		20.04	3850		20.04	3583		20.04	1342		20.04	1259.5		20.04	2066.4		20.04	2751		20.04	2667		20.04	3336
	20.05	2700		20.05	3781		20.05	3537		20.05	1359		20.05	1273.5		20.05	2068.5		20.05	2763		20.05	2700		20.05	3382.8
	20.06	2739		20.06	3829		20.06	3532		20.06	1354		20.06	1285.5		20.06	2082.5		20.06	2767		20.06	2739		20.06	3363.6
	20.07	2704		20.07	3829		20.07	3550		20.07	1344		20.07	1319		20.07	2087.4		20.07	2795		20.07	2704		20.07	3280.8
	20.08	2669		20.08	3773		20.08	3602		20.08	1339		20.08	1315		20.08	2074.8		20.08	2779		20.08	2669		20.08	3220.8
	20.09	2656		20.09	3772		20.09	3585		20.09	1334.5		20.09	1289		20.09	2076.9		20.09	2738		20.09	2656		20.09	3259.2
	20.1	2596		20.1	3837		20.1	3534		20.1	1339.5		20.1	1280		20.1	2084.6		20.1	2739		20.1	2596		20.1	3285.6
	20.11	2615		20.11	3835		20.11	3535		20.11	1335.5		20.11	1280.5		20.11	2076.2		20.11	2708		20.11	2615		20.11	3345.6
	20.12	2638		20.12	3786		20.12	3597		20.12	1333		20.12	1283		20.12	2065.7		20.12	2723		20.12	2638		20.12	3408
	20.13	2656		20.13	3739		20.13	3639		20.13	1356.5		20.13	1289		20.13	2105.6		20.13	2755		20.13	2656		20.13	3387.6
	20.14	2638		20.14	3830		20.14	3609		20.14	1364		20.14	1292.5		20.14	2101.4		20.14	2759		20.14	2638		20.14	3338.4
	20.15	2665		20.15	3881		20.15	3554		20.15	1369.5		20.15	1299.5		20.15	2067.8		20.15	2774		20.15	2665		20.15	3261.6
	20.16	2719		20.16	3812		20.16	3618		20.16	1363		20.16	1287.5		20.16	2053.8		20.16	2744		20.16	2719		20.16	3219.6
	20.17	2726		20.17	3833		20.17	3596		20.17	1334		20.17	1285		20.17	2041.2		20.17	2752		20.17	2726		20.17	3248.4
	20.18	2682		20.18	3867		20.18	3524		20.18	1339		20.18	1304		20.18	2045.4		20.18	2766		20.18	2682		20.18	3326.4
	20.19	2697		20.19	3875		20.19	3532		20.19	1351		20.19	1284.5		20.19	2093.7		20.19	2772		20.19	2697		20.19	3369.6
	20.2	2748		20.2	3819		20.2	3566		20.2	1367		20.2	1277		20.2	2071.3		20.2	2736		20.2	2748		20.2	3376.8
	20.21	2735		20.21	3758		20.21	3579		20.21	1368.5		20.21	1269.5		20.21	2052.4		20.21	2716		20.21	2735		20.21	3349.2
	20.22	2725		20.22	3830		20.22	3598		20.22	1326		20.22	1275		20.22	2086		20.22	2709		20.22	2725		20.22	3338.4
	20.23	2772		20.23	3839		20.23	3575		20.23	1328		20.23	1281.5		20.23	2079		20.23	2743		20.23	2772		20.23	3358.8
	20.24	2775		20.24	3836		20.24	3544		20.24	1327		20.24	1289.5		20.24	2053.8		20.24	2722		20.24	2775		20.24	3420
	20.25	2791		20.25	3849		20.25	3465		20.25	1344.5		20.25	1293		20.25	2039.1		20.25	2687		20.25	2791		20.25	3373.2
	20.26	2839		20.26	3748		20.26	3435		20.26	1356		20.26	1287.5		20.26	2046.8		20.26	2739		20.26	2839		20.26	3380.4
	20.27	2864		20.27	3731		20.27	3479		20.27	1361.5		20.27	1273		20.27	2041.2		20.27	2740		20.27	2864		20.27	3378
	20.28	2866		20.28	3764		20.28	3518		20.28	1343		20.28	1246.5		20.28	2041.2		20.28	2752		20.28	2866		20.28	3418.8
	20.29	2900		20.29	3828		20.29	3523		20.29	1318		20.29	1246.5		20.29	2037		20.29	2772		20.29	2900		20.29	3460.8
	20.3	2937		20.3	3828		20.3	3508		20.3	1321		20.3	1267.5		20.3	2051.7		20.3	2744		20.3	2937		20.3	3517.2
	20.31	2988		20.31	3755		20.31	3570		20.31	1322		20.31	1278		20.31	2070.6		20.31	2719		20.31	2988		20.31	3530.4
	20.32	3004		20.32	3755		20.32	3574		20.32	1349		20.32	1261.5		20.32	2106.3		20.32	2712		20.32	3004		20.32	3517.2
	20.33	3063		20.33	3775		20.33	3527		20.33	1363		20.33	1267		20.33	2074.1		20.33	2684		20.33	3063		20.33	3606
	20.34	3133		20.34	3762		20.34	3488		20.34	1338		20.34	1259		20.34	2069.2		20.34	2734		20.34	3133		20.34	3666
	20.35	3199		20.35	3778		20.35	3497		20.35	1330		20.35	1272.5		20.35	2033.5		20.35	2742		20.35	3199		20.35	3730.8
	20.36	3238		20.36	3736		20.36	3549		20.36	1343		20.36	1274		20.36	2074.1		20.36	2786		20.36	3238		20.36	3764.4
	20.37	3244		20.37	3739		20.37	3550		20.37	1353.5		20.37	1278		20.37	2071.3		20.37	2787		20.37	3244		20.37	3884.4
	20.38	3192		20.38	3761		20.38	3494		20.38	1343.5		20.38	1286.5		20.38	2041.2		20.38	2757		20.38	3192		20.38	4036.8
	20.39	3089		20.39	3759		20.39	3493		20.39	1336		20.39	1283.5		20.39	2005.5		20.39	2698		20.39	3089		20.39	4231.2
	20.4	3074		20.4	3694		20.4	3476		20.4	1337		20.4	1275.5		20.4	1993.6		20.4	2652		20.4	3074		20.4	4407.6
	20.41	3085		20.41	3662		20.41	3436		20.41	1344		20.41	1290		20.41	2004.8		20.41	2618		20.41	3085		20.41	4393.2
	20.42	3042		20.42	3681		20.42	3435		20.42	1340		20.42	1275		20.42	2034.2		20.42	2684		20.42	3042		20.42	4348.8
	20.43	2958		20.43	3718		20.43	3452		20.43	1334.5		20.43	1275.5		20.43	2023		20.43	2742		20.43	2958		20.43	4424.4
	20.44	2920		20.44	3730		20.44	3426		20.44	1318.5		20.44	1279		20.44	2030.7		20.44	2743		20.44	2920		20.44	4418.4
	20.45	2825		20.45	3727		20.45	3429		20.45	1341		20.45	1257.5		20.45	2048.2		20.45	2719		20.45	2825		20.45	4370.4
	20.46	2765		20.46	3687		20.46	3475		20.46	1325.5		20.46	1248.5		20.46	2029.3		20.46	2730		20.46	2765		20.46	4272
	20.47	2769		20.47	3749		20.47	3473		20.47	1326.5		20.47	1240.5		20.47	2032.8		20.47	2677		20.47	2769		20.47	4212
	20.48	2777		20.48	3753		20.48	3457		20.48	1329.5		20.48	1243		20.48	2041.2		20.48	2686		20.48	2777		20.48	4060.8
	20.49	2721		20.49	3677		20.49	3462		20.49	1329		20.49	1243		20.49	2026.5		20.49	2670		20.49	2721		20.49	3871.2
	20.5	2670		20.5	3672		20.5	3439		20.5	1343		20.5	1258.5		20.5	1985.9		20.5	2690		20.5	2670		20.5	3765.6
	20.51	2648		20.51	3726		20.51	3454		20.51	1330		20.51	1297		20.51	2009		20.51	2649		20.51	2648		20.51	3667.2
	20.52	2590		20.52	3704		20.52	3455		20.52	1299.5		20.52	1304		20.52	1989.4		20.52	2648		20.52	2590		20.52	3546
	20.53	2637		20.53	3669		20.53	3449		20.53	1293.5		20.53	1272		20.53	2006.2		20.53	2679		20.53	2637		20.53	3442.8
	20.54	2634		20.54	3703		20.54	3435		20.54	1326.5		20.54	1255		20.54	2005.5		20.54	2666		20.54	2634		20.54	3480
	20.55	2618		20.55	3756		20.55	3402		20.55	1320		20.55	1278.5		20.55	2018.1		20.55	2709		20.55	2618		20.55	3422.4
	20.56	2589		20.56	3712		20.56	3354		20.56	1289		20.56	1285.5		20.56	2009		20.56	2685		20.56	2589		20.56	3265.2
	20.57	2573		20.57	3677		20.57	3372		20.57	1282.5		20.57	1278		20.57	1990.8		20.57	2628		20.57	2573		20.57	3252
	20.58	2582		20.58	3709		20.58	3408		20.58	1298.5		20.58	1273		20.58	2025.1		20.58	2702		20.58	2582		20.58	3310.8
	20.59	2607		20.59	3714		20.59	3444		20.59	1334		20.59	1249.5		20.59	2032.1		20.59	2699		20.59	2607		20.59	3327.6
	20.6	2603		20.6	3696		20.6	3455		20.6	1321.5		20.6	1247.5		20.6	2013.2		20.6	2663		20.6	2603		20.6	3296.4
	20.61	2506		20.61	3688		20.61	3424		20.61	1309		20.61	1256		20.61	2029.3		20.61	2594		20.61	2506		20.61	3224.4
	20.62	2544		20.62	3727		20.62	3426		20.62	1318		20.62	1234		20.62	2031.4		20.62	2620		20.62	2544		20.62	3218.4
	20.63	2552		20.63	3681		20.63	3417		20.63	1305.5		20.63	1267.5		20.63	2016.7		20.63	2666		20.63	2552		20.63	3228
	20.64	2535		20.64	3712		20.64	3432		20.64	1309		20.64	1274.5		20.64	1981		20.64	2693		20.64	2535		20.64	3210
	20.65	2556		20.65	3712		20.65	3439		20.65	1321.5		20.65	1251.5		20.65	1978.9		20.65	2680		20.65	2556		20.65	3253.2
	20.66	2594		20.66	3701		20.66	3363		20.66	1322.5		20.66	1254		20.66	1992.2		20.66	2674		20.66	2594		20.66	3231.6
	20.67	2549		20.67	3613		20.67	3402		20.67	1307.5		20.67	1275		20.67	2000.6		20.67	2675		20.67	2549		20.67	3193.2
	20.68	2514		20.68	3651		20.68	3415		20.68	1317.5		20.68	1287		20.68	2014.6		20.68	2620		20.68	2514		20.68	3264
	20.69	2509		20.69	3659		20.69	3376		20.69	1333		20.69	1259.5		20.69	2009		20.69	2607		20.69	2509		20.69	3160.8
	20.7	2535		20.7	3618		20.7	3313		20.7	1328		20.7	1232.5		20.7	1987.3		20.7	2589		20.7	2535		20.7	3087.6
	20.71	2545		20.71	3631		20.71	3337		20.71	1331		20.71	1228		20.71	1959.3		20.71	2579		20.71	2545		20.71	3195.6
	20.72	2518		20.72	3701		20.72	3350		20.72	1339.5		20.72	1233.5		20.72	1940.4		20.72	2628		20.72	2518		20.72	3205.2
	20.73	2552		20.73	3754		20.73	3359		20.73	1322.5		20.73	1232		20.73	1971.9		20.73	2631		20.73	2552		20.73	3168
	20.74	2554		20.74	3670		20.74	3369		20.74	1278.5		20.74	1231.5		20.74	1967.7		20.74	2651		20.74	2554		20.74	3156
	20.75	2530		20.75	3681		20.75	3428		20.75	1303.5		20.75	1239.5		20.75	1987.3		20.75	2633		20.75	2530		20.75	3180
	20.76	2539		20.76	3606		20.76	3441		20.76	1321.5		20.76	1247		20.76	2017.4		20.76	2668		20.76	2539		20.76	3162
	20.77	2567		20.77	3555		20.77	3389		20.77	1317		20.77	1240.5		20.77	2015.3		20.77	2709		20.77	2567		20.77	3106.8
	20.78	2586		20.78	3586		20.78	3419		20.78	1279.5		20.78	1253.5		20.78	1976.8		20.78	2683		20.78	2586		20.78	3156
	20.79	2588		20.79	3622		20.79	3430		20.79	1257		20.79	1265.5		20.79	1990.8		20.79	2648		20.79	2588		20.79	3156
	20.8	2542		20.8	3616		20.8	3430		20.8	1281		20.8	1257		20.8	1999.9		20.8	2629		20.8	2542		20.8	3126
	20.81	2558		20.81	3651		20.81	3370		20.81	1304.5		20.81	1232.5		20.81	1998.5		20.81	2613		20.81	2558		20.81	3135.6
	20.82	2551		20.82	3604		20.82	3336		20.82	1316		20.82	1209.5		20.82	1964.2		20.82	2631		20.82	2551		20.82	3189.6
	20.83	2493		20.83	3599		20.83	3349		20.83	1302		20.83	1228		20.83	1948.8		20.83	2638		20.83	2493		20.83	3226.8
	20.84	2490		20.84	3667		20.84	3280		20.84	1320.5		20.84	1252		20.84	1937.6		20.84	2618		20.84	2490		20.84	3153.6
	20.85	2475		20.85	3638		20.85	3360		20.85	1337		20.85	1237.5		20.85	1910.3		20.85	2643		20.85	2475		20.85	3147.6
	20.86	2480		20.86	3657		20.86	3364		20.86	1328		20.86	1242		20.86	1888.6		20.86	2626		20.86	2480		20.86	3136.8
	20.87	2481		20.87	3644		20.87	3312		20.87	1336		20.87	1244.5		20.87	1899.8		20.87	2585		20.87	2481		20.87	3154.8
	20.88	2517		20.88	3637		20.88	3334		20.88	1303		20.88	1231		20.88	1923.6		20.88	2601		20.88	2517		20.88	3187.2
	20.89	2523		20.89	3659		20.89	3360		20.89	1287.5		20.89	1233.5		20.89	1929.2		20.89	2637		20.89	2523		20.89	3154.8
	20.9	2532		20.9	3616		20.9	3300		20.9	1285.5		20.9	1238.5		20.9	2020.2		20.9	2616		20.9	2532		20.9	3082.8
	20.91	2479		20.91	3562		20.91	3326		20.91	1317.5		20.91	1243		20.91	2033.5		20.91	2588		20.91	2479		20.91	3104.4
	20.92	2484		20.92	3530		20.92	3325		20.92	1299.5		20.92	1221.5		20.92	1971.2		20.92	2594		20.92	2484		20.92	3120
	20.93	2461		20.93	3589		20.93	3320		20.93	1303		20.93	1236		20.93	1918.7		20.93	2574		20.93	2461		20.93	3150
	20.94	2520		20.94	3672		20.94	3340		20.94	1304		20.94	1225.5		20.94	1962.1		20.94	2540		20.94	2520		20.94	3187.2
	20.95	2479		20.95	3670		20.95	3326		20.95	1300		20.95	1205		20.95	1935.5		20.95	2607		20.95	2479		20.95	3188.4
	20.96	2500		20.96	3685		20.96	3289		20.96	1275		20.96	1224		20.96	1928.5		20.96	2604		20.96	2500		20.96	3165.6
	20.97	2507		20.97	3637		20.97	3358		20.97	1287.5		20.97	1258.5		20.97	1929.2		20.97	2546		20.97	2507		20.97	3122.4
	20.98	2504		20.98	3618		20.98	3362		20.98	1288		20.98	1262.5		20.98	1974		20.98	2595		20.98	2504		20.98	3072
	20.99	2502		20.99	3595		20.99	3308		20.99	1297.5		20.99	1244.5		20.99	1971.9		20.99	2654		20.99	2502		20.99	3084
	21	2531		21	3570		21	3297		21	1307.5		21	1233		21	1929.9		21	2634		21	2531		21	3088.8
	21.01	2533		21.01	3671		21.01	3304		21.01	1299		21.01	1220.5		21.01	1924.3		21.01	2611		21.01	2533		21.01	3115.2
	21.02	2502		21.02	3625		21.02	3323		21.02	1297		21.02	1232.5		21.02	1901.2		21.02	2624		21.02	2502		21.02	3091.2
	21.03	2454		21.03	3536		21.03	3343		21.03	1296		21.03	1247		21.03	1901.9		21.03	2619		21.03	2454		21.03	3057.6
	21.04	2507		21.04	3574		21.04	3398		21.04	1297.5		21.04	1234.5		21.04	1910.3		21.04	2595		21.04	2507		21.04	3085.2
	21.05	2535		21.05	3598		21.05	3349		21.05	1295.5		21.05	1238.5		21.05	1918.7		21.05	2597		21.05	2535		21.05	3130.8
	21.06	2558		21.06	3568		21.06	3334		21.06	1291		21.06	1251		21.06	1909.6		21.06	2589		21.06	2558		21.06	3148.8
	21.07	2494		21.07	3558		21.07	3349		21.07	1297		21.07	1240		21.07	1937.6		21.07	2621		21.07	2494		21.07	3099.6
	21.08	2461		21.08	3548		21.08	3269		21.08	1315		21.08	1234.5		21.08	1988.7		21.08	2630		21.08	2461		21.08	3094.8
	21.09	2503		21.09	3561		21.09	3250		21.09	1297.5		21.09	1245.5		21.09	1983.1		21.09	2633		21.09	2503		21.09	3058.8
	21.1	2478		21.1	3576		21.1	3261		21.1	1265		21.1	1240.5		21.1	1939.7		21.1	2603		21.1	2478		21.1	3104.4
	21.11	2454		21.11	3661		21.11	3281		21.11	1258.5		21.11	1255		21.11	1920.8		21.11	2547		21.11	2454		21.11	3163.2
	21.12	2491		21.12	3642		21.12	3276		21.12	1278		21.12	1249		21.12	1926.4		21.12	2571		21.12	2491		21.12	3140.4
	21.13	2490		21.13	3605		21.13	3365		21.13	1298		21.13	1221		21.13	1914.5		21.13	2603		21.13	2490		21.13	3130.8
	21.14	2462		21.14	3597		21.14	3357		21.14	1290		21.14	1225.5		21.14	1912.4		21.14	2588		21.14	2462		21.14	3086.4
	21.15	2459		21.15	3581		21.15	3317		21.15	1278.5		21.15	1218.5		21.15	1918.7		21.15	2629		21.15	2459		21.15	3080.4
	21.16	2474		21.16	3609		21.16	3272		21.16	1266		21.16	1231		21.16	1869		21.16	2624		21.16	2474		21.16	3024
	21.17	2431		21.17	3535		21.17	3327		21.17	1294.5		21.17	1241.5		21.17	1872.5		21.17	2617		21.17	2431		21.17	3055.2
	21.18	2393		21.18	3572		21.18	3341		21.18	1282		21.18	1227		21.18	1873.9		21.18	2579		21.18	2393		21.18	3081.6
	21.19	2410		21.19	3472		21.19	3311		21.19	1268.5		21.19	1218.5		21.19	1922.2		21.19	2565		21.19	2410		21.19	3066
	21.2	2457		21.2	3481		21.2	3216		21.2	1278		21.2	1228		21.2	1903.3		21.2	2524		21.2	2457		21.2	3100.8
	21.21	2435		21.21	3486		21.21	3175		21.21	1282		21.21	1236.5		21.21	1910.3		21.21	2462		21.21	2435		21.21	3123.6
	21.22	2488		21.22	3519		21.22	3262		21.22	1273		21.22	1225.5		21.22	1930.6		21.22	2538		21.22	2488		21.22	3108
	21.23	2484		21.23	3553		21.23	3231		21.23	1300		21.23	1234.5		21.23	1895.6		21.23	2553		21.23	2484		21.23	3085.2
	21.24	2424		21.24	3534		21.24	3199		21.24	1307		21.24	1230.5		21.24	1902.6		21.24	2567		21.24	2424		21.24	3109.2
	21.25	2426		21.25	3571		21.25	3270		21.25	1304		21.25	1232		21.25	1893.5		21.25	2548		21.25	2426		21.25	3063.6
	21.26	2446		21.26	3588		21.26	3299		21.26	1301.5		21.26	1234		21.26	1852.2		21.26	2487		21.26	2446		21.26	3027.6
	21.27	2468		21.27	3574		21.27	3260		21.27	1293.5		21.27	1259		21.27	1876		21.27	2545		21.27	2468		21.27	3111.6
	21.28	2470		21.28	3509		21.28	3247		21.28	1286.5		21.28	1267		21.28	1924.3		21.28	2576		21.28	2470		21.28	3079.2
	21.29	2459		21.29	3514		21.29	3244		21.29	1278.5		21.29	1223		21.29	1901.9		21.29	2582		21.29	2459		21.29	3080.4
	21.3	2452		21.3	3507		21.3	3290		21.3	1260.5		21.3	1253		21.3	1866.2		21.3	2561		21.3	2452		21.3	3060
	21.31	2450		21.31	3557		21.31	3283		21.31	1273.5		21.31	1259		21.31	1873.2		21.31	2604		21.31	2450		21.31	3082.8
	21.32	2494		21.32	3529		21.32	3250		21.32	1260.5		21.32	1268		21.32	1863.4		21.32	2580		21.32	2494		21.32	3038.4
	21.33	2450		21.33	3479		21.33	3242		21.33	1275.5		21.33	1254		21.33	1823.5		21.33	2522		21.33	2450		21.33	3062.4
	21.34	2406		21.34	3469		21.34	3313		21.34	1275.5		21.34	1267		21.34	1876.7		21.34	2488		21.34	2406		21.34	3086.4
	21.35	2440		21.35	3460		21.35	3265		21.35	1262.5		21.35	1247.5		21.35	1839.6		21.35	2489		21.35	2440		21.35	3076.8
	21.36	2410		21.36	3391		21.36	3191		21.36	1265		21.36	1260		21.36	1836.8		21.36	2516		21.36	2410		21.36	3021.6
	21.37	2430		21.37	3415		21.37	3215		21.37	1288.5		21.37	1290.5		21.37	1866.9		21.37	2482		21.37	2430		21.37	3014.4
	21.38	2473		21.38	3473		21.38	3222		21.38	1306		21.38	1280		21.38	1856.4		21.38	2506		21.38	2473		21.38	3037.2
	21.39	2461		21.39	3512		21.39	3219		21.39	1320		21.39	1282.5		21.39	1840.3		21.39	2522		21.39	2461		21.39	3050.4
	21.4	2454		21.4	3411		21.4	3220		21.4	1290		21.4	1273.5		21.4	1890		21.4	2491		21.4	2454		21.4	3094.8
	21.41	2417		21.41	3480		21.41	3186		21.41	1270		21.41	1298		21.41	1894.2		21.41	2531		21.41	2417		21.41	3075.6
	21.42	2440		21.42	3549		21.42	3238		21.42	1277.5		21.42	1289.5		21.42	1881.6		21.42	2500		21.42	2440		21.42	3075.6
	21.43	2451		21.43	3522		21.43	3252		21.43	1277.5		21.43	1300.5		21.43	1880.9		21.43	2477		21.43	2451		21.43	3069.6
	21.44	2444		21.44	3505		21.44	3260		21.44	1293.5		21.44	1334.5		21.44	1829.8		21.44	2482		21.44	2444		21.44	3018
	21.45	2383		21.45	3510		21.45	3232		21.45	1260		21.45	1341.5		21.45	1859.2		21.45	2437		21.45	2383		21.45	3009.6
	21.46	2373		21.46	3481		21.46	3212		21.46	1251.5		21.46	1325		21.46	1912.4		21.46	2477		21.46	2373		21.46	3044.4
	21.47	2439		21.47	3429		21.47	3262		21.47	1284.5		21.47	1338		21.47	1879.5		21.47	2513		21.47	2439		21.47	3028.8
	21.48	2428		21.48	3449		21.48	3245		21.48	1286.5		21.48	1341.5		21.48	1855.7		21.48	2481		21.48	2428		21.48	3008.4
	21.49	2450		21.49	3403		21.49	3203		21.49	1256		21.49	1359		21.49	1878.8		21.49	2513		21.49	2450		21.49	2988
	21.5	2396		21.5	3391		21.5	3207		21.5	1268		21.5	1340		21.5	1882.3		21.5	2502		21.5	2396		21.5	3022.8
	21.51	2353		21.51	3449		21.51	3189		21.51	1265		21.51	1302.5		21.51	1889.3		21.51	2502		21.51	2353		21.51	3111.6
	21.52	2383		21.52	3437		21.52	3205		21.52	1267		21.52	1277		21.52	1892.1		21.52	2498		21.52	2383		21.52	3087.6
	21.53	2467		21.53	3476		21.53	3206		21.53	1298		21.53	1288.5		21.53	1866.2		21.53	2491		21.53	2467		21.53	2989.2
	21.54	2466		21.54	3365		21.54	3188		21.54	1281.5		21.54	1298.5		21.54	1850.8		21.54	2456		21.54	2466		21.54	2953.2
	21.55	2447		21.55	3441		21.55	3159		21.55	1270.5		21.55	1292		21.55	1838.2		21.55	2446		21.55	2447		21.55	2962.8
	21.56	2395		21.56	3374		21.56	3154		21.56	1250.5		21.56	1297.5		21.56	1892.8		21.56	2505		21.56	2395		21.56	3018
	21.57	2307		21.57	3389		21.57	3182		21.57	1275		21.57	1250		21.57	1870.4		21.57	2482		21.57	2307		21.57	3016.8
	21.58	2373		21.58	3336		21.58	3175		21.58	1261.5		21.58	1229.5		21.58	1851.5		21.58	2500		21.58	2373		21.58	2979.6
	21.59	2403		21.59	3371		21.59	3204		21.59	1286		21.59	1250.5		21.59	1855		21.59	2520		21.59	2403		21.59	2953.2
	21.6	2346		21.6	3386		21.6	3245		21.6	1264.5		21.6	1224.5		21.6	1856.4		21.6	2520		21.6	2346		21.6	2937.6
	21.61	2391		21.61	3479		21.61	3151		21.61	1249		21.61	1239		21.61	1867.6		21.61	2493		21.61	2391		21.61	2995.2
	21.62	2410		21.62	3398		21.62	3132		21.62	1257		21.62	1220		21.62	1914.5		21.62	2465		21.62	2410		21.62	2962.8
	21.63	2402		21.63	3420		21.63	3184		21.63	1231.5		21.63	1230.5		21.63	1887.2		21.63	2518		21.63	2402		21.63	2974.8
	21.64	2403		21.64	3429		21.64	3221		21.64	1253.5		21.64	1235		21.64	1860.6		21.64	2469		21.64	2403		21.64	2998.8
	21.65	2411		21.65	3400		21.65	3200		21.65	1239.5		21.65	1231.5		21.65	1849.4		21.65	2469		21.65	2411		21.65	3036
	21.66	2406		21.66	3368		21.66	3219		21.66	1237.5		21.66	1238.5		21.66	1904		21.66	2452		21.66	2406		21.66	3045.6
	21.67	2411		21.67	3346		21.67	3172		21.67	1263		21.67	1226		21.67	1871.8		21.67	2488		21.67	2411		21.67	2971.2
	21.68	2414		21.68	3413		21.68	3127		21.68	1289		21.68	1233.5		21.68	1871.1		21.68	2511		21.68	2414		21.68	2950.8
	21.69	2448		21.69	3439		21.69	3147		21.69	1286		21.69	1235		21.69	1852.2		21.69	2492		21.69	2448		21.69	2992.8
	21.7	2401		21.7	3425		21.7	3177		21.7	1278.5		21.7	1233		21.7	1864.1		21.7	2491		21.7	2401		21.7	2926.8
	21.71	2395		21.71	3421		21.71	3228		21.71	1267		21.71	1245.5		21.71	1879.5		21.71	2456		21.71	2395		21.71	2841.6
	21.72	2316		21.72	3428		21.72	3129		21.72	1268.5		21.72	1249		21.72	1828.4		21.72	2413		21.72	2316		21.72	2857.2
	21.73	2304		21.73	3385		21.73	3104		21.73	1299.5		21.73	1245.5		21.73	1810.2		21.73	2489		21.73	2304		21.73	2881.2
	21.74	2353		21.74	3346		21.74	3124		21.74	1281		21.74	1229		21.74	1826.3		21.74	2508		21.74	2353		21.74	3018
	21.75	2350		21.75	3344		21.75	3172		21.75	1252.5		21.75	1223		21.75	1873.9		21.75	2509		21.75	2350		21.75	2980.8
	21.76	2363		21.76	3430		21.76	3153		21.76	1288		21.76	1230.5		21.76	1868.3		21.76	2528		21.76	2363		21.76	2926.8
	21.77	2355		21.77	3445		21.77	3112		21.77	1304.5		21.77	1241		21.77	1822.1		21.77	2499		21.77	2355		21.77	2971.2
	21.78	2316		21.78	3385		21.78	3083		21.78	1283		21.78	1241		21.78	1817.9		21.78	2495		21.78	2316		21.78	2966.4
	21.79	2310		21.79	3351		21.79	3130		21.79	1253.5		21.79	1227		21.79	1795.5		21.79	2504		21.79	2310		21.79	2956.8
	21.8	2346		21.8	3298		21.8	3149		21.8	1292		21.8	1233		21.8	1831.9		21.8	2448		21.8	2346		21.8	2949.6
	21.81	2324		21.81	3332		21.81	3177		21.81	1299		21.81	1243.5		21.81	1809.5		21.81	2428		21.81	2324		21.81	2995.2
	21.82	2354		21.82	3378		21.82	3178		21.82	1263		21.82	1212.5		21.82	1777.3		21.82	2435		21.82	2354		21.82	2986.8
	21.83	2414		21.83	3361		21.83	3151		21.83	1276.5		21.83	1229.5		21.83	1807.4		21.83	2477		21.83	2414		21.83	2929.2
	21.84	2380		21.84	3302		21.84	3143		21.84	1292.5		21.84	1233		21.84	1834.7		21.84	2473		21.84	2380		21.84	2976
	21.85	2423		21.85	3279		21.85	3125		21.85	1307.5		21.85	1233		21.85	1837.5		21.85	2434		21.85	2423		21.85	3022.8
	21.86	2388		21.86	3315		21.86	3161		21.86	1279.5		21.86	1220.5		21.86	1839.6		21.86	2443		21.86	2388		21.86	3000
	21.87	2393		21.87	3343		21.87	3212		21.87	1277		21.87	1227.5		21.87	1850.1		21.87	2440		21.87	2393		21.87	2990.4
	21.88	2340		21.88	3320		21.88	3177		21.88	1305.5		21.88	1242		21.88	1841.7		21.88	2465		21.88	2340		21.88	2960.4
	21.89	2307		21.89	3402		21.89	3126		21.89	1303.5		21.89	1258		21.89	1853.6		21.89	2518		21.89	2307		21.89	2954.4
	21.9	2349		21.9	3413		21.9	3101		21.9	1295.5		21.9	1250		21.9	1822.8		21.9	2507		21.9	2349		21.9	2947.2
	21.91	2357		21.91	3278		21.91	3078		21.91	1275.5		21.91	1220.5		21.91	1820.7		21.91	2467		21.91	2357		21.91	2892
	21.92	2394		21.92	3316		21.92	3138		21.92	1286		21.92	1209		21.92	1814.4		21.92	2454		21.92	2394		21.92	2886
	21.93	2406		21.93	3381		21.93	3138		21.93	1312		21.93	1210		21.93	1815.8		21.93	2404		21.93	2406		21.93	2917.2
	21.94	2335		21.94	3359		21.94	3045		21.94	1350		21.94	1229		21.94	1787.8		21.94	2399		21.94	2335		21.94	2923.2
	21.95	2336		21.95	3343		21.95	3027		21.95	1345		21.95	1272		21.95	1796.9		21.95	2461		21.95	2336		21.95	2958
	21.96	2352		21.96	3326		21.96	3100		21.96	1330.5		21.96	1278.5		21.96	1784.3		21.96	2494		21.96	2352		21.96	2887.2
	21.97	2349		21.97	3308		21.97	3106		21.97	1320.5		21.97	1292		21.97	1812.3		21.97	2458		21.97	2349		21.97	2898
	21.98	2323		21.98	3278		21.98	3059		21.98	1345.5		21.98	1295		21.98	1810.2		21.98	2438		21.98	2323		21.98	2941.2
	21.99	2306		21.99	3288		21.99	3104		21.99	1344		21.99	1258		21.99	1801.1		21.99	2421		21.99	2306		21.99	2901.6
	22	2257		22	3323		22	3135		22	1348		22	1286		22	1824.9		22	2497		22	2257		22	2919.6
	22.01	2275		22.01	3285		22.01	3081		22.01	1339.5		22.01	1278.5		22.01	1796.9		22.01	2462		22.01	2275		22.01	2863.2
	22.02	2333		22.02	3325		22.02	3021		22.02	1341		22.02	1304		22.02	1837.5		22.02	2428		22.02	2333		22.02	2862
	22.03	2345		22.03	3282		22.03	3113		22.03	1338		22.03	1300.5		22.03	1827		22.03	2428		22.03	2345		22.03	2863.2
	22.04	2273		22.04	3322		22.04	3135		22.04	1320		22.04	1306.5		22.04	1796.2		22.04	2460		22.04	2273		22.04	2965.2
	22.05	2331		22.05	3378		22.05	3110		22.05	1354		22.05	1331.5		22.05	1818.6		22.05	2369		22.05	2331		22.05	2958
	22.06	2317		22.06	3297		22.06	3060		22.06	1362.5		22.06	1271.5		22.06	1796.9		22.06	2427		22.06	2317		22.06	2942.4
	22.07	2305		22.07	3273		22.07	3181		22.07	1346		22.07	1274		22.07	1799		22.07	2419		22.07	2305		22.07	2980.8
	22.08	2280		22.08	3221		22.08	3102		22.08	1357.5		22.08	1286.5		22.08	1817.2		22.08	2413		22.08	2280		22.08	2893.2
	22.09	2271		22.09	3253		22.09	3054		22.09	1364		22.09	1282		22.09	1803.2		22.09	2399		22.09	2271		22.09	2888.4
	22.1	2271		22.1	3249		22.1	3045		22.1	1361.5		22.1	1298.5		22.1	1803.9		22.1	2398		22.1	2271		22.1	2931.6
	22.11	2279		22.11	3219		22.11	3050		22.11	1359.5		22.11	1299		22.11	1820.7		22.11	2408		22.11	2279		22.11	2878.8
	22.12	2335		22.12	3218		22.12	3040		22.12	1349.5		22.12	1294		22.12	1840.3		22.12	2411		22.12	2335		22.12	2852.4
	22.13	2342		22.13	3211		22.13	3004		22.13	1369.5		22.13	1284.5		22.13	1818.6		22.13	2407		22.13	2342		22.13	2878.8
	22.14	2324		22.14	3262		22.14	3033		22.14	1375		22.14	1281.5		22.14	1766.8		22.14	2399		22.14	2324		22.14	2852.4
	22.15	2287		22.15	3302		22.15	3083		22.15	1369		22.15	1323		22.15	1792.7		22.15	2442		22.15	2287		22.15	2821.2
	22.16	2273		22.16	3288		22.16	3064		22.16	1392		22.16	1326		22.16	1807.4		22.16	2461		22.16	2273		22.16	2803.2
	22.17	2281		22.17	3262		22.17	3053		22.17	1386		22.17	1298.5		22.17	1779.4		22.17	2408		22.17	2281		22.17	2871.6
	22.18	2290		22.18	3271		22.18	3074		22.18	1391.5		22.18	1281.5		22.18	1807.4		22.18	2412		22.18	2290		22.18	2851.2
	22.19	2301		22.19	3164		22.19	3092		22.19	1390.5		22.19	1287.5		22.19	1797.6		22.19	2432		22.19	2301		22.19	2827.2
	22.2	2271		22.2	3261		22.2	3061		22.2	1394.5		22.2	1310		22.2	1817.9		22.2	2401		22.2	2271		22.2	2911.2
	22.21	2274		22.21	3247		22.21	3070		22.21	1374		22.21	1316		22.21	1792.7		22.21	2346		22.21	2274		22.21	2913.6
	22.22	2295		22.22	3211		22.22	3126		22.22	1404.5		22.22	1302.5		22.22	1787.8		22.22	2345		22.22	2295		22.22	2892
	22.23	2324		22.23	3207		22.23	3118		22.23	1410.5		22.23	1316		22.23	1748.6		22.23	2341		22.23	2324		22.23	2911.2
	22.24	2252		22.24	3253		22.24	3073		22.24	1420.5		22.24	1326		22.24	1765.4		22.24	2380		22.24	2252		22.24	2769.6
	22.25	2290		22.25	3286		22.25	3049		22.25	1424.5		22.25	1336.5		22.25	1768.9		22.25	2362		22.25	2290		22.25	2772
	22.26	2270		22.26	3295		22.26	2992		22.26	1418.5		22.26	1314.5		22.26	1769.6		22.26	2368		22.26	2270		22.26	2786.4
	22.27	2233		22.27	3267		22.27	3049		22.27	1455		22.27	1300		22.27	1714.3		22.27	2372		22.27	2233		22.27	2816.4
	22.28	2293		22.28	3204		22.28	3056		22.28	1437.5		22.28	1315		22.28	1736		22.28	2352		22.28	2293		22.28	2833.2
	22.29	2295		22.29	3155		22.29	3006		22.29	1476.5		22.29	1340		22.29	1769.6		22.29	2368		22.29	2295		22.29	2858.4
	22.3	2221		22.3	3223		22.3	2961		22.3	1483		22.3	1348.5		22.3	1739.5		22.3	2403		22.3	2221		22.3	2827.2
	22.31	2210		22.31	3273		22.31	2895		22.31	1494.5		22.31	1374.5		22.31	1751.4		22.31	2385		22.31	2210		22.31	2792.4
	22.32	2274		22.32	3299		22.32	2904		22.32	1524		22.32	1380		22.32	1769.6		22.32	2377		22.32	2274		22.32	2835.6
	22.33	2268		22.33	3246		22.33	2983		22.33	1512		22.33	1411		22.33	1775.9		22.33	2395		22.33	2268		22.33	2882.4
	22.34	2235		22.34	3227		22.34	2971		22.34	1530.5		22.34	1422.5		22.34	1810.2		22.34	2346		22.34	2235		22.34	2874
	22.35	2254		22.35	3217		22.35	2922		22.35	1578		22.35	1413.5		22.35	1812.3		22.35	2371		22.35	2254		22.35	2856
	22.36	2261		22.36	3161		22.36	2994		22.36	1560		22.36	1423.5		22.36	1785.7		22.36	2350		22.36	2261		22.36	2866.8
	22.37	2273		22.37	3222		22.37	2989		22.37	1587		22.37	1465.5		22.37	1786.4		22.37	2366		22.37	2273		22.37	2764.8
	22.38	2226		22.38	3264		22.38	2957		22.38	1590		22.38	1423		22.38	1747.9		22.38	2353		22.38	2226		22.38	2727.6
	22.39	2309		22.39	3220		22.39	3002		22.39	1605		22.39	1436.5		22.39	1745.1		22.39	2355		22.39	2309		22.39	2816.4
	22.4	2294		22.4	3158		22.4	3013		22.4	1647		22.4	1412.5		22.4	1748.6		22.4	2386		22.4	2294		22.4	2830.8
	22.41	2313		22.41	3175		22.41	2959		22.41	1649		22.41	1451.5		22.41	1767.5		22.41	2361		22.41	2313		22.41	2781.6
	22.42	2318		22.42	3144		22.42	2958		22.42	1676		22.42	1476.5		22.42	1751.4		22.42	2321		22.42	2318		22.42	2834.4
	22.43	2276		22.43	3117		22.43	2930		22.43	1731.5		22.43	1499.5		22.43	1736		22.43	2312		22.43	2276		22.43	2822.4
	22.44	2232		22.44	3144		22.44	2952		22.44	1762		22.44	1521.5		22.44	1740.9		22.44	2335		22.44	2232		22.44	2786.4
	22.45	2236		22.45	3186		22.45	2939		22.45	1825		22.45	1518.5		22.45	1694		22.45	2363		22.45	2236		22.45	2794.8
	22.46	2306		22.46	3145		22.46	2996		22.46	1845.5		22.46	1559		22.46	1734.6		22.46	2318		22.46	2306		22.46	2782.8
	22.47	2310		22.47	3240		22.47	3006		22.47	1922.5		22.47	1587		22.47	1694		22.47	2322		22.47	2310		22.47	2767.2
	22.48	2287		22.48	3214		22.48	2967		22.48	1953.5		22.48	1601		22.48	1712.2		22.48	2358		22.48	2287		22.48	2858.4
	22.49	2249		22.49	3213		22.49	2948		22.49	2026.5		22.49	1643		22.49	1750		22.49	2366		22.49	2249		22.49	2811.6
	22.5	2223		22.5	3137		22.5	2994		22.5	2127		22.5	1673		22.5	1733.9		22.5	2322		22.5	2223		22.5	2760
	22.51	2267		22.51	3085		22.51	2974		22.51	2169.5		22.51	1690.5		22.51	1754.9		22.51	2269		22.51	2267		22.51	2764.8
	22.52	2270		22.52	3143		22.52	2980		22.52	2276.5		22.52	1741.5		22.52	1764.7		22.52	2291		22.52	2270		22.52	2804.4
	22.53	2247		22.53	3139		22.53	3001		22.53	2397.5		22.53	1770.5		22.53	1725.5		22.53	2338		22.53	2247		22.53	2766
	22.54	2247		22.54	3165		22.54	3025		22.54	2510		22.54	1841		22.54	1724.8		22.54	2304		22.54	2247		22.54	2701.2
	22.55	2215		22.55	3129		22.55	3019		22.55	2656		22.55	1884		22.55	1749.3		22.55	2286		22.55	2215		22.55	2725.2
	22.56	2234		22.56	3099		22.56	2993		22.56	2815.5		22.56	1960		22.56	1767.5		22.56	2252		22.56	2234		22.56	2835.6
	22.57	2221		22.57	3167		22.57	2943		22.57	2964.5		22.57	2044		22.57	1747.9		22.57	2304		22.57	2221		22.57	2800.8
	22.58	2222		22.58	3216		22.58	2920		22.58	3166.5		22.58	2147		22.58	1743.7		22.58	2267		22.58	2222		22.58	2750.4
	22.59	2197		22.59	3148		22.59	2887		22.59	3448.5		22.59	2252.5		22.59	1724.8		22.59	2325		22.59	2197		22.59	2715.6
	22.6	2138		22.6	3173		22.6	2912		22.6	3737		22.6	2349.5		22.6	1721.3		22.6	2269		22.6	2138		22.6	2781.6
	22.61	2167		22.61	3151		22.61	2899		22.61	4012.5		22.61	2583.5		22.61	1698.2		22.61	2358		22.61	2167		22.61	2806.8
	22.62	2186		22.62	3126		22.62	2962		22.62	4413		22.62	2784		22.62	1721.3		22.62	2325		22.62	2186		22.62	2766
	22.63	2176		22.63	3050		22.63	3014		22.63	4876.5		22.63	3011.5		22.63	1685.6		22.63	2329		22.63	2176		22.63	2721.6
	22.64	2215		22.64	3097		22.64	2991		22.64	5504		22.64	3228.5		22.64	1739.5		22.64	2269		22.64	2215		22.64	2767.2
	22.65	2233		22.65	3126		22.65	2973		22.65	6097.5		22.65	3485.5		22.65	1739.5		22.65	2258		22.65	2233		22.65	2780.4
	22.66	2157		22.66	3137		22.66	2882		22.66	6809.5		22.66	3808		22.66	1740.2		22.66	2253		22.66	2157		22.66	2793.6
	22.67	2185		22.67	3124		22.67	2911		22.67	7567.5		22.67	4239		22.67	1772.4		22.67	2331		22.67	2185		22.67	2781.6
	22.68	2126		22.68	3149		22.68	2935		22.68	8510		22.68	4750		22.68	1743.7		22.68	2359		22.68	2126		22.68	2836.8
	22.69	2147		22.69	3106		22.69	2900		22.69	9507		22.69	5397		22.69	1691.9		22.69	2286		22.69	2147		22.69	2808
	22.7	2190		22.7	3103		22.7	2870		22.7	10492.5		22.7	5982.5		22.7	1684.9		22.7	2304		22.7	2190		22.7	2797.2
	22.71	2197		22.71	3102		22.71	2942		22.71	11306		22.71	6826.5		22.71	1715.7		22.71	2304		22.71	2197		22.71	2768.4
	22.72	2224		22.72	3118		22.72	2942		22.72	11682		22.72	7693.5		22.72	1721.3		22.72	2266		22.72	2224		22.72	2708.4
	22.73	2197		22.73	3114		22.73	2899		22.73	11643.5		22.73	8437.5		22.73	1722.7		22.73	2255		22.73	2197		22.73	2721.6
	22.74	2190		22.74	3114		22.74	2937		22.74	11217		22.74	9060		22.74	1700.3		22.74	2292		22.74	2190		22.74	2707.2
	22.75	2210		22.75	3115		22.75	2960		22.75	10561.5		22.75	9359		22.75	1680		22.75	2263		22.75	2210		22.75	2689.2
	22.76	2225		22.76	3067		22.76	2974		22.76	9859		22.76	9377		22.76	1712.2		22.76	2284		22.76	2225		22.76	2692.8
	22.77	2166		22.77	3055		22.77	2901		22.77	9049		22.77	9205		22.77	1739.5		22.77	2335		22.77	2166		22.77	2766
	22.78	2185		22.78	3032		22.78	2901		22.78	8140		22.78	8652		22.78	1731.8		22.78	2288		22.78	2185		22.78	2714.4
	22.79	2203		22.79	3074		22.79	2864		22.79	7234.5		22.79	8113		22.79	1724.8		22.79	2330		22.79	2203		22.79	2658
	22.8	2223		22.8	3103		22.8	2908		22.8	6292		22.8	7438		22.8	1751.4		22.8	2361		22.8	2223		22.8	2737.2
	22.81	2152		22.81	3097		22.81	2909		22.81	5398		22.81	6721		22.81	1711.5		22.81	2286		22.81	2152		22.81	2755.2
	22.82	2183		22.82	3071		22.82	2908		22.82	4555.5		22.82	6040		22.82	1721.3		22.82	2279		22.82	2183		22.82	2744.4
	22.83	2194		22.83	3109		22.83	2885		22.83	3876		22.83	5352.5		22.83	1734.6		22.83	2227		22.83	2194		22.83	2758.8
	22.84	2235		22.84	3118		22.84	2949		22.84	3287.5		22.84	4592		22.84	1733.9		22.84	2228		22.84	2235		22.84	2694
	22.85	2211		22.85	3104		22.85	2988		22.85	2920.5		22.85	3936.5		22.85	1673		22.85	2262		22.85	2211		22.85	2698.8
	22.86	2173		22.86	3114		22.86	2974		22.86	2513		22.86	3305.5		22.86	1675.8		22.86	2241		22.86	2173		22.86	2695.2
	22.87	2201		22.87	3054		22.87	2899		22.87	2277		22.87	2940.5		22.87	1701.7		22.87	2270		22.87	2201		22.87	2674.8
	22.88	2197		22.88	3108		22.88	2908		22.88	2126.5		22.88	2605.5		22.88	1724.8		22.88	2227		22.88	2197		22.88	2666.4
	22.89	2172		22.89	3136		22.89	2871		22.89	1987		22.89	2332.5		22.89	1743		22.89	2245		22.89	2172		22.89	2696.4
	22.9	2167		22.9	3086		22.9	2895		22.9	1921.5		22.9	2114.5		22.9	1736.7		22.9	2363		22.9	2167		22.9	2734.8
	22.91	2149		22.91	3088		22.91	2873		22.91	1854.5		22.91	1937.5		22.91	1694.7		22.91	2363		22.91	2149		22.91	2744.4
	22.92	2162		22.92	3121		22.92	2825		22.92	1776.5		22.92	1828.5		22.92	1730.4		22.92	2280		22.92	2162		22.92	2654.4
	22.93	2169		22.93	3091		22.93	2891		22.93	1742.5		22.93	1758		22.93	1759.1		22.93	2307		22.93	2169		22.93	2660.4
	22.94	2126		22.94	3058		22.94	2855		22.94	1710		22.94	1671		22.94	1740.2		22.94	2313		22.94	2126		22.94	2709.6
	22.95	2142		22.95	3072		22.95	2849		22.95	1689.5		22.95	1596.5		22.95	1721.3		22.95	2242		22.95	2142		22.95	2707.2
	22.96	2136		22.96	3086		22.96	2888		22.96	1658.5		22.96	1585.5		22.96	1686.3		22.96	2224		22.96	2136		22.96	2724
	22.97	2152		22.97	3085		22.97	2935		22.97	1627.5		22.97	1546		22.97	1680		22.97	2226		22.97	2152		22.97	2728.8
	22.98	2182		22.98	3102		22.98	2958		22.98	1555		22.98	1479.5		22.98	1720.6		22.98	2227		22.98	2182		22.98	2674.8
	22.99	2181		22.99	3068		22.99	2885		22.99	1550.5		22.99	1481.5		22.99	1699.6		22.99	2245		22.99	2181		22.99	2665.2
	23	2180		23	2988		23	2880		23	1564		23	1467		23	1668.8		23	2279		23	2180		23	2731.2
	23.01	2131		23.01	3059		23.01	2868		23.01	1496		23.01	1453.5		23.01	1692.6		23.01	2281		23.01	2131		23.01	2680.8
	23.02	2139		23.02	3093		23.02	2868		23.02	1508		23.02	1466		23.02	1656.9		23.02	2236		23.02	2139		23.02	2653.2
	23.03	2127		23.03	3023		23.03	2873		23.03	1489.5		23.03	1441		23.03	1654.1		23.03	2265		23.03	2127		23.03	2637.6
	23.04	2137		23.04	3067		23.04	2846		23.04	1475.5		23.04	1405		23.04	1633.1		23.04	2212		23.04	2137		23.04	2670
	23.05	2124		23.05	3061		23.05	2870		23.05	1425		23.05	1408		23.05	1638.7		23.05	2187		23.05	2124		23.05	2673.6
	23.06	2096		23.06	2972		23.06	2859		23.06	1432		23.06	1413		23.06	1694		23.06	2234		23.06	2096		23.06	2647.2
	23.07	2065		23.07	2987		23.07	2794		23.07	1429		23.07	1394.5		23.07	1685.6		23.07	2195		23.07	2065		23.07	2712
	23.08	2083		23.08	3036		23.08	2807		23.08	1426		23.08	1358		23.08	1660.4		23.08	2186		23.08	2083		23.08	2754
	23.09	2124		23.09	2996		23.09	2823		23.09	1404.5		23.09	1367.5		23.09	1683.5		23.09	2248		23.09	2124		23.09	2724
	23.1	2147		23.1	3033		23.1	2822		23.1	1428.5		23.1	1379.5		23.1	1682.8		23.1	2284		23.1	2147		23.1	2698.8
	23.11	2190		23.11	3009		23.11	2882		23.11	1411		23.11	1362		23.11	1661.1		23.11	2296		23.11	2190		23.11	2653.2
	23.12	2157		23.12	3049		23.12	2896		23.12	1390.5		23.12	1325.5		23.12	1677.2		23.12	2269		23.12	2157		23.12	2680.8
	23.13	2073		23.13	3052		23.13	2860		23.13	1363.5		23.13	1354		23.13	1668.1		23.13	2230		23.13	2073		23.13	2688
	23.14	2072		23.14	2990		23.14	2850		23.14	1317		23.14	1356.5		23.14	1661.8		23.14	2245		23.14	2072		23.14	2690.4
	23.15	2085		23.15	2934		23.15	2806		23.15	1316.5		23.15	1313.5		23.15	1637.3		23.15	2264		23.15	2085		23.15	2676
	23.16	2118		23.16	2999		23.16	2813		23.16	1330.5		23.16	1309.5		23.16	1612.8		23.16	2254		23.16	2118		23.16	2712
	23.17	2152		23.17	2997		23.17	2823		23.17	1340		23.17	1306		23.17	1649.2		23.17	2245		23.17	2152		23.17	2758.8
	23.18	2141		23.18	2952		23.18	2827		23.18	1303.5		23.18	1272		23.18	1614.9		23.18	2273		23.18	2141		23.18	2776.8
	23.19	2163		23.19	2981		23.19	2809		23.19	1290.5		23.19	1256.5		23.19	1630.3		23.19	2261		23.19	2163		23.19	2661.6
	23.2	2167		23.2	2998		23.2	2805		23.2	1274.5		23.2	1268		23.2	1667.4		23.2	2174		23.2	2167		23.2	2569.2
	23.21	2183		23.21	2923		23.21	2817		23.21	1280.5		23.21	1267.5		23.21	1665.3		23.21	2162		23.21	2183		23.21	2637.6
	23.22	2199		23.22	3006		23.22	2841		23.22	1266		23.22	1258.5		23.22	1623.3		23.22	2241		23.22	2199		23.22	2679.6
	23.23	2186		23.23	2996		23.23	2794		23.23	1225.5		23.23	1279.5		23.23	1664.6		23.23	2263		23.23	2186		23.23	2646
	23.24	2113		23.24	3000		23.24	2763		23.24	1237.5		23.24	1262.5		23.24	1654.1		23.24	2206		23.24	2113		23.24	2673.6
	23.25	2169		23.25	3022		23.25	2792		23.25	1241.5		23.25	1238.5		23.25	1654.1		23.25	2239		23.25	2169		23.25	2676
	23.26	2167		23.26	3017		23.26	2784		23.26	1246.5		23.26	1230		23.26	1620.5		23.26	2250		23.26	2167		23.26	2666.4
	23.27	2179		23.27	3033		23.27	2799		23.27	1259.5		23.27	1219.5		23.27	1632.4		23.27	2285		23.27	2179		23.27	2626.8
	23.28	2153		23.28	3001		23.28	2825		23.28	1237.5		23.28	1245.5		23.28	1633.1		23.28	2240		23.28	2153		23.28	2703.6
	23.29	2088		23.29	2934		23.29	2825		23.29	1207		23.29	1247		23.29	1621.2		23.29	2210		23.29	2088		23.29	2698.8
	23.3	2161		23.3	2851		23.3	2807		23.3	1218.5		23.3	1246.5		23.3	1602.3		23.3	2297		23.3	2161		23.3	2618.4
	23.31	2218		23.31	2909		23.31	2761		23.31	1238.5		23.31	1213		23.31	1618.4		23.31	2265		23.31	2218		23.31	2598
	23.32	2109		23.32	2995		23.32	2794		23.32	1235.5		23.32	1190.5		23.32	1660.4		23.32	2155		23.32	2109		23.32	2599.2
	23.33	2106		23.33	3041		23.33	2769		23.33	1214.5		23.33	1214.5		23.33	1684.2		23.33	2164		23.33	2106		23.33	2628
	23.34	2119		23.34	2966		23.34	2804		23.34	1209.5		23.34	1215.5		23.34	1638.7		23.34	2236		23.34	2119		23.34	2665.2
	23.35	2091		23.35	2942		23.35	2778		23.35	1192.5		23.35	1200		23.35	1637.3		23.35	2246		23.35	2091		23.35	2730
	23.36	2103		23.36	2960		23.36	2735		23.36	1192.5		23.36	1196.5		23.36	1633.8		23.36	2226		23.36	2103		23.36	2716.8
	23.37	2095		23.37	2911		23.37	2732		23.37	1197		23.37	1201		23.37	1617		23.37	2238		23.37	2095		23.37	2668.8
	23.38	2107		23.38	2938		23.38	2823		23.38	1187		23.38	1201		23.38	1603.7		23.38	2223		23.38	2107		23.38	2644.8
	23.39	2108		23.39	2917		23.39	2806		23.39	1203		23.39	1188.5		23.39	1626.1		23.39	2228		23.39	2108		23.39	2660.4
	23.4	2097		23.4	2963		23.4	2687		23.4	1212.5		23.4	1183.5		23.4	1653.4		23.4	2224		23.4	2097		23.4	2671.2
	23.41	2108		23.41	2944		23.41	2722		23.41	1210.5		23.41	1183.5		23.41	1625.4		23.41	2188		23.41	2108		23.41	2623.2
	23.42	2085		23.42	2999		23.42	2814		23.42	1190		23.42	1178.5		23.42	1698.9		23.42	2150		23.42	2085		23.42	2612.4
	23.43	2100		23.43	2949		23.43	2764		23.43	1154		23.43	1201		23.43	1683.5		23.43	2193		23.43	2100		23.43	2544
	23.44	2113		23.44	3033		23.44	2753		23.44	1150.5		23.44	1204		23.44	1615.6		23.44	2205		23.44	2113		23.44	2614.8
	23.45	2125		23.45	2919		23.45	2765		23.45	1161.5		23.45	1193		23.45	1618.4		23.45	2220		23.45	2125		23.45	2646
	23.46	2108		23.46	2936		23.46	2742		23.46	1174.5		23.46	1174.5		23.46	1623.3		23.46	2216		23.46	2108		23.46	2690.4
	23.47	2080		23.47	2982		23.47	2803		23.47	1167		23.47	1170		23.47	1617		23.47	2239		23.47	2080		23.47	2610
	23.48	2129		23.48	2952		23.48	2754		23.48	1167		23.48	1146		23.48	1610.7		23.48	2231		23.48	2129		23.48	2588.4
	23.49	2101		23.49	2933		23.49	2749		23.49	1161		23.49	1144.5		23.49	1628.9		23.49	2182		23.49	2101		23.49	2659.2
	23.5	2054		23.5	2899		23.5	2724		23.5	1212.5		23.5	1143.5		23.5	1640.1		23.5	2154		23.5	2054		23.5	2654.4
	23.51	2070		23.51	2920		23.51	2736		23.51	1190.5		23.51	1133		23.51	1617		23.51	2111		23.51	2070		23.51	2602.8
	23.52	2082		23.52	2949		23.52	2738		23.52	1149.5		23.52	1143.5		23.52	1606.5		23.52	2150		23.52	2082		23.52	2614.8
	23.53	2086		23.53	2967		23.53	2736		23.53	1142.5		23.53	1112		23.53	1643.6		23.53	2139		23.53	2086		23.53	2640
	23.54	2058		23.54	2990		23.54	2763		23.54	1126.5		23.54	1136.5		23.54	1659.7		23.54	2131		23.54	2058		23.54	2611.2
	23.55	2082		23.55	2942		23.55	2743		23.55	1159		23.55	1146		23.55	1626.8		23.55	2136		23.55	2082		23.55	2588.4
	23.56	2078		23.56	2923		23.56	2736		23.56	1133.5		23.56	1126		23.56	1616.3		23.56	2149		23.56	2078		23.56	2548.8
	23.57	2100		23.57	2959		23.57	2771		23.57	1111		23.57	1139.5		23.57	1616.3		23.57	2164		23.57	2100		23.57	2587.2
	23.58	2104		23.58	2959		23.58	2748		23.58	1132.5		23.58	1127.5		23.58	1620.5		23.58	2165		23.58	2104		23.58	2611.2
	23.59	2071		23.59	2939		23.59	2769		23.59	1148.5		23.59	1122.5		23.59	1639.4		23.59	2182		23.59	2071		23.59	2577.6
	23.6	2079		23.6	2942		23.6	2798		23.6	1139.5		23.6	1128.5		23.6	1646.4		23.6	2172		23.6	2079		23.6	2616
	23.61	2074		23.61	2911		23.61	2725		23.61	1144		23.61	1119		23.61	1609.3		23.61	2186		23.61	2074		23.61	2642.4
	23.62	2085		23.62	2887		23.62	2695		23.62	1130.5		23.62	1118.5		23.62	1584.8		23.62	2150		23.62	2085		23.62	2643.6
	23.63	2103		23.63	2897		23.63	2735		23.63	1114.5		23.63	1103		23.63	1613.5		23.63	2183		23.63	2103		23.63	2583.6
	23.64	2077		23.64	2922		23.64	2775		23.64	1118.5		23.64	1118.5		23.64	1635.9		23.64	2175		23.64	2077		23.64	2623.2
	23.65	2056		23.65	2880		23.65	2737		23.65	1132.5		23.65	1130.5		23.65	1628.9		23.65	2172		23.65	2056		23.65	2505.6
	23.66	2076		23.66	2932		23.66	2681		23.66	1093.5		23.66	1148.5		23.66	1645		23.66	2127		23.66	2076		23.66	2462.4
	23.67	2048		23.67	2912		23.67	2682		23.67	1111.5		23.67	1110.5		23.67	1637.3		23.67	2156		23.67	2048		23.67	2606.4
	23.68	2083		23.68	2879		23.68	2699		23.68	1103		23.68	1111		23.68	1617		23.68	2158		23.68	2083		23.68	2613.6
	23.69	2040		23.69	2893		23.69	2732		23.69	1159		23.69	1122		23.69	1613.5		23.69	2200		23.69	2040		23.69	2559.6
	23.7	2053		23.7	2914		23.7	2728		23.7	1150		23.7	1113		23.7	1607.9		23.7	2158		23.7	2053		23.7	2584.8
	23.71	2066		23.71	2894		23.71	2704		23.71	1111.5		23.71	1106		23.71	1606.5		23.71	2178		23.71	2066		23.71	2569.2
	23.72	2026		23.72	2902		23.72	2706		23.72	1104		23.72	1083.5		23.72	1574.3		23.72	2168		23.72	2026		23.72	2529.6
	23.73	2017		23.73	2898		23.73	2725		23.73	1105.5		23.73	1092.5		23.73	1585.5		23.73	2161		23.73	2017		23.73	2517.6
	23.74	2068		23.74	2898		23.74	2703		23.74	1102.5		23.74	1098.5		23.74	1600.2		23.74	2166		23.74	2068		23.74	2576.4
	23.75	2118		23.75	2897		23.75	2710		23.75	1104		23.75	1115		23.75	1612.1		23.75	2156		23.75	2118		23.75	2562
	23.76	2056		23.76	2928		23.76	2698		23.76	1123.5		23.76	1083		23.76	1605.8		23.76	2134		23.76	2056		23.76	2516.4
	23.77	2076		23.77	2865		23.77	2666		23.77	1135		23.77	1069		23.77	1602.3		23.77	2176		23.77	2076		23.77	2514
	23.78	2092		23.78	2852		23.78	2720		23.78	1152.5		23.78	1084		23.78	1608.6		23.78	2169		23.78	2092		23.78	2581.2
	23.79	2070		23.79	2913		23.79	2704		23.79	1134.5		23.79	1095		23.79	1607.2		23.79	2109		23.79	2070		23.79	2592
	23.8	2063		23.8	2881		23.8	2661		23.8	1089.5		23.8	1094.5		23.8	1571.5		23.8	2116		23.8	2063		23.8	2568
	23.81	2022		23.81	2871		23.81	2707		23.81	1100.5		23.81	1108.5		23.81	1563.8		23.81	2111		23.81	2022		23.81	2558.4
	23.82	2023		23.82	2813		23.82	2708		23.82	1110		23.82	1125.5		23.82	1617		23.82	2095		23.82	2023		23.82	2548.8
	23.83	2026		23.83	2828		23.83	2699		23.83	1112.5		23.83	1118.5		23.83	1610		23.83	2115		23.83	2026		23.83	2545.2
	23.84	2002		23.84	2881		23.84	2744		23.84	1112		23.84	1108.5		23.84	1576.4		23.84	2144		23.84	2002		23.84	2598
	23.85	1995		23.85	2808		23.85	2718		23.85	1103.5		23.85	1087		23.85	1539.3		23.85	2127		23.85	1995		23.85	2625.6
	23.86	2046		23.86	2815		23.86	2733		23.86	1097.5		23.86	1066.5		23.86	1561		23.86	2140		23.86	2046		23.86	2527.2
	23.87	2076		23.87	2887		23.87	2726		23.87	1080.5		23.87	1078.5		23.87	1561.7		23.87	2107		23.87	2076		23.87	2487.6
	23.88	2070		23.88	2887		23.88	2680		23.88	1055		23.88	1089.5		23.88	1596		23.88	2091		23.88	2070		23.88	2554.8
	23.89	2021		23.89	2797		23.89	2658		23.89	1043.5		23.89	1096		23.89	1602.3		23.89	2132		23.89	2021		23.89	2587.2
	23.9	2045		23.9	2821		23.9	2690		23.9	1096.5		23.9	1091		23.9	1586.9		23.9	2179		23.9	2045		23.9	2592
	23.91	2071		23.91	2802		23.91	2749		23.91	1070		23.91	1075		23.91	1586.2		23.91	2177		23.91	2071		23.91	2629.2
	23.92	2036		23.92	2828		23.92	2753		23.92	1086		23.92	1088		23.92	1547		23.92	2137		23.92	2036		23.92	2582.4
	23.93	2014		23.93	2830		23.93	2695		23.93	1084		23.93	1076		23.93	1607.2		23.93	2072		23.93	2014		23.93	2553.6
	23.94	2006		23.94	2878		23.94	2708		23.94	1077		23.94	1071.5		23.94	1612.8		23.94	2083		23.94	2006		23.94	2532
	23.95	1952		23.95	2869		23.95	2730		23.95	1081		23.95	1073.5		23.95	1593.2		23.95	2114		23.95	1952		23.95	2526
	23.96	1993		23.96	2802		23.96	2701		23.96	1083.5		23.96	1065		23.96	1578.5		23.96	2099		23.96	1993		23.96	2542.8
	23.97	2018		23.97	2795		23.97	2652		23.97	1078.5		23.97	1062		23.97	1572.9		23.97	2103		23.97	2018		23.97	2498.4
	23.98	2033		23.98	2820		23.98	2620		23.98	1073.5		23.98	1050		23.98	1572.9		23.98	2131		23.98	2033		23.98	2493.6
	23.99	2062		23.99	2779		23.99	2632		23.99	1071.5		23.99	1065		23.99	1566.6		23.99	2145		23.99	2062		23.99	2504.4
	24	2067		24	2802		24	2637		24	1051.5		24	1061.5		24	1579.9		24	2114		24	2067		24	2493.6
	24.01	2011		24.01	2832		24.01	2633		24.01	1064		24.01	1038.5		24.01	1557.5		24.01	2139		24.01	2011		24.01	2481.6
	24.02	1995		24.02	2837		24.02	2679		24.02	1077		24.02	1061.5		24.02	1548.4		24.02	2141		24.02	1995		24.02	2437.2
	24.03	1982		24.03	2845		24.03	2679		24.03	1062		24.03	1076		24.03	1586.9		24.03	2132		24.03	1982		24.03	2460
	24.04	1970		24.04	2793		24.04	2635		24.04	1063		24.04	1057.5		24.04	1591.8		24.04	2128		24.04	1970		24.04	2515.2
	24.05	2031		24.05	2799		24.05	2661		24.05	1062.5		24.05	1073.5		24.05	1610		24.05	2134		24.05	2031		24.05	2488.8
	24.06	2040		24.06	2839		24.06	2656		24.06	1056.5		24.06	1062.5		24.06	1596		24.06	2106		24.06	2040		24.06	2518.8
	24.07	2016		24.07	2788		24.07	2645		24.07	1070		24.07	1040		24.07	1549.8		24.07	2092		24.07	2016		24.07	2562
	24.08	2028		24.08	2753		24.08	2709		24.08	1076		24.08	1048		24.08	1603		24.08	2095		24.08	2028		24.08	2545.2
	24.09	2020		24.09	2794		24.09	2639		24.09	1074.5		24.09	1059		24.09	1597.4		24.09	2120		24.09	2020		24.09	2503.2
	24.1	2051		24.1	2759		24.1	2636		24.1	1067.5		24.1	1031		24.1	1598.8		24.1	2130		24.1	2051		24.1	2529.6
	24.11	2059		24.11	2794		24.11	2676		24.11	1062		24.11	1034		24.11	1523.9		24.11	2125		24.11	2059		24.11	2492.4
	24.12	2040		24.12	2844		24.12	2661		24.12	1073		24.12	1043		24.12	1532.3		24.12	2121		24.12	2040		24.12	2486.4
	24.13	2067		24.13	2865		24.13	2637		24.13	1071.5		24.13	1039.5		24.13	1553.3		24.13	2149		24.13	2067		24.13	2520
	24.14	2038		24.14	2824		24.14	2664		24.14	1065.5		24.14	1061		24.14	1583.4		24.14	2136		24.14	2038		24.14	2479.2
	24.15	2033		24.15	2838		24.15	2601		24.15	1080		24.15	1069		24.15	1555.4		24.15	2097		24.15	2033		24.15	2478
	24.16	2023		24.16	2765		24.16	2616		24.16	1067		24.16	1060.5		24.16	1532.3		24.16	2067		24.16	2023		24.16	2485.2
	24.17	2044		24.17	2776		24.17	2647		24.17	1054		24.17	1056.5		24.17	1564.5		24.17	2079		24.17	2044		24.17	2521.2
	24.18	2037		24.18	2848		24.18	2610		24.18	1028		24.18	1079.5		24.18	1572.9		24.18	2071		24.18	2037		24.18	2540.4
	24.19	2028		24.19	2789		24.19	2637		24.19	1057		24.19	1040		24.19	1585.5		24.19	2057		24.19	2028		24.19	2470.8
	24.2	2051		24.2	2735		24.2	2671		24.2	1070		24.2	1005.5		24.2	1527.4		24.2	2024		24.2	2051		24.2	2451.6
	24.21	2021		24.21	2748		24.21	2632		24.21	1044		24.21	1035.5		24.21	1497.3		24.21	2049		24.21	2021		24.21	2450.4
	24.22	2028		24.22	2754		24.22	2573		24.22	1051		24.22	1034.5		24.22	1549.1		24.22	2103		24.22	2028		24.22	2491.2
	24.23	2049		24.23	2827		24.23	2598		24.23	1038		24.23	1030		24.23	1544.9		24.23	2071		24.23	2049		24.23	2497.2
	24.24	2002		24.24	2830		24.24	2657		24.24	1057.5		24.24	1035.5		24.24	1523.2		24.24	2061		24.24	2002		24.24	2493.6
	24.25	2021		24.25	2787		24.25	2633		24.25	1059		24.25	1043		24.25	1500.8		24.25	2045		24.25	2021		24.25	2506.8
	24.26	2038		24.26	2767		24.26	2576		24.26	1054.5		24.26	1026		24.26	1512.7		24.26	2040		24.26	2038		24.26	2496
	24.27	1999		24.27	2744		24.27	2581		24.27	1036		24.27	1022		24.27	1542.8		24.27	2102		24.27	1999		24.27	2509.2
	24.28	1994		24.28	2662		24.28	2607		24.28	1035.5		24.28	1018		24.28	1547		24.28	2094		24.28	1994		24.28	2490
	24.29	2025		24.29	2683		24.29	2575		24.29	1037		24.29	1014		24.29	1542.1		24.29	2103		24.29	2025		24.29	2443.2
	24.3	2028		24.3	2740		24.3	2614		24.3	1030.5		24.3	1004.5		24.3	1548.4		24.3	2063		24.3	2028		24.3	2544
	24.31	2011		24.31	2771		24.31	2627		24.31	1034.5		24.31	1005.5		24.31	1523.2		24.31	2047		24.31	2011		24.31	2590.8
	24.32	2022		24.32	2767		24.32	2608		24.32	1030.5		24.32	1011.5		24.32	1504.3		24.32	2075		24.32	2022		24.32	2544
	24.33	1964		24.33	2721		24.33	2643		24.33	1015		24.33	1039		24.33	1494.5		24.33	2030		24.33	1964		24.33	2407.2
	24.34	1987		24.34	2765		24.34	2645		24.34	1030.5		24.34	1030		24.34	1513.4		24.34	2083		24.34	1987		24.34	2406
	24.35	2011		24.35	2739		24.35	2626		24.35	1035		24.35	999		24.35	1530.2		24.35	2100		24.35	2011		24.35	2520
	24.36	1998		24.36	2749		24.36	2650		24.36	1028		24.36	1005		24.36	1551.2		24.36	2107		24.36	1998		24.36	2470.8
	24.37	1995		24.37	2757		24.37	2638		24.37	1036.5		24.37	997.5		24.37	1545.6		24.37	2110		24.37	1995		24.37	2402.4
	24.38	1961		24.38	2750		24.38	2566		24.38	1031		24.38	1012		24.38	1576.4		24.38	2052		24.38	1961		24.38	2426.4
	24.39	1923		24.39	2696		24.39	2544		24.39	1021.5		24.39	1019		24.39	1589.7		24.39	2011		24.39	1923		24.39	2476.8
	24.4	1929		24.4	2677		24.4	2567		24.4	1027.5		24.4	1016		24.4	1570.8		24.4	2034		24.4	1929		24.4	2500.8
	24.41	2013		24.41	2706		24.41	2591		24.41	1028.5		24.41	997.5		24.41	1533		24.41	2043		24.41	2013		24.41	2479.2
	24.42	2033		24.42	2748		24.42	2619		24.42	1021		24.42	1010		24.42	1525.3		24.42	2070		24.42	2033		24.42	2487.6
	24.43	1999		24.43	2764		24.43	2660		24.43	1016		24.43	1015		24.43	1547		24.43	2087		24.43	1999		24.43	2510.4
	24.44	1979		24.44	2773		24.44	2657		24.44	1041		24.44	1005.5		24.44	1520.4		24.44	2047		24.44	1979		24.44	2449.2
	24.45	1967		24.45	2769		24.45	2609		24.45	1017.5		24.45	1009		24.45	1509.9		24.45	2045		24.45	1967		24.45	2410.8
	24.46	1938		24.46	2777		24.46	2564		24.46	1004		24.46	1017.5		24.46	1485.4		24.46	2027		24.46	1938		24.46	2421.6
	24.47	1929		24.47	2781		24.47	2537		24.47	997.5		24.47	987		24.47	1519		24.47	2036		24.47	1929		24.47	2500.8
	24.48	1930		24.48	2758		24.48	2558		24.48	1011		24.48	1002		24.48	1523.2		24.48	2046		24.48	1930		24.48	2494.8
	24.49	1940		24.49	2730		24.49	2520		24.49	1023.5		24.49	1020		24.49	1502.9		24.49	2097		24.49	1940		24.49	2532
	24.5	1957		24.5	2689		24.5	2519		24.5	1016		24.5	1014		24.5	1529.5		24.5	2073		24.5	1957		24.5	2487.6
	24.51	1959		24.51	2666		24.51	2588		24.51	1003		24.51	1013.5		24.51	1530.9		24.51	2070		24.51	1959		24.51	2479.2
	24.52	1993		24.52	2676		24.52	2602		24.52	1001.5		24.52	1010		24.52	1508.5		24.52	2032		24.52	1993		24.52	2431.2
	24.53	1925		24.53	2689		24.53	2568		24.53	1020		24.53	998		24.53	1512.7		24.53	2058		24.53	1925		24.53	2421.6
	24.54	1917		24.54	2660		24.54	2580		24.54	1024		24.54	999		24.54	1529.5		24.54	2078		24.54	1917		24.54	2449.2
	24.55	2001		24.55	2639		24.55	2573		24.55	1015.5		24.55	991.5		24.55	1569.4		24.55	2058		24.55	2001		24.55	2481.6
	24.56	2010		24.56	2637		24.56	2541		24.56	1022		24.56	992		24.56	1557.5		24.56	2016		24.56	2010		24.56	2468.4
	24.57	1967		24.57	2651		24.57	2550		24.57	1031.5		24.57	994.5		24.57	1526.7		24.57	2009		24.57	1967		24.57	2434.8
	24.58	1940		24.58	2660		24.58	2612		24.58	1031		24.58	986.5		24.58	1509.2		24.58	2020		24.58	1940		24.58	2469.6
	24.59	1936		24.59	2711		24.59	2550		24.59	1002		24.59	993		24.59	1528.1		24.59	2039		24.59	1936		24.59	2430
	24.6	1954		24.6	2755		24.6	2497		24.6	993.5		24.6	1015.5		24.6	1522.5		24.6	2074		24.6	1954		24.6	2412
	24.61	1934		24.61	2746		24.61	2523		24.61	1001		24.61	1013		24.61	1528.8		24.61	2019		24.61	1934		24.61	2385.6
	24.62	1915		24.62	2671		24.62	2555		24.62	1022		24.62	997		24.62	1503.6		24.62	1958		24.62	1915		24.62	2374.8
	24.63	1919		24.63	2663		24.63	2595		24.63	1003		24.63	973		24.63	1500.8		24.63	2005		24.63	1919		24.63	2402.4
	24.64	1893		24.64	2671		24.64	2577		24.64	998		24.64	998.5		24.64	1515.5		24.64	2025		24.64	1893		24.64	2391.6
	24.65	1938		24.65	2657		24.65	2552		24.65	1001		24.65	1006.5		24.65	1500.8		24.65	2013		24.65	1938		24.65	2409.6
	24.66	2015		24.66	2686		24.66	2527		24.66	1007		24.66	1006.5		24.66	1494.5		24.66	1980		24.66	2015		24.66	2468.4
	24.67	2010		24.67	2709		24.67	2551		24.67	996		24.67	1000.5		24.67	1505.7		24.67	2019		24.67	2010		24.67	2455.2
	24.68	1980		24.68	2733		24.68	2609		24.68	999.5		24.68	994		24.68	1493.1		24.68	2059		24.68	1980		24.68	2410.8
	24.69	1957		24.69	2712		24.69	2623		24.69	1011.5		24.69	980.5		24.69	1480.5		24.69	2057		24.69	1957		24.69	2407.2
	24.7	1885		24.7	2634		24.7	2564		24.7	1013.5		24.7	960		24.7	1505.7		24.7	2037		24.7	1885		24.7	2403.6
	24.71	1872		24.71	2605		24.71	2482		24.71	993.5		24.71	947.5		24.71	1519		24.71	1999		24.71	1872		24.71	2420.4
	24.72	1906		24.72	2638		24.72	2483		24.72	987		24.72	975		24.72	1530.2		24.72	2007		24.72	1906		24.72	2389.2
	24.73	1900		24.73	2659		24.73	2495		24.73	990.5		24.73	991.5		24.73	1531.6		24.73	2024		24.73	1900		24.73	2353.2
	24.74	1945		24.74	2688		24.74	2506		24.74	1003		24.74	986.5		24.74	1488.2		24.74	1977		24.74	1945		24.74	2361.6
	24.75	1946		24.75	2657		24.75	2544		24.75	993.5		24.75	1004		24.75	1487.5		24.75	2007		24.75	1946		24.75	2431.2
	24.76	1947		24.76	2647		24.76	2525		24.76	1008		24.76	983		24.76	1499.4		24.76	2014		24.76	1947		24.76	2480.4
	24.77	1922		24.77	2634		24.77	2551		24.77	1015		24.77	972.5		24.77	1507.1		24.77	2010		24.77	1922		24.77	2420.4
	24.78	1898		24.78	2680		24.78	2541		24.78	982		24.78	976.5		24.78	1509.9		24.78	1976		24.78	1898		24.78	2389.2
	24.79	1959		24.79	2730		24.79	2508		24.79	978.5		24.79	1007.5		24.79	1509.2		24.79	2001		24.79	1959		24.79	2392.8
	24.8	1973		24.8	2723		24.8	2481		24.8	991		24.8	999.5		24.8	1531.6		24.8	1978		24.8	1973		24.8	2408.4
	24.81	1925		24.81	2693		24.81	2450		24.81	993.5		24.81	970.5		24.81	1494.5		24.81	2015		24.81	1925		24.81	2415.6
	24.82	1913		24.82	2680		24.82	2456		24.82	985		24.82	959.5		24.82	1467.9		24.82	2040		24.82	1913		24.82	2422.8
	24.83	1972		24.83	2682		24.83	2480		24.83	993.5		24.83	977		24.83	1521.1		24.83	2027		24.83	1972		24.83	2406
	24.84	1948		24.84	2702		24.84	2500		24.84	1005.5		24.84	985		24.84	1526		24.84	2052		24.84	1948		24.84	2395.2
	24.85	1917		24.85	2687		24.85	2494		24.85	987		24.85	980.5		24.85	1531.6		24.85	2041		24.85	1917		24.85	2391.6
	24.86	1925		24.86	2656		24.86	2506		24.86	974.5		24.86	987.5		24.86	1500.8		24.86	2004		24.86	1925		24.86	2397.6
	24.87	1892		24.87	2683		24.87	2525		24.87	979.5		24.87	971		24.87	1501.5		24.87	2022		24.87	1892		24.87	2394
	24.88	1878		24.88	2692		24.88	2573		24.88	994		24.88	969		24.88	1507.1		24.88	2020		24.88	1878		24.88	2365.2
	24.89	1875		24.89	2649		24.89	2578		24.89	983.5		24.89	971.5		24.89	1469.3		24.89	1967		24.89	1875		24.89	2421.6
	24.9	1857		24.9	2639		24.9	2528		24.9	965.5		24.9	974		24.9	1481.2		24.9	1996		24.9	1857		24.9	2370
	24.91	1816		24.91	2632		24.91	2548		24.91	984		24.91	976.5		24.91	1512.7		24.91	2035		24.91	1816		24.91	2391.6
	24.92	1877		24.92	2613		24.92	2510		24.92	994		24.92	979		24.92	1516.9		24.92	2019		24.92	1877		24.92	2422.8
	24.93	1952		24.93	2567		24.93	2513		24.93	980.5		24.93	960.5		24.93	1530.9		24.93	2035		24.93	1952		24.93	2391.6
	24.94	1911		24.94	2606		24.94	2506		24.94	975.5		24.94	974		24.94	1514.1		24.94	2042		24.94	1911		24.94	2388
	24.95	1885		24.95	2634		24.95	2527		24.95	974		24.95	959		24.95	1507.1		24.95	2034		24.95	1885		24.95	2343.6
	24.96	1862		24.96	2595		24.96	2593		24.96	975.5		24.96	964.5		24.96	1506.4		24.96	2048		24.96	1862		24.96	2424
	24.97	1889		24.97	2640		24.97	2565		24.97	989		24.97	968.5		24.97	1502.2		24.97	2017		24.97	1889		24.97	2481.6
	24.98	1912		24.98	2650		24.98	2507		24.98	963.5		24.98	973.5		24.98	1494.5		24.98	1982		24.98	1912		24.98	2398.8
	24.99	1919		24.99	2635		24.99	2519		24.99	960.5		24.99	979.5		24.99	1477.7		24.99	1960		24.99	1919		24.99	2407.2
	25	1930		25	2644		25	2547		25	982		25	980.5		25	1488.2		25	1970		25	1930		25	2395.2
	25.01	1921		25.01	2612		25.01	2540		25.01	975.5		25.01	964.5		25.01	1517.6		25.01	1996		25.01	1921		25.01	2378.4
	25.02	1869		25.02	2615		25.02	2523		25.02	962.5		25.02	950.5		25.02	1537.9		25.02	2000		25.02	1869		25.02	2389.2
	25.03	1869		25.03	2602		25.03	2529		25.03	968		25.03	944.5		25.03	1491.7		25.03	1957		25.03	1869		25.03	2347.2
	25.04	1898		25.04	2569		25.04	2487		25.04	962		25.04	943		25.04	1454.6		25.04	1964		25.04	1898		25.04	2328
	25.05	1891		25.05	2635		25.05	2468		25.05	957.5		25.05	953		25.05	1451.8		25.05	1944		25.05	1891		25.05	2359.2
	25.06	1892		25.06	2678		25.06	2496		25.06	972.5		25.06	963		25.06	1460.9		25.06	1948		25.06	1892		25.06	2384.4
	25.07	1881		25.07	2685		25.07	2479		25.07	977		25.07	966.5		25.07	1478.4		25.07	1957		25.07	1881		25.07	2390.4
	25.08	1868		25.08	2669		25.08	2509		25.08	977.5		25.08	965		25.08	1468.6		25.08	1990		25.08	1868		25.08	2421.6
	25.09	1887		25.09	2607		25.09	2524		25.09	977.5		25.09	953		25.09	1460.2		25.09	1982		25.09	1887		25.09	2390.4
	25.1	1927		25.1	2564		25.1	2505		25.1	956.5		25.1	941		25.1	1484.7		25.1	1964		25.1	1927		25.1	2320.8
	25.11	1908		25.11	2557		25.11	2520		25.11	965		25.11	941		25.11	1505		25.11	1969		25.11	1908		25.11	2379.6
	25.12	1916		25.12	2582		25.12	2497		25.12	969		25.12	944.5		25.12	1497.3		25.12	1984		25.12	1916		25.12	2386.8
	25.13	1915		25.13	2582		25.13	2488		25.13	976		25.13	946		25.13	1482.6		25.13	2011		25.13	1915		25.13	2331.6
	25.14	1948		25.14	2604		25.14	2449		25.14	958		25.14	941.5		25.14	1470		25.14	2009		25.14	1948		25.14	2367.6
	25.15	1954		25.15	2595		25.15	2407		25.15	953		25.15	948.5		25.15	1498.7		25.15	1993		25.15	1954		25.15	2385.6
	25.16	1942		25.16	2623		25.16	2433		25.16	967		25.16	938		25.16	1487.5		25.16	2003		25.16	1942		25.16	2402.4
	25.17	1936		25.17	2616		25.17	2480		25.17	965		25.17	925		25.17	1457.4		25.17	2031		25.17	1936		25.17	2332.8
	25.18	1936		25.18	2601		25.18	2454		25.18	947.5		25.18	938		25.18	1481.9		25.18	1988		25.18	1936		25.18	2280
	25.19	1928		25.19	2556		25.19	2432		25.19	936		25.19	956.5		25.19	1486.8		25.19	1972		25.19	1928		25.19	2313.6
	25.2	1882		25.2	2593		25.2	2474		25.2	946		25.2	953.5		25.2	1474.2		25.2	1961		25.2	1882		25.2	2378.4
	25.21	1917		25.21	2573		25.21	2496		25.21	947.5		25.21	959.5		25.21	1476.3		25.21	1967		25.21	1917		25.21	2426.4
	25.22	1908		25.22	2553		25.22	2470		25.22	959.5		25.22	968		25.22	1465.8		25.22	2004		25.22	1908		25.22	2412
	25.23	1876		25.23	2600		25.23	2469		25.23	953.5		25.23	962		25.23	1476.3		25.23	2011		25.23	1876		25.23	2420.4
	25.24	1930		25.24	2605		25.24	2468		25.24	947		25.24	959		25.24	1460.9		25.24	2031		25.24	1930		25.24	2362.8
	25.25	1910		25.25	2578		25.25	2425		25.25	950		25.25	955		25.25	1428		25.25	2031		25.25	1910		25.25	2407.2
	25.26	1866		25.26	2576		25.26	2398		25.26	961.5		25.26	946		25.26	1432.2		25.26	2008		25.26	1866		25.26	2428.8
	25.27	1892		25.27	2565		25.27	2411		25.27	974.5		25.27	938.5		25.27	1451.1		25.27	1999		25.27	1892		25.27	2377.2
	25.28	1881		25.28	2592		25.28	2430		25.28	954.5		25.28	931.5		25.28	1458.1		25.28	1958		25.28	1881		25.28	2389.2
	25.29	1898		25.29	2562		25.29	2413		25.29	939		25.29	925		25.29	1481.9		25.29	1965		25.29	1898		25.29	2442
	25.3	1937		25.3	2508		25.3	2405		25.3	946.5		25.3	935.5		25.3	1474.9		25.3	2019		25.3	1937		25.3	2430
	25.31	1884		25.31	2519		25.31	2435		25.31	956		25.31	918		25.31	1469.3		25.31	2032		25.31	1884		25.31	2431.2
	25.32	1839		25.32	2555		25.32	2452		25.32	938.5		25.32	915		25.32	1470.7		25.32	2009		25.32	1839		25.32	2433.6
	25.33	1895		25.33	2621		25.33	2452		25.33	945.5		25.33	914		25.33	1491.7		25.33	1961		25.33	1895		25.33	2422.8
	25.34	1842		25.34	2613		25.34	2453		25.34	961.5		25.34	926.5		25.34	1475.6		25.34	1958		25.34	1842		25.34	2390.4
	25.35	1786		25.35	2597		25.35	2442		25.35	953.5		25.35	914.5		25.35	1441.3		25.35	1969		25.35	1786		25.35	2352
	25.36	1842		25.36	2569		25.36	2401		25.36	932		25.36	931		25.36	1446.9		25.36	1972		25.36	1842		25.36	2377.2
	25.37	1882		25.37	2537		25.37	2380		25.37	917.5		25.37	949.5		25.37	1454.6		25.37	1935		25.37	1882		25.37	2376
	25.38	1870		25.38	2515		25.38	2426		25.38	933.5		25.38	945		25.38	1429.4		25.38	1925		25.38	1870		25.38	2344.8
	25.39	1875		25.39	2486		25.39	2425		25.39	931		25.39	935.5		25.39	1425.9		25.39	1925		25.39	1875		25.39	2362.8
	25.4	1880		25.4	2493		25.4	2438		25.4	938		25.4	923		25.4	1460.2		25.4	1938		25.4	1880		25.4	2377.2
	25.41	1913		25.41	2537		25.41	2455		25.41	925.5		25.41	921		25.41	1437.1		25.41	1927		25.41	1913		25.41	2341.2
	25.42	1895		25.42	2561		25.42	2437		25.42	926.5		25.42	927		25.42	1422.4		25.42	1900		25.42	1895		25.42	2312.4
	25.43	1882		25.43	2594		25.43	2424		25.43	928		25.43	933		25.43	1404.9		25.43	1908		25.43	1882		25.43	2304
	25.44	1910		25.44	2551		25.44	2446		25.44	940		25.44	941.5		25.44	1410.5		25.44	1960		25.44	1910		25.44	2274
	25.45	1910		25.45	2509		25.45	2468		25.45	961.5		25.45	934		25.45	1456.7		25.45	1966		25.45	1910		25.45	2295.6
	25.46	1865		25.46	2529		25.46	2415		25.46	973.5		25.46	916		25.46	1470.7		25.46	1922		25.46	1865		25.46	2355.6
	25.47	1840		25.47	2591		25.47	2392		25.47	947.5		25.47	923.5		25.47	1446.9		25.47	1923		25.47	1840		25.47	2330.4
	25.48	1859		25.48	2615		25.48	2419		25.48	930		25.48	930.5		25.48	1436.4		25.48	1952		25.48	1859		25.48	2278.8
	25.49	1862		25.49	2540		25.49	2407		25.49	926.5		25.49	913		25.49	1448.3		25.49	1913		25.49	1862		25.49	2253.6
	25.5	1822		25.5	2484		25.5	2366		25.5	922		25.5	910		25.5	1461.6		25.5	1903		25.5	1822		25.5	2246.4
	25.51	1804		25.51	2497		25.51	2367		25.51	933		25.51	928		25.51	1477		25.51	1923		25.51	1804		25.51	2294.4
	25.52	1780		25.52	2526		25.52	2371		25.52	939.5		25.52	931		25.52	1460.2		25.52	1935		25.52	1780		25.52	2302.8
	25.53	1789		25.53	2543		25.53	2391		25.53	933		25.53	920		25.53	1447.6		25.53	1945		25.53	1789		25.53	2307.6
	25.54	1831		25.54	2555		25.54	2410		25.54	933		25.54	919.5		25.54	1465.1		25.54	1921		25.54	1831		25.54	2310
	25.55	1849		25.55	2554		25.55	2410		25.55	934		25.55	916		25.55	1447.6		25.55	1931		25.55	1849		25.55	2305.2
	25.56	1858		25.56	2526		25.56	2382		25.56	935.5		25.56	903.5		25.56	1453.2		25.56	1913		25.56	1858		25.56	2296.8
	25.57	1830		25.57	2482		25.57	2348		25.57	907.5		25.57	915.5		25.57	1453.2		25.57	1888		25.57	1830		25.57	2337.6
	25.58	1766		25.58	2474		25.58	2365		25.58	916.5		25.58	930.5		25.58	1435		25.58	1887		25.58	1766		25.58	2379.6
	25.59	1797		25.59	2468		25.59	2382		25.59	925.5		25.59	914		25.59	1419.6		25.59	1904		25.59	1797		25.59	2338.8
	25.6	1801		25.6	2485		25.6	2418		25.6	931		25.6	907		25.6	1436.4		25.6	1870		25.6	1801		25.6	2317.2
	25.61	1804		25.61	2474		25.61	2389		25.61	923.5		25.61	918		25.61	1441.3		25.61	1893		25.61	1804		25.61	2271.6
	25.62	1851		25.62	2475		25.62	2394		25.62	914.5		25.62	926.5		25.62	1433.6		25.62	1918		25.62	1851		25.62	2300.4
	25.63	1854		25.63	2496		25.63	2404		25.63	896.5		25.63	921.5		25.63	1482.6		25.63	1915		25.63	1854		25.63	2298
	25.64	1875		25.64	2520		25.64	2401		25.64	884		25.64	923.5		25.64	1465.8		25.64	1934		25.64	1875		25.64	2301.6
	25.65	1843		25.65	2566		25.65	2407		25.65	914		25.65	920.5		25.65	1447.6		25.65	1913		25.65	1843		25.65	2254.8
	25.66	1802		25.66	2579		25.66	2376		25.66	929.5		25.66	917.5		25.66	1453.9		25.66	1912		25.66	1802		25.66	2228.4
	25.67	1802		25.67	2565		25.67	2352		25.67	910.5		25.67	913.5		25.67	1426.6		25.67	1918		25.67	1802		25.67	2292
	25.68	1828		25.68	2549		25.68	2383		25.68	890.5		25.68	925		25.68	1431.5		25.68	1924		25.68	1828		25.68	2294.4
	25.69	1815		25.69	2553		25.69	2375		25.69	894.5		25.69	929		25.69	1463		25.69	1910		25.69	1815		25.69	2282.4
	25.7	1811		25.7	2518		25.7	2379		25.7	907		25.7	913.5		25.7	1440.6		25.7	1921		25.7	1811		25.7	2290.8
	25.71	1827		25.71	2458		25.71	2379		25.71	907		25.71	902.5		25.71	1402.8		25.71	1919		25.71	1827		25.71	2295.6
	25.72	1818		25.72	2466		25.72	2366		25.72	918		25.72	887.5		25.72	1404.2		25.72	1920		25.72	1818		25.72	2283.6
	25.73	1808		25.73	2461		25.73	2339		25.73	916		25.73	891.5		25.73	1387.4		25.73	1900		25.73	1808		25.73	2288.4
	25.74	1853		25.74	2428		25.74	2353		25.74	911.5		25.74	895		25.74	1403.5		25.74	1906		25.74	1853		25.74	2307.6
	25.75	1822		25.75	2434		25.75	2349		25.75	909.5		25.75	903		25.75	1450.4		25.75	1924		25.75	1822		25.75	2266.8
	25.76	1786		25.76	2466		25.76	2343		25.76	929		25.76	922.5		25.76	1445.5		25.76	1890		25.76	1786		25.76	2292
	25.77	1790		25.77	2466		25.77	2345		25.77	916.5		25.77	931		25.77	1431.5		25.77	1882		25.77	1790		25.77	2296.8
	25.78	1776		25.78	2482		25.78	2351		25.78	909		25.78	929		25.78	1433.6		25.78	1884		25.78	1776		25.78	2266.8
	25.79	1786		25.79	2473		25.79	2357		25.79	905.5		25.79	908		25.79	1426.6		25.79	1862		25.79	1786		25.79	2239.2
	25.8	1822		25.8	2524		25.8	2386		25.8	905		25.8	903.5		25.8	1413.3		25.8	1861		25.8	1822		25.8	2217.6
	25.81	1814		25.81	2551		25.81	2375		25.81	901.5		25.81	903.5		25.81	1426.6		25.81	1906		25.81	1814		25.81	2242.8
	25.82	1819		25.82	2556		25.82	2361		25.82	893		25.82	904		25.82	1426.6		25.82	1940		25.82	1819		25.82	2253.6
	25.83	1813		25.83	2550		25.83	2354		25.83	912		25.83	914.5		25.83	1429.4		25.83	1917		25.83	1813		25.83	2241.6
	25.84	1810		25.84	2503		25.84	2328		25.84	907		25.84	902.5		25.84	1451.8		25.84	1869		25.84	1810		25.84	2241.6
	25.85	1784		25.85	2503		25.85	2297		25.85	909.5		25.85	897		25.85	1462.3		25.85	1832		25.85	1784		25.85	2266.8
	25.86	1810		25.86	2480		25.86	2338		25.86	900		25.86	901.5		25.86	1437.1		25.86	1820		25.86	1810		25.86	2253.6
	25.87	1829		25.87	2471		25.87	2390		25.87	892.5		25.87	891.5		25.87	1428		25.87	1872		25.87	1829		25.87	2268
	25.88	1781		25.88	2499		25.88	2421		25.88	890.5		25.88	887		25.88	1444.1		25.88	1877		25.88	1781		25.88	2313.6
	25.89	1779		25.89	2481		25.89	2399		25.89	899		25.89	898.5		25.89	1429.4		25.89	1856		25.89	1779		25.89	2293.2
	25.9	1814		25.9	2482		25.9	2393		25.9	904		25.9	906.5		25.9	1407.7		25.9	1862		25.9	1814		25.9	2241.6
	25.91	1837		25.91	2471		25.91	2370		25.91	901.5		25.91	910.5		25.91	1400		25.91	1855		25.91	1837		25.91	2228.4
	25.92	1832		25.92	2449		25.92	2377		25.92	904		25.92	904		25.92	1417.5		25.92	1843		25.92	1832		25.92	2216.4
	25.93	1798		25.93	2428		25.93	2403		25.93	900		25.93	886.5		25.93	1449.7		25.93	1860		25.93	1798		25.93	2248.8
	25.94	1778		25.94	2414		25.94	2365		25.94	893.5		25.94	884.5		25.94	1458.8		25.94	1869		25.94	1778		25.94	2263.2
	25.95	1771		25.95	2457		25.95	2303		25.95	903.5		25.95	896		25.95	1439.2		25.95	1853		25.95	1771		25.95	2274
	25.96	1793		25.96	2480		25.96	2291		25.96	898		25.96	894.5		25.96	1410.5		25.96	1843		25.96	1793		25.96	2292
	25.97	1820		25.97	2481		25.97	2303		25.97	899.5		25.97	904.5		25.97	1386		25.97	1877		25.97	1820		25.97	2274
	25.98	1830		25.98	2422		25.98	2318		25.98	920		25.98	905.5		25.98	1391.6		25.98	1917		25.98	1830		25.98	2211.6
	25.99	1784		25.99	2391		25.99	2338		25.99	920		25.99	884.5		25.99	1397.9		25.99	1867		25.99	1784		25.99	2203.2
	26	1736		26	2402		26	2323		26	899.5		26	880		26	1428.7		26	1846		26	1736		26	2268
	26.01	1788		26.01	2453		26.01	2318		26.01	896		26.01	884.5		26.01	1438.5		26.01	1878		26.01	1788		26.01	2264.4
	26.02	1820		26.02	2437		26.02	2336		26.02	886		26.02	901.5		26.02	1417.5		26.02	1889		26.02	1820		26.02	2234.4
	26.03	1786		26.03	2467		26.03	2323		26.03	882		26.03	886		26.03	1409.8		26.03	1880		26.03	1786		26.03	2222.4
	26.04	1761		26.04	2491		26.04	2276		26.04	883.5		26.04	858		26.04	1442.7		26.04	1857		26.04	1761		26.04	2251.2
	26.05	1763		26.05	2481		26.05	2242		26.05	880.5		26.05	862		26.05	1449		26.05	1843		26.05	1763		26.05	2274
	26.06	1772		26.06	2466		26.06	2285		26.06	879.5		26.06	871		26.06	1416.8		26.06	1855		26.06	1772		26.06	2235.6
	26.07	1776		26.07	2438		26.07	2325		26.07	883		26.07	875		26.07	1396.5		26.07	1828		26.07	1776		26.07	2216.4
	26.08	1755		26.08	2399		26.08	2346		26.08	889		26.08	894		26.08	1399.3		26.08	1847		26.08	1755		26.08	2186.4
	26.09	1745		26.09	2396		26.09	2350		26.09	896		26.09	918.5		26.09	1402.1		26.09	1864		26.09	1745		26.09	2221.2
	26.1	1767		26.1	2417		26.1	2325		26.1	904.5		26.1	916.5		26.1	1404.2		26.1	1885		26.1	1767		26.1	2276.4
	26.11	1778		26.11	2426		26.11	2331		26.11	907		26.11	899		26.11	1390.2		26.11	1892		26.11	1778		26.11	2259.6
	26.12	1782		26.12	2401		26.12	2352		26.12	897.5		26.12	879		26.12	1376.9		26.12	1866		26.12	1782		26.12	2223.6
	26.13	1756		26.13	2379		26.13	2306		26.13	901.5		26.13	876		26.13	1398.6		26.13	1865		26.13	1756		26.13	2227.2
	26.14	1739		26.14	2403		26.14	2273		26.14	895.5		26.14	880		26.14	1397.2		26.14	1877		26.14	1739		26.14	2214
	26.15	1751		26.15	2398		26.15	2312		26.15	871		26.15	866		26.15	1397.2		26.15	1866		26.15	1751		26.15	2212.8
	26.16	1757		26.16	2382		26.16	2307		26.16	863.5		26.16	870		26.16	1409.8		26.16	1859		26.16	1757		26.16	2245.2
	26.17	1730		26.17	2385		26.17	2304		26.17	871.5		26.17	893		26.17	1386.7		26.17	1859		26.17	1730		26.17	2254.8
	26.18	1728		26.18	2421		26.18	2316		26.18	884		26.18	906		26.18	1374.1		26.18	1844		26.18	1728		26.18	2269.2
	26.19	1744		26.19	2418		26.19	2297		26.19	884.5		26.19	904.5		26.19	1383.2		26.19	1857		26.19	1744		26.19	2246.4
	26.2	1783		26.2	2478		26.2	2335		26.2	874		26.2	901		26.2	1386		26.2	1898		26.2	1783		26.2	2227.2
	26.21	1769		26.21	2472		26.21	2395		26.21	877		26.21	915.5		26.21	1376.9		26.21	1867		26.21	1769		26.21	2205.6
	26.22	1733		26.22	2455		26.22	2372		26.22	883		26.22	895.5		26.22	1407		26.22	1847		26.22	1733		26.22	2164.8
	26.23	1738		26.23	2482		26.23	2303		26.23	878		26.23	891		26.23	1405.6		26.23	1880		26.23	1738		26.23	2186.4
	26.24	1765		26.24	2479		26.24	2314		26.24	875		26.24	899		26.24	1392.3		26.24	1882		26.24	1765		26.24	2174.4
	26.25	1787		26.25	2438		26.25	2301		26.25	876.5		26.25	869.5		26.25	1398.6		26.25	1875		26.25	1787		26.25	2203.2
	26.26	1799		26.26	2412		26.26	2295		26.26	866		26.26	865		26.26	1410.5		26.26	1876		26.26	1799		26.26	2223.6
	26.27	1792		26.27	2422		26.27	2312		26.27	866.5		26.27	877		26.27	1385.3		26.27	1868		26.27	1792		26.27	2254.8
	26.28	1784		26.28	2445		26.28	2304		26.28	868		26.28	867.5		26.28	1360.8		26.28	1861		26.28	1784		26.28	2224.8
	26.29	1781		26.29	2398		26.29	2317		26.29	861		26.29	861.5		26.29	1367.8		26.29	1870		26.29	1781		26.29	2168.4
	26.3	1748		26.3	2338		26.3	2315		26.3	855		26.3	864.5		26.3	1399.3		26.3	1857		26.3	1748		26.3	2163.6
	26.31	1712		26.31	2346		26.31	2305		26.31	858		26.31	871		26.31	1425.2		26.31	1823		26.31	1712		26.31	2178
	26.32	1734		26.32	2369		26.32	2294		26.32	881.5		26.32	893.5		26.32	1416.8		26.32	1817		26.32	1734		26.32	2179.2
	26.33	1756		26.33	2373		26.33	2293		26.33	881		26.33	902.5		26.33	1410.5		26.33	1853		26.33	1756		26.33	2180.4
	26.34	1753		26.34	2361		26.34	2299		26.34	863		26.34	891		26.34	1395.1		26.34	1877		26.34	1753		26.34	2179.2
	26.35	1762		26.35	2383		26.35	2269		26.35	859		26.35	878		26.35	1378.3		26.35	1878		26.35	1762		26.35	2180.4
	26.36	1783		26.36	2417		26.36	2270		26.36	869.5		26.36	865		26.36	1375.5		26.36	1870		26.36	1783		26.36	2178
	26.37	1774		26.37	2386		26.37	2295		26.37	884.5		26.37	859		26.37	1353.1		26.37	1879		26.37	1774		26.37	2194.8
	26.38	1753		26.38	2344		26.38	2324		26.38	879		26.38	858		26.38	1335.6		26.38	1872		26.38	1753		26.38	2216.4
	26.39	1706		26.39	2364		26.39	2333		26.39	860.5		26.39	857		26.39	1339.8		26.39	1832		26.39	1706		26.39	2212.8
	26.4	1686		26.4	2379		26.4	2285		26.4	881.5		26.4	859		26.4	1381.1		26.4	1812		26.4	1686		26.4	2191.2
	26.41	1728		26.41	2355		26.41	2252		26.41	886		26.41	862.5		26.41	1406.3		26.41	1824		26.41	1728		26.41	2185.2
	26.42	1745		26.42	2318		26.42	2262		26.42	859.5		26.42	876		26.42	1393.7		26.42	1838		26.42	1745		26.42	2223.6
	26.43	1734		26.43	2341		26.43	2261		26.43	859.5		26.43	877		26.43	1395.1		26.43	1836		26.43	1734		26.43	2232
	26.44	1721		26.44	2339		26.44	2255		26.44	873.5		26.44	870		26.44	1383.9		26.44	1855		26.44	1721		26.44	2196
	26.45	1718		26.45	2334		26.45	2259		26.45	865.5		26.45	870		26.45	1379.7		26.45	1866		26.45	1718		26.45	2170.8
	26.46	1721		26.46	2357		26.46	2249		26.46	854.5		26.46	873.5		26.46	1391.6		26.46	1857		26.46	1721		26.46	2168.4
	26.47	1720		26.47	2394		26.47	2204		26.47	859		26.47	861.5		26.47	1411.2		26.47	1845		26.47	1720		26.47	2193.6
	26.48	1729		26.48	2385		26.48	2249		26.48	852		26.48	867.5		26.48	1407.7		26.48	1823		26.48	1729		26.48	2178
	26.49	1734		26.49	2366		26.49	2259		26.49	860		26.49	880		26.49	1393.7		26.49	1782		26.49	1734		26.49	2164.8
	26.5	1695		26.5	2381		26.5	2230		26.5	862		26.5	880.5		26.5	1388.8		26.5	1788		26.5	1695		26.5	2145.6
	26.51	1683		26.51	2387		26.51	2261		26.51	867		26.51	880.5		26.51	1370.6		26.51	1795		26.51	1683		26.51	2130
	26.52	1726		26.52	2343		26.52	2257		26.52	877.5		26.52	876.5		26.52	1349.6		26.52	1805		26.52	1726		26.52	2152.8
	26.53	1717		26.53	2306		26.53	2233		26.53	870		26.53	869.5		26.53	1356.6		26.53	1829		26.53	1717		26.53	2145.6
	26.54	1708		26.54	2338		26.54	2251		26.54	860.5		26.54	852.5		26.54	1370.6		26.54	1837		26.54	1708		26.54	2158.8
	26.55	1731		26.55	2401		26.55	2263		26.55	852		26.55	837		26.55	1381.1		26.55	1847		26.55	1731		26.55	2199.6
	26.56	1731		26.56	2417		26.56	2265		26.56	846		26.56	863		26.56	1392.3		26.56	1853		26.56	1731		26.56	2192.4
	26.57	1728		26.57	2374		26.57	2277		26.57	856.5		26.57	890		26.57	1378.3		26.57	1856		26.57	1728		26.57	2175.6
	26.58	1707		26.58	2349		26.58	2260		26.58	877		26.58	879.5		26.58	1368.5		26.58	1838		26.58	1707		26.58	2192.4
	26.59	1723		26.59	2368		26.59	2263		26.59	861.5		26.59	858.5		26.59	1375.5		26.59	1825		26.59	1723		26.59	2220
	26.6	1774		26.6	2367		26.6	2252		26.6	860		26.6	869		26.6	1377.6		26.6	1795		26.6	1774		26.6	2214
	26.61	1775		26.61	2342		26.61	2211		26.61	872.5		26.61	881		26.61	1384.6		26.61	1776		26.61	1775		26.61	2198.4
	26.62	1757		26.62	2367		26.62	2183		26.62	860.5		26.62	878.5		26.62	1382.5		26.62	1822		26.62	1757		26.62	2148
	26.63	1749		26.63	2403		26.63	2205		26.63	861		26.63	856		26.63	1385.3		26.63	1849		26.63	1749		26.63	2149.2
	26.64	1733		26.64	2407		26.64	2226		26.64	875.5		26.64	851.5		26.64	1369.2		26.64	1835		26.64	1733		26.64	2151.6
	26.65	1706		26.65	2435		26.65	2254		26.65	869		26.65	860		26.65	1371.3		26.65	1816		26.65	1706		26.65	2157.6
	26.66	1713		26.66	2431		26.66	2247		26.66	852.5		26.66	846.5		26.66	1379		26.66	1796		26.66	1713		26.66	2152.8
	26.67	1707		26.67	2365		26.67	2213		26.67	838.5		26.67	844.5		26.67	1364.3		26.67	1784		26.67	1707		26.67	2157.6
	26.68	1711		26.68	2349		26.68	2225		26.68	827.5		26.68	861.5		26.68	1344.7		26.68	1781		26.68	1711		26.68	2160
	26.69	1724		26.69	2375		26.69	2234		26.69	852.5		26.69	861		26.69	1327.9		26.69	1762		26.69	1724		26.69	2134.8
	26.7	1728		26.7	2384		26.7	2239		26.7	861		26.7	848.5		26.7	1356.6		26.7	1749		26.7	1728		26.7	2139.6
	26.71	1715		26.71	2326		26.71	2232		26.71	846.5		26.71	851.5		26.71	1374.8		26.71	1773		26.71	1715		26.71	2205.6
	26.72	1696		26.72	2306		26.72	2215		26.72	834.5		26.72	859.5		26.72	1344.7		26.72	1811		26.72	1696		26.72	2221.2
	26.73	1712		26.73	2372		26.73	2217		26.73	823		26.73	858		26.73	1327.9		26.73	1807		26.73	1712		26.73	2167.2
	26.74	1729		26.74	2390		26.74	2218		26.74	828.5		26.74	847.5		26.74	1325.8		26.74	1782		26.74	1729		26.74	2133.6
	26.75	1719		26.75	2348		26.75	2193		26.75	845		26.75	831.5		26.75	1322.3		26.75	1804		26.75	1719		26.75	2120.4
	26.76	1693		26.76	2294		26.76	2198		26.76	854.5		26.76	831		26.76	1344		26.76	1828		26.76	1693		26.76	2122.8
	26.77	1681		26.77	2276		26.77	2246		26.77	843.5		26.77	833.5		26.77	1384.6		26.77	1802		26.77	1681		26.77	2125.2
	26.78	1704		26.78	2277		26.78	2259		26.78	835		26.78	836.5		26.78	1386.7		26.78	1761		26.78	1704		26.78	2120.4
	26.79	1733		26.79	2278		26.79	2228		26.79	846.5		26.79	855		26.79	1355.9		26.79	1736		26.79	1733		26.79	2136
	26.8	1725		26.8	2305		26.8	2206		26.8	835.5		26.8	866.5		26.8	1338.4		26.8	1734		26.8	1725		26.8	2158.8
	26.81	1713		26.81	2332		26.81	2230		26.81	815.5		26.81	861		26.81	1353.8		26.81	1768		26.81	1713		26.81	2106
	26.82	1722		26.82	2325		26.82	2226		26.82	832		26.82	854		26.82	1332.1		26.82	1803		26.82	1722		26.82	2083.2
	26.83	1734		26.83	2306		26.83	2189		26.83	846.5		26.83	847.5		26.83	1303.4		26.83	1799		26.83	1734		26.83	2101.2
	26.84	1700		26.84	2312		26.84	2193		26.84	841		26.84	849		26.84	1337		26.84	1794		26.84	1700		26.84	2091.6
	26.85	1688		26.85	2311		26.85	2209		26.85	832.5		26.85	853.5		26.85	1358.7		26.85	1776		26.85	1688		26.85	2107.2
	26.86	1659		26.86	2299		26.86	2223		26.86	837.5		26.86	861		26.86	1356.6		26.86	1731		26.86	1659		26.86	2112
	26.87	1644		26.87	2330		26.87	2245		26.87	829.5		26.87	873		26.87	1365.7		26.87	1743		26.87	1644		26.87	2095.2
	26.88	1697		26.88	2371		26.88	2244		26.88	816.5		26.88	854		26.88	1367.1		26.88	1775		26.88	1697		26.88	2115.6
	26.89	1717		26.89	2387		26.89	2199		26.89	822		26.89	837.5		26.89	1333.5		26.89	1803		26.89	1717		26.89	2136
	26.9	1717		26.9	2345		26.9	2182		26.9	830.5		26.9	831.5		26.9	1333.5		26.9	1832		26.9	1717		26.9	2145.6
	26.91	1744		26.91	2293		26.91	2203		26.91	835.5		26.91	830.5		26.91	1355.9		26.91	1819		26.91	1744		26.91	2150.4
	26.92	1723		26.92	2298		26.92	2191		26.92	845		26.92	838		26.92	1355.9		26.92	1770		26.92	1723		26.92	2150.4
	26.93	1699		26.93	2298		26.93	2167		26.93	849.5		26.93	840		26.93	1344.7		26.93	1764		26.93	1699		26.93	2137.2
	26.94	1717		26.94	2317		26.94	2174		26.94	838		26.94	841.5		26.94	1332.1		26.94	1780		26.94	1717		26.94	2113.2
	26.95	1687		26.95	2332		26.95	2186		26.95	838		26.95	853.5		26.95	1352.4		26.95	1792		26.95	1687		26.95	2115.6
	26.96	1681		26.96	2305		26.96	2204		26.96	843		26.96	852		26.96	1367.8		26.96	1801		26.96	1681		26.96	2127.6
	26.97	1697		26.97	2321		26.97	2224		26.97	829		26.97	831		26.97	1341.2		26.97	1780		26.97	1697		26.97	2109.6
	26.98	1680		26.98	2330		26.98	2225		26.98	813.5		26.98	833		26.98	1325.1		26.98	1755		26.98	1680		26.98	2102.4
	26.99	1681		26.99	2287		26.99	2216		26.99	818.5		26.99	844		26.99	1332.8		26.99	1751		26.99	1681		26.99	2115.6
	27	1705		27	2257		27	2227		27	818		27	853		27	1344.7		27	1784		27	1705		27	2096.4
	27.01	1715		27.01	2275		27.01	2250		27.01	813		27.01	856.5		27.01	1348.9		27.01	1803		27.01	1715		27.01	2091.6
	27.02	1739		27.02	2293		27.02	2214		27.02	827.5		27.02	849		27.02	1348.2		27.02	1767		27.02	1739		27.02	2118
	27.03	1752		27.03	2293		27.03	2166		27.03	823.5		27.03	854		27.03	1351.7		27.03	1746		27.03	1752		27.03	2143.2
	27.04	1709		27.04	2293		27.04	2176		27.04	829.5		27.04	858		27.04	1357.3		27.04	1778		27.04	1709		27.04	2138.4
	27.05	1685		27.05	2286		27.05	2203		27.05	858		27.05	827		27.05	1368.5		27.05	1820		27.05	1685		27.05	2118
	27.06	1707		27.06	2255		27.06	2138		27.06	855		27.06	815.5		27.06	1372.7		27.06	1801		27.06	1707		27.06	2109.6
	27.07	1705		27.07	2286		27.07	2158		27.07	838.5		27.07	837		27.07	1367.1		27.07	1739		27.07	1705		27.07	2132.4
	27.08	1682		27.08	2317		27.08	2225		27.08	831		27.08	837.5		27.08	1348.9		27.08	1700		27.08	1682		27.08	2134.8
	27.09	1661		27.09	2282		27.09	2207		27.09	813.5		27.09	832		27.09	1343.3		27.09	1711		27.09	1661		27.09	2097.6
	27.1	1674		27.1	2252		27.1	2191		27.1	804		27.1	839.5		27.1	1357.3		27.1	1740		27.1	1674		27.1	2082
	27.11	1695		27.11	2259		27.11	2154		27.11	824.5		27.11	845		27.11	1359.4		27.11	1767		27.11	1695		27.11	2119.2
	27.12	1680		27.12	2267		27.12	2145		27.12	843		27.12	837.5		27.12	1335.6		27.12	1774		27.12	1680		27.12	2130
	27.13	1636		27.13	2273		27.13	2151		27.13	846		27.13	841.5		27.13	1330		27.13	1753		27.13	1636		27.13	2065.2
	27.14	1625		27.14	2322		27.14	2157		27.14	829.5		27.14	830.5		27.14	1327.9		27.14	1744		27.14	1625		27.14	2068.8
	27.15	1655		27.15	2361		27.15	2189		27.15	797.5		27.15	808		27.15	1320.9		27.15	1739		27.15	1655		27.15	2086.8
	27.16	1653		27.16	2326		27.16	2186		27.16	809		27.16	815.5		27.16	1334.9		27.16	1754		27.16	1653		27.16	2083.2
	27.17	1662		27.17	2267		27.17	2151		27.17	832		27.17	830.5		27.17	1343.3		27.17	1766		27.17	1662		27.17	2120.4
	27.18	1686		27.18	2243		27.18	2158		27.18	826		27.18	843		27.18	1355.2		27.18	1742		27.18	1686		27.18	2140.8
	27.19	1673		27.19	2241		27.19	2179		27.19	813.5		27.19	849.5		27.19	1369.9		27.19	1725		27.19	1673		27.19	2144.4
	27.2	1665		27.2	2261		27.2	2180		27.2	803		27.2	838.5		27.2	1370.6		27.2	1722		27.2	1665		27.2	2119.2
	27.21	1680		27.21	2312		27.21	2171		27.21	807		27.21	823		27.21	1352.4		27.21	1727		27.21	1680		27.21	2097.6
	27.22	1702		27.22	2320		27.22	2174		27.22	818.5		27.22	818.5		27.22	1319.5		27.22	1744		27.22	1702		27.22	2114.4
	27.23	1757		27.23	2249		27.23	2178		27.23	811		27.23	824		27.23	1323.7		27.23	1744		27.23	1757		27.23	2130
	27.24	1747		27.24	2207		27.24	2160		27.24	805.5		27.24	815.5		27.24	1353.1		27.24	1743		27.24	1747		27.24	2149.2
	27.25	1681		27.25	2239		27.25	2128		27.25	832.5		27.25	804.5		27.25	1344.7		27.25	1762		27.25	1681		27.25	2144.4
	27.26	1678		27.26	2259		27.26	2110		27.26	847.5		27.26	804		27.26	1319.5		27.26	1745		27.26	1678		27.26	2120.4
	27.27	1706		27.27	2285		27.27	2142		27.27	838		27.27	804.5		27.27	1304.1		27.27	1738		27.27	1706		27.27	2130
	27.28	1704		27.28	2335		27.28	2187		27.28	820		27.28	827		27.28	1323.7		27.28	1731		27.28	1704		27.28	2122.8
	27.29	1705		27.29	2353		27.29	2206		27.29	796.5		27.29	842.5		27.29	1343.3		27.29	1706		27.29	1705		27.29	2072.4
	27.3	1708		27.3	2330		27.3	2193		27.3	789.5		27.3	839		27.3	1321.6		27.3	1689		27.3	1708		27.3	2067.6
	27.31	1657		27.31	2283		27.31	2180		27.31	809		27.31	824.5		27.31	1306.9		27.31	1662		27.31	1657		27.31	2112
	27.32	1643		27.32	2237		27.32	2143		27.32	829.5		27.32	815.5		27.32	1313.2		27.32	1690		27.32	1643		27.32	2119.2
	27.33	1668		27.33	2223		27.33	2123		27.33	827		27.33	826		27.33	1330.7		27.33	1717		27.33	1668		27.33	2089.2
	27.34	1642		27.34	2247		27.34	2161		27.34	812.5		27.34	827.5		27.34	1342.6		27.34	1729		27.34	1642		27.34	2041.2
	27.35	1643		27.35	2251		27.35	2152		27.35	812		27.35	814.5		27.35	1330.7		27.35	1758		27.35	1643		27.35	2041.2
	27.36	1681		27.36	2275		27.36	2130		27.36	828		27.36	812.5		27.36	1341.9		27.36	1737		27.36	1681		27.36	2080.8
	27.37	1697		27.37	2299		27.37	2152		27.37	832		27.37	822.5		27.37	1346.8		27.37	1736		27.37	1697		27.37	2119.2
	27.38	1690		27.38	2288		27.38	2161		27.38	817.5		27.38	830.5		27.38	1327.9		27.38	1752		27.38	1690		27.38	2134.8
	27.39	1656		27.39	2279		27.39	2161		27.39	814.5		27.39	824		27.39	1327.9		27.39	1722		27.39	1656		27.39	2125.2
	27.4	1653		27.4	2280		27.4	2183		27.4	818		27.4	810.5		27.4	1313.2		27.4	1728		27.4	1653		27.4	2114.4
	27.41	1688		27.41	2290		27.41	2176		27.41	820		27.41	808		27.41	1313.9		27.41	1748		27.41	1688		27.41	2104.8
	27.42	1693		27.42	2279		27.42	2162		27.42	814		27.42	805.5		27.42	1327.9		27.42	1717		27.42	1693		27.42	2090.4
	27.43	1670		27.43	2276		27.43	2166		27.43	803.5		27.43	800.5		27.43	1328.6		27.43	1712		27.43	1670		27.43	2074.8
	27.44	1661		27.44	2299		27.44	2144		27.44	809.5		27.44	817.5		27.44	1325.8		27.44	1724		27.44	1661		27.44	2077.2
	27.45	1655		27.45	2274		27.45	2133		27.45	816		27.45	835.5		27.45	1332.1		27.45	1716		27.45	1655		27.45	2074.8
	27.46	1635		27.46	2243		27.46	2144		27.46	816		27.46	820.5		27.46	1341.2		27.46	1737		27.46	1635		27.46	2065.2
	27.47	1610		27.47	2234		27.47	2141		27.47	810.5		27.47	812.5		27.47	1339.1		27.47	1764		27.47	1610		27.47	2071.2
	27.48	1629		27.48	2228		27.48	2175		27.48	802		27.48	839		27.48	1332.1		27.48	1748		27.48	1629		27.48	2071.2
	27.49	1659		27.49	2228		27.49	2179		27.49	803		27.49	847		27.49	1328.6		27.49	1742		27.49	1659		27.49	2035.2
	27.5	1648		27.5	2233		27.5	2109		27.5	804.5		27.5	818		27.5	1346.1		27.5	1733		27.5	1648		27.5	2032.8
	27.51	1654		27.51	2219		27.51	2088		27.51	810		27.51	811		27.51	1331.4		27.51	1689		27.51	1654		27.51	2060.4
	27.52	1665		27.52	2231		27.52	2107		27.52	802		27.52	815.5		27.52	1303.4		27.52	1705		27.52	1665		27.52	2106
	27.53	1672		27.53	2258		27.53	2142		27.53	782.5		27.53	830		27.53	1300.6		27.53	1740		27.53	1672		27.53	2151.6
	27.54	1665		27.54	2252		27.54	2132		27.54	788		27.54	830		27.54	1292.2		27.54	1740		27.54	1665		27.54	2086.8
	27.55	1671		27.55	2248		27.55	2091		27.55	794		27.55	804		27.55	1294.3		27.55	1737		27.55	1671		27.55	2037.6
	27.56	1683		27.56	2245		27.56	2100		27.56	796.5		27.56	805		27.56	1313.2		27.56	1728		27.56	1683		27.56	2056.8
	27.57	1661		27.57	2228		27.57	2122		27.57	803.5		27.57	815.5		27.57	1318.1		27.57	1734		27.57	1661		27.57	2055.6
	27.58	1660		27.58	2208		27.58	2095		27.58	795.5		27.58	810		27.58	1316		27.58	1758		27.58	1660		27.58	2065.2
	27.59	1641		27.59	2226		27.59	2094		27.59	781		27.59	809		27.59	1321.6		27.59	1748		27.59	1641		27.59	2036.4
	27.6	1605		27.6	2232		27.6	2135		27.6	783.5		27.6	831.5		27.6	1319.5		27.6	1728		27.6	1605		27.6	2016
	27.61	1610		27.61	2214		27.61	2132		27.61	793		27.61	825.5		27.61	1324.4		27.61	1727		27.61	1610		27.61	2044.8
	27.62	1630		27.62	2186		27.62	2127		27.62	787		27.62	800		27.62	1327.9		27.62	1729		27.62	1630		27.62	2074.8
	27.63	1632		27.63	2197		27.63	2139		27.63	790.5		27.63	798		27.63	1308.3		27.63	1727		27.63	1632		27.63	2092.8
	27.64	1619		27.64	2245		27.64	2135		27.64	813.5		27.64	790		27.64	1301.3		27.64	1726		27.64	1619		27.64	2109.6
	27.65	1622		27.65	2270		27.65	2129		27.65	809.5		27.65	783		27.65	1314.6		27.65	1734		27.65	1622		27.65	2130
	27.66	1636		27.66	2259		27.66	2117		27.66	799.5		27.66	804		27.66	1323		27.66	1716		27.66	1636		27.66	2114.4
	27.67	1626		27.67	2208		27.67	2094		27.67	809.5		27.67	811.5		27.67	1283.8		27.67	1714		27.67	1626		27.67	2067.6
	27.68	1633		27.68	2193		27.68	2093		27.68	811		27.68	808.5		27.68	1267.7		27.68	1696		27.68	1633		27.68	2066.4
	27.69	1645		27.69	2203		27.69	2091		27.69	803		27.69	811.5		27.69	1313.9		27.69	1686		27.69	1645		27.69	2053.2
	27.7	1646		27.7	2168		27.7	2127		27.7	813		27.7	808.5		27.7	1325.8		27.7	1721		27.7	1646		27.7	2037.6
	27.71	1629		27.71	2177		27.71	2172		27.71	815		27.71	806		27.71	1318.1		27.71	1704		27.71	1629		27.71	2061.6
	27.72	1615		27.72	2189		27.72	2127		27.72	805		27.72	805		27.72	1310.4		27.72	1675		27.72	1615		27.72	2058
	27.73	1630		27.73	2201		27.73	2094		27.73	790		27.73	806		27.73	1299.2		27.73	1679		27.73	1630		27.73	2037.6
	27.74	1638		27.74	2238		27.74	2130		27.74	806.5		27.74	804.5		27.74	1296.4		27.74	1676		27.74	1638		27.74	2040
	27.75	1648		27.75	2226		27.75	2125		27.75	807		27.75	806.5		27.75	1316		27.75	1678		27.75	1648		27.75	2030.4
	27.76	1658		27.76	2210		27.76	2094		27.76	783.5		27.76	812		27.76	1323		27.76	1689		27.76	1658		27.76	2020.8
	27.77	1676		27.77	2183		27.77	2041		27.77	777.5		27.77	807		27.77	1293.6		27.77	1680		27.77	1676		27.77	2052
	27.78	1643		27.78	2139		27.78	2040		27.78	795.5		27.78	798		27.78	1288		27.78	1674		27.78	1643		27.78	2076
	27.79	1606		27.79	2167		27.79	2088		27.79	796		27.79	792		27.79	1299.2		27.79	1698		27.79	1606		27.79	2068.8
	27.8	1641		27.8	2214		27.8	2129		27.8	784.5		27.8	794		27.8	1284.5		27.8	1716		27.8	1641		27.8	2053.2
	27.81	1669		27.81	2214		27.81	2097		27.81	781.5		27.81	806		27.81	1292.2		27.81	1706		27.81	1669		27.81	2072.4
	27.82	1639		27.82	2191		27.82	2070		27.82	780.5		27.82	824		27.82	1311.1		27.82	1717		27.82	1639		27.82	2104.8
	27.83	1610		27.83	2175		27.83	2104		27.83	782		27.83	817		27.83	1311.1		27.83	1723		27.83	1610		27.83	2092.8
	27.84	1601		27.84	2142		27.84	2131		27.84	780		27.84	793.5		27.84	1307.6		27.84	1692		27.84	1601		27.84	2046
	27.85	1609		27.85	2142		27.85	2108		27.85	780.5		27.85	795.5		27.85	1313.2		27.85	1711		27.85	1609		27.85	2044.8
	27.86	1606		27.86	2160		27.86	2051		27.86	782		27.86	812.5		27.86	1304.1		27.86	1748		27.86	1606		27.86	2043.6
	27.87	1588		27.87	2141		27.87	2058		27.87	790		27.87	805.5		27.87	1287.3		27.87	1719		27.87	1588		27.87	2000.4
	27.88	1624		27.88	2147		27.88	2072		27.88	790.5		27.88	799.5		27.88	1286.6		27.88	1690		27.88	1624		27.88	1984.8
	27.89	1642		27.89	2194		27.89	2043		27.89	759		27.89	808		27.89	1279.6		27.89	1708		27.89	1642		27.89	2024.4
	27.9	1583		27.9	2186		27.9	2055		27.9	762.5		27.9	798.5		27.9	1293.6		27.9	1703		27.9	1583		27.9	2024.4
	27.91	1577		27.91	2169		27.91	2083		27.91	776		27.91	795.5		27.91	1306.2		27.91	1666		27.91	1577		27.91	2054.4
	27.92	1628		27.92	2154		27.92	2064		27.92	786		27.92	811.5		27.92	1283.1		27.92	1668		27.92	1628		27.92	2037.6
	27.93	1630		27.93	2124		27.93	2036		27.93	787		27.93	813.5		27.93	1250.2		27.93	1685		27.93	1630		27.93	1970.4
	27.94	1603		27.94	2158		27.94	2066		27.94	789.5		27.94	801.5		27.94	1263.5		27.94	1711		27.94	1603		27.94	1971.6
	27.95	1597		27.95	2175		27.95	2077		27.95	790		27.95	800		27.95	1275.4		27.95	1712		27.95	1597		27.95	1940.4
	27.96	1612		27.96	2153		27.96	2056		27.96	775		27.96	806		27.96	1267.7		27.96	1679		27.96	1612		27.96	1969.2
	27.97	1604		27.97	2161		27.97	2080		27.97	776.5		27.97	808.5		27.97	1292.2		27.97	1668		27.97	1604		27.97	1956
	27.98	1579		27.98	2161		27.98	2106		27.98	780.5		27.98	798		27.98	1316		27.98	1701		27.98	1579		27.98	1977.6
	27.99	1589		27.99	2173		27.99	2067		27.99	775		27.99	777.5		27.99	1332.1		27.99	1734		27.99	1589		27.99	2017.2
	28	1608		28	2189		28	2052		28	769		28	770		28	1318.1		28	1742		28	1608		28	2023.2
	28.01	1579		28.01	2165		28.01	2055		28.01	775		28.01	781.5		28.01	1306.9		28.01	1721		28.01	1579		28.01	2025.6
	28.02	1586		28.02	2164		28.02	2076		28.02	770.5		28.02	808.5		28.02	1310.4		28.02	1705		28.02	1586		28.02	2030.4
	28.03	1617		28.03	2184		28.03	2088		28.03	768		28.03	804		28.03	1291.5		28.03	1703		28.03	1617		28.03	2055.6
	28.04	1589		28.04	2160		28.04	2062		28.04	775		28.04	799.5		28.04	1290.1		28.04	1689		28.04	1589		28.04	2058
	28.05	1575		28.05	2164		28.05	2059		28.05	771		28.05	796.5		28.05	1309.7		28.05	1647		28.05	1575		28.05	2044.8
	28.06	1573		28.06	2183		28.06	2056		28.06	772		28.06	792		28.06	1301.3		28.06	1624		28.06	1573		28.06	2040
	28.07	1573		28.07	2160		28.07	2050		28.07	779.5		28.07	785.5		28.07	1283.8		28.07	1655		28.07	1573		28.07	2012.4
	28.08	1602		28.08	2153		28.08	2033		28.08	803		28.08	775		28.08	1283.8		28.08	1668		28.08	1602		28.08	2018.4
	28.09	1623		28.09	2183		28.09	2032		28.09	806.5		28.09	785		28.09	1293.6		28.09	1685		28.09	1623		28.09	2030.4
	28.1	1641		28.1	2188		28.1	2063		28.1	773		28.1	785.5		28.1	1274		28.1	1765		28.1	1641		28.1	1999.2
	28.11	1601		28.11	2159		28.11	2057		28.11	771		28.11	780		28.11	1260.7		28.11	1778		28.11	1601		28.11	2031.6
	28.12	1582		28.12	2176		28.12	2069		28.12	766		28.12	775.5		28.12	1294.3		28.12	1716		28.12	1582		28.12	2066.4
	28.13	1605		28.13	2176		28.13	2089		28.13	755		28.13	787.5		28.13	1295		28.13	1693		28.13	1605		28.13	2072.4
	28.14	1631		28.14	2172		28.14	2068		28.14	772		28.14	793		28.14	1262.8		28.14	1684		28.14	1631		28.14	2024.4
	28.15	1632		28.15	2160		28.15	2073		28.15	789.5		28.15	784		28.15	1277.5		28.15	1677		28.15	1632		28.15	1986
	28.16	1629		28.16	2153		28.16	2090		28.16	790.5		28.16	802.5		28.16	1286.6		28.16	1682		28.16	1629		28.16	1984.8
	28.17	1645		28.17	2182		28.17	2121		28.17	795.5		28.17	804		28.17	1291.5		28.17	1681		28.17	1645		28.17	1986
	28.18	1634		28.18	2196		28.18	2112		28.18	787.5		28.18	790		28.18	1269.8		28.18	1650		28.18	1634		28.18	1974
	28.19	1580		28.19	2181		28.19	2101		28.19	772		28.19	789		28.19	1244.6		28.19	1654		28.19	1580		28.19	1990.8
	28.2	1547		28.2	2172		28.2	2082		28.2	763.5		28.2	783.5		28.2	1246		28.2	1667		28.2	1547		28.2	1993.2
	28.21	1574		28.21	2159		28.21	2058		28.21	749.5		28.21	786		28.21	1257.9		28.21	1652		28.21	1574		28.21	2004
	28.22	1606		28.22	2172		28.22	2051		28.22	754		28.22	779.5		28.22	1281.7		28.22	1658		28.22	1606		28.22	1983.6
	28.23	1602		28.23	2204		28.23	2055		28.23	767.5		28.23	772		28.23	1295		28.23	1680		28.23	1602		28.23	1966.8
	28.24	1584		28.24	2187		28.24	2064		28.24	774		28.24	779.5		28.24	1285.9		28.24	1638		28.24	1584		28.24	1970.4
	28.25	1602		28.25	2142		28.25	2046		28.25	770		28.25	783		28.25	1255.8		28.25	1630		28.25	1602		28.25	1966.8
	28.26	1601		28.26	2141		28.26	2026		28.26	768.5		28.26	775		28.26	1271.9		28.26	1653		28.26	1601		28.26	1975.2
	28.27	1598		28.27	2166		28.27	2037		28.27	767		28.27	780		28.27	1292.2		28.27	1660		28.27	1598		28.27	2014.8
	28.28	1609		28.28	2176		28.28	2059		28.28	771		28.28	795		28.28	1288		28.28	1675		28.28	1609		28.28	2024.4
	28.29	1603		28.29	2179		28.29	2052		28.29	778		28.29	789		28.29	1297.8		28.29	1681		28.29	1603		28.29	2001.6
	28.3	1595		28.3	2137		28.3	2033		28.3	749.5		28.3	781		28.3	1297.1		28.3	1662		28.3	1595		28.3	1978.8
	28.31	1567		28.31	2150		28.31	2055		28.31	741		28.31	768.5		28.31	1278.9		28.31	1646		28.31	1567		28.31	1989.6
	28.32	1577		28.32	2209		28.32	2076		28.32	752		28.32	765		28.32	1282.4		28.32	1667		28.32	1577		28.32	2035.2
	28.33	1591		28.33	2159		28.33	2072		28.33	763.5		28.33	775.5		28.33	1292.9		28.33	1656		28.33	1591		28.33	2020.8
	28.34	1594		28.34	2131		28.34	2043		28.34	783.5		28.34	791		28.34	1283.1		28.34	1662		28.34	1594		28.34	1971.6
	28.35	1591		28.35	2175		28.35	2058		28.35	781.5		28.35	784.5		28.35	1267		28.35	1678		28.35	1591		28.35	1936.8
	28.36	1560		28.36	2176		28.36	2038		28.36	779		28.36	786		28.36	1270.5		28.36	1647		28.36	1560		28.36	1968
	28.37	1548		28.37	2182		28.37	2017		28.37	784		28.37	792.5		28.37	1262.1		28.37	1631		28.37	1548		28.37	1989.6
	28.38	1568		28.38	2175		28.38	2021		28.38	785.5		28.38	781		28.38	1275.4		28.38	1649		28.38	1568		28.38	2020.8
	28.39	1553		28.39	2135		28.39	2037		28.39	779.5		28.39	766.5		28.39	1287.3		28.39	1645		28.39	1553		28.39	2025.6
	28.4	1534		28.4	2119		28.4	2046		28.4	767.5		28.4	759		28.4	1294.3		28.4	1646		28.4	1534		28.4	2032.8
	28.41	1552		28.41	2116		28.41	2077		28.41	757		28.41	766		28.41	1280.3		28.41	1649		28.41	1552		28.41	2052
	28.42	1572		28.42	2125		28.42	2058		28.42	772		28.42	780.5		28.42	1278.2		28.42	1677		28.42	1572		28.42	2049.6
	28.43	1577		28.43	2115		28.43	1994		28.43	783		28.43	779.5		28.43	1274		28.43	1670		28.43	1577		28.43	2044.8
	28.44	1576		28.44	2112		28.44	2004		28.44	777.5		28.44	768.5		28.44	1287.3		28.44	1634		28.44	1576		28.44	2060.4
	28.45	1567		28.45	2117		28.45	2047		28.45	776		28.45	769		28.45	1281		28.45	1612		28.45	1567		28.45	1999.2
	28.46	1558		28.46	2089		28.46	2042		28.46	761		28.46	774.5		28.46	1262.1		28.46	1627		28.46	1558		28.46	1958.4
	28.47	1554		28.47	2099		28.47	2024		28.47	761.5		28.47	771		28.47	1257.9		28.47	1642		28.47	1554		28.47	2002.8
	28.48	1566		28.48	2118		28.48	2014		28.48	769		28.48	758		28.48	1250.9		28.48	1638		28.48	1566		28.48	2030.4
	28.49	1569		28.49	2113		28.49	1987		28.49	768.5		28.49	765		28.49	1276.1		28.49	1650		28.49	1569		28.49	2023.2
	28.5	1537		28.5	2105		28.5	1957		28.5	763.5		28.5	785		28.5	1296.4		28.5	1651		28.5	1537		28.5	2028
	28.51	1552		28.51	2122		28.51	1981		28.51	741.5		28.51	789		28.51	1287.3		28.51	1664		28.51	1552		28.51	1972.8
	28.52	1599		28.52	2149		28.52	2010		28.52	728		28.52	762.5		28.52	1277.5		28.52	1645		28.52	1599		28.52	1902
	28.53	1600		28.53	2171		28.53	2000		28.53	757		28.53	757		28.53	1264.2		28.53	1610		28.53	1600		28.53	1959.6
	28.54	1597		28.54	2165		28.54	2002		28.54	781.5		28.54	765		28.54	1260		28.54	1612		28.54	1597		28.54	2005.2
	28.55	1606		28.55	2165		28.55	2006		28.55	750		28.55	759		28.55	1257.9		28.55	1636		28.55	1606		28.55	2010
	28.56	1581		28.56	2138		28.56	1989		28.56	745.5		28.56	760		28.56	1278.9		28.56	1624		28.56	1581		28.56	2001.6
	28.57	1551		28.57	2088		28.57	1982		28.57	758.5		28.57	761.5		28.57	1283.8		28.57	1643		28.57	1551		28.57	1981.2
	28.58	1582		28.58	2124		28.58	2015		28.58	762.5		28.58	752		28.58	1256.5		28.58	1638		28.58	1582		28.58	1964.4
	28.59	1599		28.59	2138		28.59	2037		28.59	770		28.59	774.5		28.59	1277.5		28.59	1641		28.59	1599		28.59	2013.6
	28.6	1613		28.6	2138		28.6	2017		28.6	780.5		28.6	780.5		28.6	1273.3		28.6	1625		28.6	1613		28.6	2022
	28.61	1647		28.61	2121		28.61	2043		28.61	768.5		28.61	777.5		28.61	1260		28.61	1683		28.61	1647		28.61	1989.6
	28.62	1626		28.62	2156		28.62	2034		28.62	764		28.62	772.5		28.62	1260		28.62	1692		28.62	1626		28.62	1994.4
	28.63	1591		28.63	2148		28.63	2021		28.63	739		28.63	780.5		28.63	1265.6		28.63	1658		28.63	1591		28.63	1980
	28.64	1568		28.64	2113		28.64	2024		28.64	736.5		28.64	786		28.64	1246.7		28.64	1640		28.64	1568		28.64	1982.4
	28.65	1575		28.65	2099		28.65	2017		28.65	743.5		28.65	776		28.65	1261.4		28.65	1649		28.65	1575		28.65	1971.6
	28.66	1551		28.66	2094		28.66	2022		28.66	757.5		28.66	774.5		28.66	1262.1		28.66	1640		28.66	1551		28.66	1975.2
	28.67	1555		28.67	2103		28.67	2016		28.67	761.5		28.67	774.5		28.67	1246.7		28.67	1630		28.67	1555		28.67	2000.4
	28.68	1606		28.68	2091		28.68	1996		28.68	771.5		28.68	778		28.68	1239		28.68	1629		28.68	1606		28.68	1978.8
	28.69	1612		28.69	2087		28.69	2004		28.69	777.5		28.69	792.5		28.69	1249.5		28.69	1606		28.69	1612		28.69	1962
	28.7	1563		28.7	2076		28.7	2019		28.7	772		28.7	779		28.7	1246.7		28.7	1572		28.7	1563		28.7	1930.8
	28.71	1552		28.71	2085		28.71	1994		28.71	758.5		28.71	769		28.71	1248.1		28.71	1602		28.71	1552		28.71	1929.6
	28.72	1559		28.72	2098		28.72	1977		28.72	753.5		28.72	755.5		28.72	1256.5		28.72	1626		28.72	1559		28.72	1965.6
	28.73	1541		28.73	2104		28.73	1984		28.73	761.5		28.73	748.5		28.73	1267		28.73	1584		28.73	1541		28.73	1968
	28.74	1526		28.74	2086		28.74	1982		28.74	747.5		28.74	754.5		28.74	1250.2		28.74	1600		28.74	1526		28.74	1960.8
	28.75	1554		28.75	2045		28.75	1987		28.75	740		28.75	753		28.75	1251.6		28.75	1657		28.75	1554		28.75	1957.2
	28.76	1562		28.76	2069		28.76	1979		28.76	742.5		28.76	763		28.76	1245.3		28.76	1652		28.76	1562		28.76	2004
	28.77	1573		28.77	2096		28.77	1997		28.77	746.5		28.77	756.5		28.77	1249.5		28.77	1639		28.77	1573		28.77	2010
	28.78	1540		28.78	2068		28.78	2002		28.78	746		28.78	756		28.78	1267.7		28.78	1641		28.78	1540		28.78	1950
	28.79	1574		28.79	2073		28.79	2005		28.79	735.5		28.79	766.5		28.79	1256.5		28.79	1623		28.79	1574		28.79	1934.4
	28.8	1584		28.8	2075		28.8	1958		28.8	732.5		28.8	755.5		28.8	1250.2		28.8	1627		28.8	1584		28.8	1915.2
	28.81	1553		28.81	2072		28.81	1930		28.81	731		28.81	754.5		28.81	1252.3		28.81	1657		28.81	1553		28.81	1904.4
	28.82	1584		28.82	2094		28.82	1963		28.82	744.5		28.82	764		28.82	1232.7		28.82	1616		28.82	1584		28.82	1874.4
	28.83	1571		28.83	2085		28.83	1983		28.83	735		28.83	756		28.83	1239		28.83	1583		28.83	1571		28.83	1902
	28.84	1552		28.84	2109		28.84	1940		28.84	737		28.84	767		28.84	1270.5		28.84	1577		28.84	1552		28.84	1950
	28.85	1568		28.85	2123		28.85	1927		28.85	759.5		28.85	772.5		28.85	1292.2		28.85	1565		28.85	1568		28.85	1945.2
	28.86	1592		28.86	2116		28.86	1956		28.86	772		28.86	775.5		28.86	1286.6		28.86	1588		28.86	1592		28.86	1933.2
	28.87	1563		28.87	2064		28.87	1974		28.87	765.5		28.87	783		28.87	1253		28.87	1623		28.87	1563		28.87	1939.2
	28.88	1584		28.88	2067		28.88	1960		28.88	765.5		28.88	785.5		28.88	1239		28.88	1660		28.88	1584		28.88	1912.8
	28.89	1600		28.89	2094		28.89	1954		28.89	753		28.89	772		28.89	1234.8		28.89	1641		28.89	1600		28.89	1890
	28.9	1579		28.9	2089		28.9	1930		28.9	726		28.9	758.5		28.9	1238.3		28.9	1620		28.9	1579		28.9	1900.8
	28.91	1545		28.91	2081		28.91	1921		28.91	729.5		28.91	746		28.91	1234.8		28.91	1611		28.91	1545		28.91	1929.6
	28.92	1548		28.92	2088		28.92	1946		28.92	745		28.92	746.5		28.92	1227.8		28.92	1604		28.92	1548		28.92	1938
	28.93	1580		28.93	2089		28.93	1944		28.93	751		28.93	762		28.93	1230.6		28.93	1610		28.93	1580		28.93	1957.2
	28.94	1625		28.94	2076		28.94	1934		28.94	753		28.94	760.5		28.94	1263.5		28.94	1578		28.94	1625		28.94	1957.2
	28.95	1606		28.95	2086		28.95	1930		28.95	747.5		28.95	748.5		28.95	1262.1		28.95	1589		28.95	1606		28.95	1971.6
	28.96	1540		28.96	2086		28.96	1949		28.96	730.5		28.96	761.5		28.96	1233.4		28.96	1602		28.96	1540		28.96	1994.4
	28.97	1536		28.97	2089		28.97	1954		28.97	719		28.97	763.5		28.97	1242.5		28.97	1615		28.97	1536		28.97	1987.2
	28.98	1527		28.98	2092		28.98	1920		28.98	737.5		28.98	755.5		28.98	1247.4		28.98	1619		28.98	1527		28.98	1976.4
	28.99	1495		28.99	2051		28.99	1930		28.99	738		28.99	756		28.99	1243.2		28.99	1606		28.99	1495		28.99	1951.2
	29	1549		29	2032		29	1957		29	746.5		29	763.5		29	1237.6		29	1627		29	1549		29	1965.6
	29.01	1590		29.01	2061		29.01	1971		29.01	741.5		29.01	738		29.01	1280.3		29.01	1611		29.01	1590		29.01	2007.6
	29.02	1563		29.02	2059		29.02	1956		29.02	724		29.02	721.5		29.02	1255.8		29.02	1592		29.02	1563		29.02	1977.6
	29.03	1539		29.03	2037		29.03	1969		29.03	727.5		29.03	727		29.03	1232.7		29.03	1611		29.03	1539		29.03	1908
	29.04	1541		29.04	2026		29.04	1940		29.04	739		29.04	742		29.04	1234.1		29.04	1635		29.04	1541		29.04	1891.2
	29.05	1525		29.05	2038		29.05	1936		29.05	721		29.05	744		29.05	1236.9		29.05	1667		29.05	1525		29.05	1870.8
	29.06	1515		29.06	2033		29.06	1968		29.06	723.5		29.06	759		29.06	1231.3		29.06	1652		29.06	1515		29.06	1898.4
	29.07	1510		29.07	2041		29.07	1968		29.07	736		29.07	768.5		29.07	1233.4		29.07	1627		29.07	1510		29.07	1900.8
	29.08	1538		29.08	2089		29.08	1943		29.08	743.5		29.08	756.5		29.08	1239.7		29.08	1630		29.08	1538		29.08	1891.2
	29.09	1575		29.09	2074		29.09	1920		29.09	744		29.09	746		29.09	1227.8		29.09	1638		29.09	1575		29.09	1920
	29.1	1529		29.1	2044		29.1	1941		29.1	745		29.1	740.5		29.1	1240.4		29.1	1632		29.1	1529		29.1	1933.2
	29.11	1509		29.11	2039		29.11	1984		29.11	737		29.11	746		29.11	1245.3		29.11	1588		29.11	1509		29.11	1932
	29.12	1565		29.12	2056		29.12	1982		29.12	740		29.12	753.5		29.12	1208.2		29.12	1546		29.12	1565		29.12	1952.4
	29.13	1562		29.13	2086		29.13	1917		29.13	740.5		29.13	745		29.13	1201.9		29.13	1561		29.13	1562		29.13	1970.4
	29.14	1535		29.14	2077		29.14	1880		29.14	735		29.14	736.5		29.14	1217.3		29.14	1568		29.14	1535		29.14	1939.2
	29.15	1509		29.15	2065		29.15	1934		29.15	733		29.15	752.5		29.15	1227.8		29.15	1573		29.15	1509		29.15	1974
	29.16	1515		29.16	2071		29.16	1922		29.16	735.5		29.16	758.5		29.16	1240.4		29.16	1588		29.16	1515		29.16	1983.6
	29.17	1504		29.17	2061		29.17	1916		29.17	727		29.17	754.5		29.17	1220.1		29.17	1610		29.17	1504		29.17	1914
	29.18	1499		29.18	2035		29.18	1916		29.18	724		29.18	740		29.18	1224.3		29.18	1612		29.18	1499		29.18	1880.4
	29.19	1534		29.19	2041		29.19	1949		29.19	720.5		29.19	741		29.19	1218		29.19	1640		29.19	1534		29.19	1918.8
	29.2	1547		29.2	2056		29.2	1979		29.2	742.5		29.2	745.5		29.2	1224.3		29.2	1565		29.2	1547		29.2	1946.4
	29.21	1529		29.21	2043		29.21	1943		29.21	748		29.21	723.5		29.21	1239		29.21	1553		29.21	1529		29.21	1921.2
	29.22	1523		29.22	2023		29.22	1929		29.22	743		29.22	715		29.22	1224.3		29.22	1579		29.22	1523		29.22	1940.4
	29.23	1514		29.23	1994		29.23	1887		29.23	748		29.23	734		29.23	1191.4		29.23	1565		29.23	1514		29.23	1963.2
	29.24	1501		29.24	2048		29.24	1885		29.24	730		29.24	737.5		29.24	1223.6		29.24	1544		29.24	1501		29.24	1977.6
	29.25	1515		29.25	2061		29.25	1866		29.25	732		29.25	732		29.25	1231.3		29.25	1526		29.25	1515		29.25	1942.8
	29.26	1560		29.26	2062		29.26	1868		29.26	735		29.26	739.5		29.26	1246		29.26	1541		29.26	1560		29.26	1914
	29.27	1560		29.27	2053		29.27	1938		29.27	737.5		29.27	761.5		29.27	1234.8		29.27	1585		29.27	1560		29.27	1887.6
	29.28	1505		29.28	2029		29.28	1936		29.28	742.5		29.28	784.5		29.28	1215.9		29.28	1610		29.28	1505		29.28	1933.2
	29.29	1487		29.29	2027		29.29	1946		29.29	740		29.29	768		29.29	1200.5		29.29	1578		29.29	1487		29.29	1972.8
	29.3	1516		29.3	2032		29.3	1950		29.3	733		29.3	730		29.3	1202.6		29.3	1587		29.3	1516		29.3	1987.2
	29.31	1526		29.31	2053		29.31	1923		29.31	731		29.31	717.5		29.31	1215.9		29.31	1613		29.31	1526		29.31	1983.6
	29.32	1524		29.32	2056		29.32	1942		29.32	738		29.32	729		29.32	1215.2		29.32	1597		29.32	1524		29.32	1918.8
	29.33	1513		29.33	2030		29.33	1909		29.33	729.5		29.33	745		29.33	1216.6		29.33	1613		29.33	1513		29.33	1902
	29.34	1518		29.34	2071		29.34	1885		29.34	718		29.34	751.5		29.34	1232		29.34	1600		29.34	1518		29.34	1918.8
	29.35	1489		29.35	2073		29.35	1922		29.35	719.5		29.35	738		29.35	1205.4		29.35	1585		29.35	1489		29.35	1905.6
	29.36	1489		29.36	2084		29.36	1933		29.36	719.5		29.36	740.5		29.36	1204.7		29.36	1581		29.36	1489		29.36	1856.4
	29.37	1498		29.37	2051		29.37	1937		29.37	731		29.37	741		29.37	1217.3		29.37	1598		29.37	1498		29.37	1849.2
	29.38	1502		29.38	2012		29.38	1928		29.38	722		29.38	739		29.38	1217.3		29.38	1559		29.38	1502		29.38	1894.8
	29.39	1513		29.39	2039		29.39	1925		29.39	730.5		29.39	743		29.39	1260.7		29.39	1531		29.39	1513		29.39	1899.6
	29.4	1514		29.4	2045		29.4	1936		29.4	714		29.4	753		29.4	1255.1		29.4	1558		29.4	1514		29.4	1894.8
	29.41	1435		29.41	2031		29.41	1888		29.41	728		29.41	743		29.41	1233.4		29.41	1570		29.41	1435		29.41	1873.2
	29.42	1466		29.42	1979		29.42	1896		29.42	739.5		29.42	737.5		29.42	1220.1		29.42	1566		29.42	1466		29.42	1855.2
	29.43	1502		29.43	1959		29.43	1891		29.43	729.5		29.43	743		29.43	1197		29.43	1576		29.43	1502		29.43	1886.4
	29.44	1479		29.44	2029		29.44	1895		29.44	712		29.44	738.5		29.44	1194.9		29.44	1530		29.44	1479		29.44	1869.6
	29.45	1483		29.45	2051		29.45	1886		29.45	724		29.45	746		29.45	1236.2		29.45	1541		29.45	1483		29.45	1862.4
	29.46	1504		29.46	2013		29.46	1875		29.46	726		29.46	743.5		29.46	1227.1		29.46	1513		29.46	1504		29.46	1855.2
	29.47	1490		29.47	2023		29.47	1886		29.47	708.5		29.47	766.5		29.47	1217.3		29.47	1529		29.47	1490		29.47	1860
	29.48	1521		29.48	2004		29.48	1907		29.48	721		29.48	760		29.48	1214.5		29.48	1604		29.48	1521		29.48	1861.2
	29.49	1542		29.49	2005		29.49	1933		29.49	730		29.49	754.5		29.49	1225.7		29.49	1580		29.49	1542		29.49	1904.4
	29.5	1535		29.5	2009		29.5	1932		29.5	746.5		29.5	741.5		29.5	1209.6		29.5	1547		29.5	1535		29.5	1891.2
	29.51	1499		29.51	2041		29.51	1942		29.51	746		29.51	726.5		29.51	1214.5		29.51	1599		29.51	1499		29.51	1857.6
	29.52	1470		29.52	2032		29.52	1910		29.52	719		29.52	717.5		29.52	1204.7		29.52	1605		29.52	1470		29.52	1863.6
	29.53	1491		29.53	1991		29.53	1899		29.53	700		29.53	739.5		29.53	1180.2		29.53	1557		29.53	1491		29.53	1860
	29.54	1497		29.54	2000		29.54	1895		29.54	713		29.54	746		29.54	1176.7		29.54	1510		29.54	1497		29.54	1867.2
	29.55	1453		29.55	2008		29.55	1903		29.55	718		29.55	735		29.55	1187.9		29.55	1521		29.55	1453		29.55	1900.8
	29.56	1447		29.56	2006		29.56	1897		29.56	725		29.56	741.5		29.56	1208.2		29.56	1577		29.56	1447		29.56	1869.6
	29.57	1450		29.57	2019		29.57	1900		29.57	728		29.57	748.5		29.57	1218		29.57	1613		29.57	1450		29.57	1854
	29.58	1471		29.58	1993		29.58	1871		29.58	725		29.58	743		29.58	1227.1		29.58	1591		29.58	1471		29.58	1906.8
	29.59	1490		29.59	2045		29.59	1873		29.59	722		29.59	741.5		29.59	1236.2		29.59	1586		29.59	1490		29.59	1912.8
	29.6	1491		29.6	2024		29.6	1881		29.6	710.5		29.6	744		29.6	1220.1		29.6	1544		29.6	1491		29.6	1938
	29.61	1501		29.61	1989		29.61	1890		29.61	703.5		29.61	738		29.61	1197		29.61	1541		29.61	1501		29.61	1891.2
	29.62	1448		29.62	2044		29.62	1877		29.62	708		29.62	750		29.62	1210.3		29.62	1556		29.62	1448		29.62	1875.6
	29.63	1500		29.63	2018		29.63	1836		29.63	710.5		29.63	749.5		29.63	1232.7		29.63	1605		29.63	1500		29.63	1894.8
	29.64	1495		29.64	1991		29.64	1854		29.64	705		29.64	731		29.64	1223.6		29.64	1581		29.64	1495		29.64	1942.8
	29.65	1465		29.65	1960		29.65	1893		29.65	737.5		29.65	718		29.65	1217.3		29.65	1576		29.65	1465		29.65	1909.2
	29.66	1514		29.66	1971		29.66	1899		29.66	727.5		29.66	717		29.66	1211		29.66	1523		29.66	1514		29.66	1896
	29.67	1511		29.67	1984		29.67	1939		29.67	735.5		29.67	716		29.67	1207.5		29.67	1546		29.67	1511		29.67	1935.6
	29.68	1446		29.68	1962		29.68	1936		29.68	747		29.68	729.5		29.68	1190		29.68	1560		29.68	1446		29.68	1959.6
	29.69	1435		29.69	1948		29.69	1899		29.69	730		29.69	736		29.69	1185.1		29.69	1557		29.69	1435		29.69	1948.8
	29.7	1469		29.7	1970		29.7	1886		29.7	727		29.7	723		29.7	1187.9		29.7	1568		29.7	1469		29.7	1946.4
	29.71	1485		29.71	2013		29.71	1899		29.71	733.5		29.71	722		29.71	1196.3		29.71	1582		29.71	1485		29.71	1926
	29.72	1474		29.72	2019		29.72	1954		29.72	735.5		29.72	751.5		29.72	1190.7		29.72	1568		29.72	1474		29.72	1892.4
	29.73	1473		29.73	2031		29.73	1969		29.73	716		29.73	748		29.73	1172.5		29.73	1540		29.73	1473		29.73	1891.2
	29.74	1490		29.74	1998		29.74	1908		29.74	712.5		29.74	725.5		29.74	1166.2		29.74	1532		29.74	1490		29.74	1878
	29.75	1493		29.75	2026		29.75	1841		29.75	732		29.75	723.5		29.75	1175.3		29.75	1551		29.75	1493		29.75	1897.2
	29.76	1527		29.76	2051		29.76	1825		29.76	740.5		29.76	726.5		29.76	1173.2		29.76	1531		29.76	1527		29.76	1886.4
	29.77	1506		29.77	2052		29.77	1844		29.77	736.5		29.77	736		29.77	1173.2		29.77	1542		29.77	1506		29.77	1861.2
	29.78	1497		29.78	2044		29.78	1867		29.78	723.5		29.78	749		29.78	1193.5		29.78	1560		29.78	1497		29.78	1861.2
	29.79	1515		29.79	2011		29.79	1887		29.79	726.5		29.79	750.5		29.79	1200.5		29.79	1581		29.79	1515		29.79	1909.2
	29.8	1475		29.8	1948		29.8	1865		29.8	721		29.8	738.5		29.8	1202.6		29.8	1550		29.8	1475		29.8	1908
	29.81	1446		29.81	1951		29.81	1810		29.81	726.5		29.81	739		29.81	1151.5		29.81	1560		29.81	1446		29.81	1878
	29.82	1475		29.82	2010		29.82	1842		29.82	719.5		29.82	720		29.82	1155.7		29.82	1593		29.82	1475		29.82	1846.8
	29.83	1524		29.83	1996		29.83	1874		29.83	704.5		29.83	720		29.83	1208.9		29.83	1569		29.83	1524		29.83	1873.2
	29.84	1533		29.84	1986		29.84	1823		29.84	708.5		29.84	734		29.84	1221.5		29.84	1527		29.84	1533		29.84	1916.4
	29.85	1483		29.85	1992		29.85	1842		29.85	715		29.85	716.5		29.85	1204.7		29.85	1495		29.85	1483		29.85	1921.2
	29.86	1485		29.86	1994		29.86	1818		29.86	713		29.86	718.5		29.86	1216.6		29.86	1534		29.86	1485		29.86	1921.2
	29.87	1473		29.87	2015		29.87	1832		29.87	703		29.87	723.5		29.87	1209.6		29.87	1551		29.87	1473		29.87	1914
	29.88	1457		29.88	2029		29.88	1882		29.88	690		29.88	748.5		29.88	1185.8		29.88	1515		29.88	1457		29.88	1910.4
	29.89	1476		29.89	2019		29.89	1901		29.89	681.5		29.89	747		29.89	1197		29.89	1507		29.89	1476		29.89	1896
	29.9	1472		29.9	1969		29.9	1886		29.9	685		29.9	741.5		29.9	1190		29.9	1542		29.9	1472		29.9	1867.2
	29.91	1455		29.91	1941		29.91	1876		29.91	677.5		29.91	730		29.91	1204		29.91	1547		29.91	1455		29.91	1870.8
	29.92	1482		29.92	1982		29.92	1875		29.92	715		29.92	762		29.92	1194.9		29.92	1519		29.92	1482		29.92	1870.8
	29.93	1510		29.93	1985		29.93	1867		29.93	718.5		29.93	757		29.93	1182.3		29.93	1484		29.93	1510		29.93	1843.2
	29.94	1510		29.94	2003		29.94	1857		29.94	711		29.94	738		29.94	1199.1		29.94	1514		29.94	1510		29.94	1860
	29.95	1471		29.95	1997		29.95	1872		29.95	703		29.95	743.5		29.95	1204.7		29.95	1515		29.95	1471		29.95	1880.4
	29.96	1466		29.96	1978		29.96	1893		29.96	689		29.96	733.5		29.96	1197		29.96	1510		29.96	1466		29.96	1893.6
	29.97	1466		29.97	1958		29.97	1879		29.97	691.5		29.97	731.5		29.97	1187.2		29.97	1511		29.97	1466		29.97	1864.8
	29.98	1446		29.98	1955		29.98	1831		29.98	706.5		29.98	727		29.98	1210.3		29.98	1537		29.98	1446		29.98	1856.4
[truncated: 5,502 more rows]
