# Supplementary material for: Unlocking Li superionic conductivity in face-centred cubic oxides via face-sharing configurations
Source: Nat Mater. 2024 Feb 2;23(4):535–42. doi: 10.1038/s41563-024-01800-8 (PMC10990923; doi:10.1038/s41563-024-01800-8)
Supplement: Supplementary file 4 — Solid-state NMR spectra and neutron powder diffraction data. [file 41563_2024_1800_MOESM4_ESM.xlsx]

## Sheet: ssNMR
o-LISO	δ(6Li)/ppm	Intensity	ns-LISO	δ(6Li)/ppm	Intensity
	605.304	-0.00193		605.304	-0.000789508
	605.301	-0.00193		605.301	-0.000759596
	605.299	-0.00194		605.299	-0.000728945
	605.297	-0.00194		605.297	-0.000697579
	605.295	-0.00195		605.295	-0.000665521
	605.293	-0.00195		605.293	-0.000632803
	605.291	-0.00195		605.291	-0.000599426
	605.288	-0.00196		605.288	-0.000565435
	605.286	-0.00196		605.286	-0.000530855
	605.283	-0.00196		605.283	-0.000495708
	605.281	-0.00195		605.281	-0.000460022
	605.279	-0.00195		605.279	-0.000423826
	605.276	-0.00195		605.276	-0.000387155
	605.274	-0.00194		605.274	-0.00035003
	605.271	-0.00194		605.271	-0.0003125
	605.269	-0.00193		605.269	-0.000274585
	605.267	-0.00193		605.267	-0.000236326
	605.264	-0.00192		605.264	-0.000197756
	605.262	-0.00191		605.262	-0.000158902
	605.261	-0.0019		605.261	-0.000119816
	605.258	-0.00189		605.258	-8.0531e-05
	605.256	-0.00188		605.256	-4.1069e-05
	605.253	-0.00187		605.253	-1.49097e-06
	605.251	-0.00185		605.251	3.81568e-05
	605.249	-0.00184		605.249	7.78602e-05
	605.246	-0.00182		605.246	0.000117573
	605.244	-0.00181		605.244	0.000157249
	605.241	-0.00179		605.241	0.000196845
	605.239	-0.00178		605.239	0.000236317
	605.237	-0.00176		605.237	0.00027563
	605.234	-0.00174		605.234	0.000314725
	605.232	-0.00172		605.232	0.000353574
	605.23	-0.0017		605.23	0.000392125
	605.228	-0.00169		605.228	0.000430342
	605.226	-0.00167		605.226	0.000468169
	605.223	-0.00165		605.223	0.000505578
	605.221	-0.00162		605.221	0.000542504
	605.219	-0.0016		605.219	0.000578919
	605.216	-0.00158		605.216	0.000614768
	605.214	-0.00156		605.214	0.000650012
	605.211	-0.00154		605.211	0.000684611
	605.209	-0.00152		605.209	0.000718508
	605.207	-0.00149		605.207	0.000751672
	605.204	-0.00147		605.204	0.000784051
	605.202	-0.00145		605.202	0.000815603
	605.2	-0.00143		605.2	0.000846291
	605.197	-0.0014		605.197	0.000876064
	605.196	-0.00138		605.196	0.000904889
	605.193	-0.00136		605.193	0.000932716
	605.191	-0.00134		605.191	0.000959507
	605.189	-0.00131		605.189	0.000985225
	605.186	-0.00129		605.186	0.00101
	605.184	-0.00127		605.184	0.00103
	605.181	-0.00125		605.181	0.00106
	605.179	-0.00123		605.179	0.00108
	605.177	-0.0012		605.177	0.0011
	605.174	-0.00118		605.174	0.00111
	605.172	-0.00116		605.172	0.00113
	605.17	-0.00114		605.17	0.00115
	605.167	-0.00112		605.167	0.00116
	605.165	-0.0011		605.165	0.00118
	605.163	-0.00108		605.163	0.00119
	605.161	-0.00107		605.161	0.0012
	605.159	-0.00105		605.159	0.00121
	605.156	-0.00103		605.156	0.00121
	605.154	-0.00101		605.154	0.00122
	605.151	-0.000995436		605.151	0.00122
	605.149	-0.000979369		605.149	0.00122
	605.147	-0.000963882		605.147	0.00122
	605.144	-0.000948987		605.144	0.00122
	605.142	-0.000934704		605.142	0.00122
	605.14	-0.000921036		605.14	0.00122
	605.137	-0.000907996		605.137	0.00121
	605.135	-0.000895591		605.135	0.0012
	605.132	-0.000883829		605.132	0.00119
	605.131	-0.000872714		605.131	0.00118
	605.129	-0.00086225		605.129	0.00117
	605.126	-0.000852433		605.126	0.00115
	605.124	-0.000843267		605.124	0.00114
	605.121	-0.000834745		605.121	0.00112
	605.119	-0.000826869		605.119	0.0011
	605.117	-0.000819637		605.117	0.00108
	605.114	-0.000813028		605.114	0.00106
	605.112	-0.000807046		605.112	0.00103
	605.11	-0.000801672		605.11	0.00101
	605.107	-0.000796894		605.107	0.000977552
	605.105	-0.000792707		605.105	0.000947825
	605.102	-0.000789089		605.102	0.000916478
	605.1	-0.000786024		605.1	0.000883509
	605.098	-0.00078349		605.098	0.000848938
	605.096	-0.000781474		605.096	0.000812793
	605.094	-0.000779951		605.094	0.000775096
	605.091	-0.000778894		605.091	0.00073588
	605.089	-0.000778286		605.089	0.000695164
	605.087	-0.000778101		605.087	0.00065298
	605.084	-0.000778306		605.084	0.000609356
	605.082	-0.000778882		605.082	0.00056433
	605.08	-0.000779793		605.08	0.000517938
	605.077	-0.000781009		605.077	0.000470218
	605.075	-0.0007825		605.075	0.000421206
	605.072	-0.000784236		605.072	0.000370945
	605.07	-0.000786185		605.07	0.000319472
	605.068	-0.000788308		605.068	0.000266833
	605.066	-0.000790577		605.066	0.000213083
	605.064	-0.000792952		605.064	0.000158257
	605.062	-0.000795394		605.062	0.000102408
	605.059	-0.000797876		605.059	4.55838e-05
	605.057	-0.000800354		605.057	-1.21461e-05
	605.054	-0.000802793		605.054	-7.07538e-05
	605.052	-0.000805152		605.052	-0.000130179
	605.05	-0.000807401		605.05	-0.000190361
	605.047	-0.000809496		605.047	-0.000251245
	605.045	-0.000811402		605.045	-0.000312774
	605.042	-0.000813071		605.042	-0.000374884
	605.04	-0.000814484		605.04	-0.000437523
	605.038	-0.000815588		605.038	-0.000500622
	605.035	-0.00081635		605.035	-0.000564121
	605.033	-0.000816737		605.033	-0.000627954
	605.032	-0.000816705		605.032	-0.00069207
	605.029	-0.000816224		605.029	-0.000756396
	605.027	-0.000815257		605.027	-0.00082087
	605.024	-0.000813769		605.024	-0.000885414
	605.022	-0.000811722		605.022	-0.000949985
	605.02	-0.000809086		605.02	-0.00101
	605.017	-0.000805835		605.017	-0.00108
	605.015	-0.000801925		605.015	-0.00114
	605.012	-0.000797332		605.012	-0.00121
	605.01	-0.000792029		605.01	-0.00127
	605.008	-0.000785984		605.008	-0.00133
	605.005	-0.000779178		605.005	-0.0014
	605.003	-0.000771571		605.003	-0.00146
	605.001	-0.000763151		605.001	-0.00152
	604.999	-0.000753894		604.999	-0.00158
	604.997	-0.000743777		604.997	-0.00164
	604.994	-0.000732781		604.994	-0.0017
	604.992	-0.000720885		604.992	-0.00176
	604.99	-0.000708077		604.99	-0.00182
	604.987	-0.000694342		604.987	-0.00187
	604.985	-0.000679668		604.985	-0.00193
	604.982	-0.000664043		604.982	-0.00199
	604.98	-0.000647456		604.98	-0.00204
	604.978	-0.000629905		604.978	-0.00209
	604.975	-0.000611381		604.975	-0.00214
	604.973	-0.000591881		604.973	-0.00219
	604.971	-0.000571407		604.971	-0.00224
	604.968	-0.000549958		604.968	-0.00229
	604.967	-0.000527535		604.967	-0.00233
	604.964	-0.000504145		604.964	-0.00238
	604.962	-0.000479797		604.962	-0.00242
	604.96	-0.000454497		604.96	-0.00246
	604.957	-0.000428254		604.957	-0.0025
	604.955	-0.000401089		604.955	-0.00254
	604.952	-0.000373009		604.952	-0.00257
	604.95	-0.000344036		604.95	-0.0026
	604.948	-0.000314185		604.948	-0.00264
	604.945	-0.000283482		604.945	-0.00267
	604.943	-0.00025195		604.943	-0.00269
	604.941	-0.00021961		604.941	-0.00272
	604.938	-0.000186494		604.938	-0.00274
	604.936	-0.00015263		604.936	-0.00276
	604.934	-0.000118046		604.934	-0.00278
	604.932	-8.2778e-05		604.932	-0.0028
	604.93	-4.68607e-05		604.93	-0.00282
	604.927	-1.03278e-05		604.927	-0.00283
	604.925	2.67753e-05		604.925	-0.00284
	604.922	6.44189e-05		604.922	-0.00285
	604.92	0.000102556		604.92	-0.00286
	604.918	0.000141142		604.918	-0.00286
	604.915	0.000180137		604.915	-0.00287
	604.913	0.000219493		604.913	-0.00287
	604.911	0.000259163		604.911	-0.00287
	604.908	0.000299099		604.908	-0.00286
	604.906	0.00033925		604.906	-0.00286
	604.903	0.000379567		604.903	-0.00285
	604.902	0.000419996		604.902	-0.00284
	604.9	0.000460487		604.9	-0.00282
	604.897	0.000500985		604.897	-0.00281
	604.895	0.000541436		604.895	-0.00279
	604.892	0.000581784		604.892	-0.00277
	604.89	0.000621971		604.89	-0.00275
	604.888	0.000661948		604.888	-0.00273
	604.885	0.000701653		604.885	-0.0027
	604.883	0.000741027		604.883	-0.00268
	604.881	0.000780014		604.881	-0.00265
	604.878	0.000818563		604.878	-0.00261
	604.876	0.000856611		604.876	-0.00258
	604.873	0.000894099		604.873	-0.00255
	604.871	0.000930975		604.871	-0.00251
	604.869	0.000967177		604.869	-0.00247
	604.867	0.001		604.867	-0.00243
	604.865	0.00104		604.865	-0.00239
	604.862	0.00107		604.862	-0.00234
	604.86	0.0011		604.86	-0.0023
	604.858	0.00114		604.858	-0.00225
	604.855	0.00117		604.855	-0.0022
	604.853	0.0012		604.853	-0.00215
	604.851	0.00123		604.851	-0.0021
	604.848	0.00125		604.848	-0.00205
	604.846	0.00128		604.846	-0.00199
	604.843	0.00131		604.843	-0.00193
	604.841	0.00133		604.841	-0.00188
	604.839	0.00135		604.839	-0.00182
	604.836	0.00137		604.836	-0.00176
	604.835	0.00139		604.835	-0.0017
	604.832	0.00141		604.832	-0.00164
	604.83	0.00143		604.83	-0.00158
	604.828	0.00144		604.828	-0.00151
	604.825	0.00146		604.825	-0.00145
	604.823	0.00147		604.823	-0.00139
	604.821	0.00148		604.821	-0.00132
	604.818	0.00149		604.818	-0.00125
	604.816	0.0015		604.816	-0.00119
	604.813	0.0015		604.813	-0.00112
	604.811	0.0015		604.811	-0.00105
	604.809	0.00151		604.809	-0.000987677
	604.806	0.00151		604.806	-0.000920328
	604.804	0.0015		604.804	-0.000852849
	604.802	0.0015		604.802	-0.00078531
	604.8	0.0015		604.8	-0.000717779
	604.798	0.00149		604.798	-0.000650323
	604.795	0.00148		604.795	-0.000583021
	604.793	0.00147		604.793	-0.000515927
	604.791	0.00146		604.791	-0.000449117
	604.788	0.00144		604.788	-0.000382659
	604.786	0.00143		604.786	-0.000316615
	604.783	0.00141		604.783	-0.000251054
	604.781	0.00139		604.781	-0.000186037
	604.779	0.00137		604.779	-0.000121633
	604.776	0.00134		604.776	-5.79063e-05
	604.774	0.00132		604.774	5.09531e-06
	604.771	0.00129		604.771	6.72934e-05
	604.77	0.00126		604.77	0.000128651
	604.768	0.00123		604.768	0.000189098
	604.765	0.0012		604.765	0.000248583
	604.763	0.00117		604.763	0.000307052
	604.761	0.00113		604.761	0.000364447
	604.758	0.0011		604.758	0.000420732
	604.756	0.00106		604.756	0.000475843
	604.753	0.00102		604.753	0.00052974
	604.751	0.000977566		604.751	0.000582384
	604.749	0.000935513		604.749	0.000633723
	604.746	0.000892174		604.746	0.000683719
	604.744	0.000847588		604.744	0.000732331
	604.741	0.000801814		604.741	0.000779531
	604.739	0.000754916		604.739	0.000825273
	604.738	0.000706941		604.738	0.000869538
	604.735	0.000657947		604.735	0.000912288
	604.733	0.000608007		604.733	0.000953492
	604.731	0.000557175		604.731	0.000993135
	604.728	0.000505511		604.728	0.00103
	604.726	0.000453088		604.726	0.00107
	604.723	0.000399976		604.723	0.0011
	604.721	0.00034624		604.721	0.00114
	604.719	0.000291946		604.719	0.00117
	604.716	0.00023717		604.716	0.0012
	604.714	0.000181978		604.714	0.00123
	604.711	0.000126447		604.711	0.00125
	604.709	7.06511e-05		604.709	0.00128
	604.707	1.46621e-05		604.707	0.0013
	604.705	-4.14433e-05		604.705	0.00132
	604.703	-9.7592e-05		604.703	0.00134
	604.701	-0.000153711		604.701	0.00136
	604.698	-0.000209718		604.698	0.00138
	604.696	-0.000265543		604.696	0.00139
	604.693	-0.000321108		604.693	0.0014
	604.691	-0.000376339		604.691	0.00141
	604.689	-0.000431158		604.689	0.00142
	604.686	-0.00048549		604.686	0.00143
	604.684	-0.000539262		604.684	0.00144
	604.681	-0.000592402		604.681	0.00144
	604.679	-0.000644832		604.679	0.00145
	604.677	-0.000696477		604.677	0.00145
	604.674	-0.000747273		604.674	0.00145
	604.672	-0.000797146		604.672	0.00145
	604.671	-0.000846021		604.671	0.00145
	604.668	-0.000893839		604.668	0.00145
	604.666	-0.000940528		604.666	0.00144
	604.663	-0.000986021		604.663	0.00144
	604.661	-0.00103		604.661	0.00143
	604.659	-0.00107		604.659	0.00142
	604.656	-0.00111		604.656	0.00141
	604.654	-0.00115		604.654	0.0014
	604.652	-0.00119		604.652	0.00139
	604.649	-0.00123		604.649	0.00138
	604.647	-0.00127		604.647	0.00136
	604.644	-0.0013		604.644	0.00135
	604.642	-0.00133		604.642	0.00133
	604.64	-0.00136		604.64	0.00132
	604.638	-0.00139		604.638	0.0013
	604.636	-0.00142		604.636	0.00128
	604.633	-0.00144		604.633	0.00126
	604.631	-0.00146		604.631	0.00125
	604.629	-0.00149		604.629	0.00123
	604.626	-0.0015		604.626	0.00121
	604.624	-0.00152		604.624	0.00119
	604.622	-0.00154		604.622	0.00117
	604.619	-0.00155		604.619	0.00115
	604.617	-0.00156		604.617	0.00113
	604.614	-0.00157		604.614	0.0011
	604.612	-0.00157		604.612	0.00108
	604.61	-0.00158		604.61	0.00106
	604.607	-0.00158		604.607	0.00104
	604.606	-0.00158		604.606	0.00102
	604.603	-0.00158		604.603	0.001
	604.601	-0.00157		604.601	0.000980014
	604.599	-0.00157		604.599	0.000959772
	604.596	-0.00156		604.596	0.000939846
	604.594	-0.00155		604.594	0.000920291
	604.592	-0.00154		604.592	0.00090115
	604.589	-0.00152		604.589	0.000882492
	604.587	-0.0015		604.587	0.000864354
	604.584	-0.00149		604.584	0.000846797
	604.582	-0.00146		604.582	0.000829867
	604.58	-0.00144		604.58	0.000813605
	604.577	-0.00142		604.577	0.000798069
	604.575	-0.00139		604.575	0.000783303
	604.573	-0.00136		604.573	0.000769345
	604.571	-0.00133		604.571	0.000756238
	604.569	-0.00129		604.569	0.000744031
	604.566	-0.00126		604.566	0.000732754
	604.564	-0.00122		604.564	0.000722452
	604.562	-0.00118		604.562	0.000713158
	604.559	-0.00114		604.559	0.000704895
	604.557	-0.0011		604.557	0.000697709
	604.554	-0.00106		604.554	0.000691625
	604.552	-0.00101		604.552	0.000686678
	604.55	-0.000968242		604.55	0.000682878
	604.547	-0.000920377		604.547	0.000680263
	604.545	-0.000871128		604.545	0.000678847
	604.542	-0.000820548		604.542	0.000678652
	604.541	-0.000768706		604.541	0.000679697
	604.539	-0.000715653		604.539	0.000682001
	604.536	-0.000661463		604.536	0.000685568
	604.534	-0.000606192		604.534	0.000690417
	604.532	-0.000549915		604.532	0.000696548
	604.529	-0.000492699		604.529	0.000703975
	604.527	-0.000434599		604.527	0.000712698
	604.524	-0.0003757		604.524	0.000722726
	604.522	-0.000316061		604.522	0.000734055
	604.52	-0.000255758		604.52	0.000746674
	604.517	-0.000194857		604.517	0.000760595
	604.515	-0.000133431		604.515	0.000775797
	604.512	-7.15507e-05		604.512	0.000792277
	604.51	-9.28809e-06		604.51	0.000810024
	604.508	5.32822e-05		604.508	0.000829021
	604.506	0.000116097		604.506	0.000849254
	604.504	0.000179076		604.504	0.000870713
	604.502	0.000242155		604.502	0.000893365
	604.499	0.000305262		604.499	0.000917207
	604.497	0.000368324		604.497	0.000942191
	604.494	0.000431273		604.494	0.000968309
	604.492	0.00049404		604.492	0.000995527
	604.49	0.000556556		604.49	0.00102
	604.487	0.000618759		604.487	0.00105
	604.485	0.000680576		604.485	0.00108
	604.482	0.000741947		604.482	0.00111
	604.48	0.0008028		604.48	0.00115
	604.478	0.000863082		604.478	0.00118
	604.476	0.000922725		604.476	0.00121
	604.474	0.000981673		604.474	0.00125
	604.472	0.00104		604.472	0.00128
	604.469	0.0011		604.469	0.00132
	604.467	0.00115		604.467	0.00136
	604.464	0.00121		604.464	0.0014
	604.462	0.00126		604.462	0.00143
	604.46	0.00132		604.46	0.00147
	604.457	0.00137		604.457	0.00151
	604.455	0.00142		604.455	0.00155
	604.452	0.00147		604.452	0.00159
	604.45	0.00152		604.45	0.00163
	604.448	0.00157		604.448	0.00167
	604.445	0.00162		604.445	0.00171
	604.443	0.00166		604.443	0.00176
	604.442	0.0017		604.442	0.0018
	604.439	0.00175		604.439	0.00184
	604.437	0.00179		604.437	0.00188
	604.434	0.00183		604.434	0.00192
	604.432	0.00187		604.432	0.00196
	604.43	0.0019		604.43	0.002
	604.427	0.00194		604.427	0.00205
	604.425	0.00197		604.425	0.00209
	604.422	0.002		604.422	0.00213
	604.42	0.00203		604.42	0.00217
	604.418	0.00206		604.418	0.00221
	604.415	0.00209		604.415	0.00225
	604.413	0.00212		604.413	0.00228
	604.411	0.00214		604.411	0.00232
	604.409	0.00216		604.409	0.00236
	604.407	0.00219		604.407	0.0024
	604.404	0.00221		604.404	0.00243
	604.402	0.00222		604.402	0.00247
	604.4	0.00224		604.4	0.0025
	604.397	0.00226		604.397	0.00254
	604.395	0.00227		604.395	0.00257
	604.392	0.00228		604.392	0.0026
	604.39	0.00229		604.39	0.00263
	604.388	0.0023		604.388	0.00266
	604.385	0.00231		604.385	0.00269
	604.383	0.00232		604.383	0.00272
	604.381	0.00232		604.381	0.00275
	604.378	0.00233		604.378	0.00277
	604.377	0.00233		604.377	0.0028
	604.374	0.00233		604.374	0.00282
	604.372	0.00233		604.372	0.00284
	604.37	0.00233		604.37	0.00287
	604.367	0.00233		604.367	0.00289
	604.365	0.00232		604.365	0.0029
	604.362	0.00232		604.362	0.00292
	604.36	0.00231		604.36	0.00294
	604.358	0.00231		604.358	0.00295
	604.355	0.0023		604.355	0.00296
	604.353	0.00229		604.353	0.00297
	604.351	0.00228		604.351	0.00298
	604.348	0.00227		604.348	0.00299
	604.346	0.00226		604.346	0.003
	604.344	0.00225		604.344	0.00301
	604.342	0.00224		604.342	0.00301
	604.34	0.00222		604.34	0.00301
	604.337	0.00221		604.337	0.00301
	604.335	0.0022		604.335	0.00301
	604.332	0.00218		604.332	0.00301
	604.33	0.00217		604.33	0.00301
	604.328	0.00215		604.328	0.00301
	604.325	0.00214		604.325	0.003
	604.323	0.00212		604.323	0.00299
	604.321	0.0021		604.321	0.00299
	604.318	0.00209		604.318	0.00298
	604.316	0.00207		604.316	0.00296
	604.313	0.00205		604.313	0.00295
	604.312	0.00204		604.312	0.00294
	604.31	0.00202		604.31	0.00292
	604.307	0.002		604.307	0.00291
	604.305	0.00199		604.305	0.00289
	604.302	0.00197		604.302	0.00287
	604.3	0.00195		604.3	0.00285
	604.298	0.00194		604.298	0.00283
	604.295	0.00192		604.295	0.00281
	604.293	0.0019		604.293	0.00279
	604.291	0.00189		604.291	0.00276
	604.288	0.00187		604.288	0.00274
	604.286	0.00186		604.286	0.00271
	604.283	0.00184		604.283	0.00268
	604.281	0.00183		604.281	0.00266
	604.279	0.00182		604.279	0.00263
	604.277	0.0018		604.277	0.0026
	604.275	0.00179		604.275	0.00257
	604.272	0.00178		604.272	0.00254
	604.27	0.00177		604.27	0.0025
	604.268	0.00176		604.268	0.00247
	604.265	0.00175		604.265	0.00244
	604.263	0.00174		604.263	0.00241
	604.261	0.00173		604.261	0.00237
	604.258	0.00172		604.258	0.00234
	604.256	0.00171		604.256	0.0023
	604.253	0.00171		604.253	0.00227
	604.251	0.0017		604.251	0.00223
	604.249	0.00169		604.249	0.0022
	604.246	0.00169		604.246	0.00216
	604.245	0.00169		604.245	0.00213
	604.243	0.00168		604.243	0.00209
	604.24	0.00168		604.24	0.00206
	604.238	0.00168		604.238	0.00202
	604.235	0.00168		604.235	0.00198
	604.233	0.00168		604.233	0.00195
	604.231	0.00168		604.231	0.00191
	604.228	0.00168		604.228	0.00188
	604.226	0.00168		604.226	0.00184
	604.223	0.00168		604.223	0.00181
	604.221	0.00168		604.221	0.00177
	604.219	0.00168		604.219	0.00174
	604.216	0.00169		604.216	0.00171
	604.214	0.00169		604.214	0.00167
	604.213	0.0017		604.213	0.00164
	604.21	0.0017		604.21	0.00161
	604.208	0.00171		604.208	0.00158
	604.205	0.00171		604.205	0.00154
	604.203	0.00172		604.203	0.00151
	604.201	0.00173		604.201	0.00148
	604.198	0.00173		604.198	0.00146
	604.196	0.00174		604.196	0.00143
	604.193	0.00175		604.193	0.0014
	604.191	0.00176		604.191	0.00137
	604.189	0.00177		604.189	0.00135
	604.186	0.00178		604.186	0.00132
	604.184	0.00178		604.184	0.0013
	604.182	0.00179		604.182	0.00127
	604.18	0.0018		604.18	0.00125
	604.178	0.00181		604.178	0.00123
	604.175	0.00182		604.175	0.00121
	604.173	0.00183		604.173	0.00119
	604.171	0.00184		604.171	0.00117
	604.168	0.00185		604.168	0.00115
	604.166	0.00186		604.166	0.00113
	604.163	0.00186		604.163	0.00112
	604.161	0.00187		604.161	0.0011
	604.159	0.00188		604.159	0.00109
	604.156	0.00189		604.156	0.00108
	604.154	0.0019		604.154	0.00106
	604.152	0.0019		604.152	0.00105
	604.149	0.00191		604.149	0.00104
	604.148	0.00192		604.148	0.00103
	604.145	0.00192		604.145	0.00103
	604.143	0.00193		604.143	0.00102
	604.141	0.00193		604.141	0.00101
	604.138	0.00194		604.138	0.00101
	604.136	0.00194		604.136	0.00101
	604.133	0.00194		604.133	0.001
	604.131	0.00195		604.131	0.001
	604.129	0.00195		604.129	0.000999601
	604.126	0.00195		604.126	0.000999522
	604.124	0.00195		604.124	0.001
	604.122	0.00195		604.122	0.001
	604.119	0.00195		604.119	0.001
	604.117	0.00194		604.117	0.00101
	604.115	0.00194		604.115	0.00101
	604.113	0.00194		604.113	0.00102
	604.111	0.00193		604.111	0.00102
	604.108	0.00193		604.108	0.00103
	604.106	0.00192		604.106	0.00104
	604.103	0.00191		604.103	0.00105
	604.101	0.0019		604.101	0.00105
	604.099	0.00189		604.099	0.00106
	604.096	0.00188		604.096	0.00107
	604.094	0.00187		604.094	0.00108
	604.092	0.00186		604.092	0.00109
	604.089	0.00185		604.089	0.00111
	604.087	0.00183		604.087	0.00112
	604.084	0.00182		604.084	0.00113
	604.082	0.0018		604.082	0.00114
	604.081	0.00178		604.081	0.00116
	604.078	0.00177		604.078	0.00117
	604.076	0.00175		604.076	0.00119
	604.073	0.00173		604.073	0.0012
	604.071	0.00171		604.071	0.00121
	604.069	0.00168		604.069	0.00123
	604.066	0.00166		604.066	0.00124
	604.064	0.00164		604.064	0.00126
	604.062	0.00161		604.062	0.00127
	604.059	0.00159		604.059	0.00129
	604.057	0.00156		604.057	0.00131
	604.054	0.00154		604.054	0.00132
	604.052	0.00151		604.052	0.00134
	604.05	0.00148		604.05	0.00135
	604.048	0.00145		604.048	0.00137
	604.046	0.00142		604.046	0.00138
	604.043	0.00139		604.043	0.0014
	604.041	0.00136		604.041	0.00141
	604.039	0.00133		604.039	0.00143
	604.036	0.0013		604.036	0.00144
	604.034	0.00126		604.034	0.00145
	604.032	0.00123		604.032	0.00147
	604.029	0.0012		604.029	0.00148
	604.027	0.00116		604.027	0.0015
	604.024	0.00113		604.024	0.00151
	604.022	0.00109		604.022	0.00152
	604.02	0.00106		604.02	0.00153
	604.017	0.00102		604.017	0.00154
	604.016	0.000988298		604.016	0.00156
	604.013	0.000952933		604.013	0.00157
	604.011	0.000917481		604.011	0.00158
	604.009	0.000881994		604.009	0.00159
	604.006	0.000846514		604.006	0.0016
	604.004	0.00081109		604.004	0.0016
	604.002	0.000775773		604.002	0.00161
	603.999	0.000740605		603.999	0.00162
	603.997	0.000705631		603.997	0.00163
	603.994	0.000670901		603.994	0.00163
	603.992	0.000636467		603.992	0.00164
	603.99	0.000602369		603.99	0.00164
	603.987	0.000568657		603.987	0.00165
	603.985	0.000535379		603.985	0.00165
	603.983	0.000502579		603.983	0.00165
	603.981	0.000470303		603.981	0.00166
	603.979	0.000438596		603.979	0.00166
	603.976	0.000407504		603.976	0.00166
	603.974	0.000377071		603.974	0.00166
	603.972	0.000347339		603.972	0.00166
	603.969	0.000318348		603.969	0.00166
	603.967	0.000290142		603.967	0.00166
	603.964	0.000262763		603.964	0.00165
	603.962	0.000236247		603.962	0.00165
	603.96	0.000210633		603.96	0.00165
	603.957	0.000185959		603.957	0.00164
	603.955	0.000162261		603.955	0.00164
	603.952	0.000139576		603.952	0.00163
	603.951	0.000117932		603.951	0.00163
	603.949	9.73652e-05		603.949	0.00162
	603.946	7.79012e-05		603.946	0.00161
	603.944	5.95736e-05		603.944	0.0016
	603.942	4.241e-05		603.942	0.00159
	603.939	2.643e-05		603.939	0.00158
	603.937	1.16634e-05		603.937	0.00157
	603.934	-1.8663e-06		603.934	0.00156
	603.932	-1.41452e-05		603.932	0.00155
	603.93	-2.51497e-05		603.93	0.00154
	603.927	-3.48639e-05		603.927	0.00153
	603.925	-4.32721e-05		603.925	0.00152
	603.922	-5.03624e-05		603.922	0.0015
	603.92	-5.61211e-05		603.92	0.00149
	603.918	-6.05403e-05		603.918	0.00148
	603.916	-6.3612e-05		603.916	0.00146
	603.914	-6.53303e-05		603.914	0.00145
	603.912	-6.56914e-05		603.912	0.00143
	603.909	-6.46931e-05		603.909	0.00142
	603.907	-6.23356e-05		603.907	0.0014
	603.904	-5.86207e-05		603.904	0.00139
	603.902	-5.35545e-05		603.902	0.00137
	603.9	-4.71408e-05		603.9	0.00135
	603.897	-3.93856e-05		603.897	0.00134
	603.895	-3.03027e-05		603.895	0.00132
	603.892	-1.99039e-05		603.892	0.0013
	603.89	-8.19909e-06		603.89	0.00128
	603.888	4.79201e-06		603.888	0.00126
	603.885	1.90556e-05		603.885	0.00125
	603.884	3.45719e-05		603.884	0.00123
	603.882	5.13193e-05		603.882	0.00121
	603.879	6.9274e-05		603.879	0.00119
	603.877	8.84144e-05		603.877	0.00117
	603.874	0.000108711		603.874	0.00115
	603.872	0.000130138		603.872	0.00113
	603.87	0.000152664		603.87	0.00112
	603.867	0.000176261		603.867	0.0011
	603.865	0.000200893		603.865	0.00108
	603.862	0.00022653		603.862	0.00106
	603.86	0.000253134		603.86	0.00104
	603.858	0.000280669		603.858	0.00102
	603.855	0.000309093		603.855	0.001
	603.853	0.000338376		603.853	0.000981486
	603.852	0.000368468		603.852	0.000962438
	603.849	0.000399329		603.849	0.000943441
	603.847	0.000430922		603.847	0.000924518
	603.844	0.000463197		603.844	0.000905669
	603.842	0.000496116		603.842	0.000886914
	603.84	0.000529626		603.84	0.000868251
	603.837	0.000563685		603.837	0.0008497
	603.835	0.000598245		603.835	0.00083126
	603.833	0.000633259		603.833	0.000812946
	603.83	0.000668679		603.83	0.000794762
	603.828	0.000704455		603.828	0.000776707
	603.825	0.000740538		603.825	0.000758793
	603.823	0.000776877		603.823	0.000741031
	603.821	0.000813426		603.821	0.000723418
	603.819	0.000850133		603.819	0.000705954
	603.817	0.000886946		603.817	0.000688652
	603.814	0.000923818		603.814	0.000671503
	603.812	0.000960694		603.812	0.000654522
	603.81	0.000997527		603.81	0.000637699
	603.807	0.00103		603.807	0.000621038
	603.805	0.00107		603.805	0.00060454
	603.803	0.00111		603.803	0.000588209
	603.8	0.00114		603.8	0.000572031
	603.798	0.00118		603.798	0.000556021
	603.795	0.00121		603.795	0.000540163
	603.793	0.00125		603.793	0.000524464
	603.791	0.00128		603.791	0.000508918
	603.788	0.00132		603.788	0.000493521
	603.787	0.00135		603.787	0.000478267
	603.784	0.00139		603.784	0.000463158
	603.782	0.00142		603.782	0.000448188
	603.78	0.00145		603.78	0.000433343
	603.777	0.00148		603.777	0.000418633
	603.775	0.00151		603.775	0.000404048
	603.773	0.00154		603.773	0.000389575
	603.77	0.00157		603.77	0.000375218
	603.768	0.0016		603.768	0.000360968
	603.765	0.00163		603.765	0.00034682
	603.763	0.00165		603.763	0.00033277
	603.761	0.00168		603.761	0.000318803
	603.758	0.0017		603.758	0.00030492
	603.756	0.00172		603.756	0.000291111
	603.754	0.00175		603.754	0.000277381
	603.752	0.00177		603.752	0.000263711
	603.75	0.00179		603.75	0.000250102
	603.747	0.00181		603.747	0.000236553
	603.745	0.00182		603.745	0.000223051
	603.743	0.00184		603.743	0.000209591
	603.74	0.00186		603.74	0.000196176
	603.738	0.00187		603.738	0.00018279
	603.735	0.00188		603.735	0.000169432
	603.733	0.0019		603.733	0.000156106
	603.731	0.00191		603.731	0.000142799
	603.728	0.00191		603.728	0.000129515
	603.726	0.00192		603.726	0.000116249
	603.723	0.00193		603.723	0.000102998
	603.721	0.00194		603.721	8.97555e-05
	603.72	0.00194		603.72	7.65226e-05
	603.717	0.00194		603.717	6.33082e-05
	603.715	0.00194		603.715	5.01031e-05
	603.713	0.00194		603.713	3.69027e-05
	603.71	0.00194		603.71	2.37162e-05
	603.708	0.00194		603.708	1.05436e-05
	603.705	0.00194		603.705	-2.60107e-06
	603.703	0.00193		603.703	-1.57458e-05
	603.701	0.00193		603.701	-2.88626e-05
	603.698	0.00192		603.698	-4.19655e-05
	603.696	0.00191		603.696	-5.50312e-05
	603.693	0.0019		603.693	-6.80691e-05
	603.691	0.00189		603.691	-8.10605e-05
	603.689	0.00188		603.689	-9.40055e-05
	603.687	0.00187		603.687	-0.000106895
	603.685	0.00185		603.685	-0.000119728
	603.683	0.00184		603.683	-0.000132492
	603.68	0.00182		603.68	-0.000145168
	603.678	0.0018		603.678	-0.000157755
	603.675	0.00178		603.675	-0.000170249
	603.673	0.00176		603.673	-0.000182618
	603.671	0.00174		603.671	-0.000194881
	603.668	0.00172		603.668	-0.000206989
	603.666	0.0017		603.666	-0.000218954
	603.663	0.00168		603.663	-0.000230757
	603.661	0.00165		603.661	-0.000242387
	603.659	0.00163		603.659	-0.000253813
	603.656	0.0016		603.656	-0.000265035
	603.655	0.00158		603.655	-0.000276029
	603.653	0.00155		603.653	-0.000286782
	603.65	0.00152		603.65	-0.000297279
	603.648	0.00149		603.648	-0.000307498
	603.645	0.00146		603.645	-0.000317419
	603.643	0.00144		603.643	-0.000327029
	603.641	0.00141		603.641	-0.000336304
	603.638	0.00137		603.638	-0.000345232
	603.636	0.00134		603.636	-0.000353783
	603.633	0.00131		603.633	-0.000361939
	603.631	0.00128		603.631	-0.000369691
	603.629	0.00125		603.629	-0.000377011
	603.626	0.00122		603.626	-0.000383881
	603.624	0.00118		603.624	-0.000390272
	603.623	0.00115		603.623	-0.000396171
	603.62	0.00112		603.62	-0.000401554
	603.618	0.00108		603.618	-0.000406408
	603.615	0.00105		603.615	-0.0004107
	603.613	0.00102		603.613	-0.00041442
	603.611	0.000984719		603.611	-0.000417541
	603.608	0.000951442		603.608	-0.00042004
	603.606	0.000918223		603.606	-0.000421908
	603.603	0.000885095		603.603	-0.000423115
	603.601	0.000852098		603.601	-0.000423645
	603.599	0.00081927		603.599	-0.000423477
	603.596	0.000786639		603.596	-0.0004226
	603.594	0.000754249		603.594	-0.000420983
	603.592	0.000722123		603.592	-0.000418614
	603.59	0.000690298		603.59	-0.000415475
	603.588	0.000658807		603.588	-0.00041155
	603.585	0.00062768		603.585	-0.000406826
	603.583	0.000596943		603.583	-0.000401285
	603.581	0.000566633		603.581	-0.000394898
	603.578	0.000536772		603.578	-0.000387676
	603.576	0.000507389		603.576	-0.00037958
	603.573	0.00047851		603.573	-0.000370625
	603.571	0.000450161		603.571	-0.000360773
	603.569	0.00042236		603.569	-0.00035003
	603.566	0.000395138		603.566	-0.000338376
	603.564	0.000368513		603.564	-0.000325812
	603.562	0.000342503		603.562	-0.000312319
	603.559	0.000317131		603.559	-0.000297901
	603.558	0.000292413		603.558	-0.000282541
	603.555	0.000268366		603.555	-0.000266238
	603.553	0.000245004		603.553	-0.000248997
	603.551	0.000222344		603.551	-0.000230803
	603.548	0.0002004		603.548	-0.000211662
	603.546	0.00017918		603.546	-0.000191564
	603.543	0.000158699		603.543	-0.000170533
	603.541	0.000138962		603.541	-0.000148544
	603.539	0.00011998		603.539	-0.000125618
	603.536	0.000101759		603.536	-0.000101758
	603.534	8.4303e-05		603.534	-7.69638e-05
	603.532	6.76208e-05		603.532	-5.12411e-05
	603.529	5.17099e-05		603.529	-2.46173e-05
	603.527	3.65763e-05		603.527	2.92156e-06
	603.524	2.222e-05		603.524	3.13383e-05
	603.523	8.63903e-06		603.523	6.06467e-05
	603.521	-4.16662e-06		603.521	9.08238e-05
	603.518	-1.62029e-05		603.518	0.000121851
	603.516	-2.74717e-05		603.516	0.000153714
	603.513	-3.7979e-05		603.513	0.00018639
	603.511	-4.77307e-05		603.511	0.00021986
	603.509	-5.67307e-05		603.509	0.000254111
	603.506	-6.4993e-05		603.506	0.000289109
	603.504	-7.25252e-05		603.504	0.000324841
	603.502	-7.93374e-05		603.502	0.000361279
	603.499	-8.54414e-05		603.499	0.000398391
	603.497	-9.08489e-05		603.497	0.000436158
	603.494	-9.55738e-05		603.494	0.000474556
	603.492	-9.963e-05		603.492	0.000513539
	603.491	-0.000103035		603.491	0.000553094
	603.488	-0.000105801		603.488	0.000593174
	603.486	-0.000107945		603.486	0.00063376
	603.483	-0.000109486		603.483	0.000674806
	603.481	-0.000110445		603.481	0.000716288
	603.479	-0.000110836		603.479	0.000758161
	603.476	-0.00011068		603.476	0.000800396
	603.474	-0.000109997		603.474	0.000842951
	603.472	-0.00010881		603.472	0.000885785
	603.469	-0.000107137		603.469	0.000928865
	603.467	-0.000105		603.467	0.000972145
	603.464	-0.000102424		603.464	0.00102
	603.462	-9.94287e-05		603.462	0.00106
	603.46	-9.60374e-05		603.46	0.0011
	603.458	-9.22772e-05		603.458	0.00115
	603.456	-8.81639e-05		603.456	0.00119
	603.453	-8.3727e-05		603.453	0.00123
	603.451	-7.89882e-05		603.451	0.00128
	603.449	-7.39753e-05		603.449	0.00132
	603.446	-6.87078e-05		603.446	0.00136
	603.444	-6.32135e-05		603.444	0.00141
	603.442	-5.7514e-05		603.442	0.00145
	603.439	-5.16349e-05		603.439	0.00149
	603.437	-4.56e-05		603.437	0.00153
	603.434	-3.94349e-05		603.434	0.00158
	603.432	-3.31653e-05		603.432	0.00162
	603.43	-2.68108e-05		603.43	0.00166
	603.427	-2.03971e-05		603.427	0.0017
	603.426	-1.39499e-05		603.426	0.00174
	603.423	-7.49084e-06		603.423	0.00178
	603.421	-1.04166e-06		603.421	0.00181
	603.419	5.37005e-06		603.419	0.00185
	603.416	1.17265e-05		603.416	0.00189
	603.414	1.80041e-05		603.414	0.00193
	603.412	2.4179e-05		603.412	0.00196
	603.409	3.02336e-05		603.409	0.00199
	603.407	3.61443e-05		603.407	0.00203
	603.404	4.18931e-05		603.404	0.00206
	603.402	4.74545e-05		603.402	0.00209
	603.4	5.28167e-05		603.4	0.00212
	603.397	5.79559e-05		603.397	0.00215
	603.395	6.28544e-05		603.395	0.00218
	603.394	6.74945e-05		603.394	0.00221
	603.391	7.18604e-05		603.391	0.00223
	603.389	7.59343e-05		603.389	0.00226
	603.386	7.97024e-05		603.386	0.00228
	603.384	8.3147e-05		603.384	0.0023
	603.382	8.62542e-05		603.382	0.00233
	603.379	8.90082e-05		603.379	0.00235
	603.377	9.14013e-05		603.377	0.00236
	603.374	9.34156e-05		603.374	0.00238
	603.372	9.50451e-05		603.372	0.0024
	603.37	9.62702e-05		603.37	0.00241
	603.367	9.7087e-05		603.367	0.00243
	603.365	9.74855e-05		603.365	0.00244
	603.363	9.74559e-05		603.363	0.00245
	603.361	9.69864e-05		603.361	0.00246
	603.359	9.60769e-05		603.359	0.00246
	603.356	9.47117e-05		603.356	0.00247
	603.354	9.28947e-05		603.354	0.00247
	603.352	9.06122e-05		603.352	0.00248
	603.349	8.7864e-05		603.349	0.00248
	603.347	8.46443e-05		603.347	0.00248
	603.344	8.09512e-05		603.344	0.00248
	603.342	7.67826e-05		603.342	0.00248
	603.34	7.21346e-05		603.34	0.00247
	603.337	6.70092e-05		603.337	0.00247
	603.335	6.14044e-05		603.335	0.00246
	603.333	5.53202e-05		603.333	0.00245
	603.33	4.87566e-05		603.33	0.00244
	603.328	4.17195e-05		603.328	0.00243
	603.326	3.4205e-05		603.326	0.00242
	603.324	2.62189e-05		603.324	0.0024
	603.322	1.77653e-05		603.322	0.00239
	603.319	8.84815e-06		603.319	0.00237
	603.317	-5.26746e-07		603.317	0.00236
	603.314	-1.03593e-05		603.314	0.00234
	603.312	-2.06398e-05		603.312	0.00232
	603.31	-3.13621e-05		603.31	0.0023
	603.307	-4.25204e-05		603.307	0.00227
	603.305	-5.41069e-05		603.305	0.00225
	603.303	-6.61135e-05		603.303	0.00222
	603.3	-7.85365e-05		603.3	0.0022
	603.298	-9.13618e-05		603.298	0.00217
	603.295	-0.000104584		603.295	0.00214
	603.294	-0.00011819		603.294	0.00212
	603.292	-0.000132176		603.292	0.00209
	603.289	-0.000146528		603.289	0.00206
	603.287	-0.000161234		603.287	0.00202
	603.284	-0.000176284		603.284	0.00199
	603.282	-0.000191672		603.282	0.00196
	603.28	-0.000207384		603.28	0.00193
	603.277	-0.000223405		603.277	0.00189
	603.275	-0.000239727		603.275	0.00186
	603.273	-0.000256336		603.273	0.00182
	603.27	-0.000273223		603.27	0.00179
	603.268	-0.000290373		603.268	0.00175
	603.265	-0.000307778		603.265	0.00172
	603.263	-0.000325419		603.263	0.00168
	603.262	-0.000343285		603.262	0.00164
	603.259	-0.000361364		603.259	0.00161
	603.257	-0.000379646		603.257	0.00157
	603.254	-0.000398113		603.254	0.00153
	603.252	-0.000416757		603.252	0.00149
	603.25	-0.000435566		603.25	0.00146
	603.247	-0.000454517		603.247	0.00142
	603.245	-0.00047361		603.245	0.00138
	603.243	-0.000492821		603.243	0.00134
	603.24	-0.000512147		603.24	0.00131
	603.238	-0.000531568		603.238	0.00127
	603.235	-0.000551071		603.235	0.00124
	603.233	-0.000570649		603.233	0.0012
	603.231	-0.000590287		603.231	0.00116
	603.229	-0.000609968		603.229	0.00113
	603.227	-0.000629688		603.227	0.0011
	603.224	-0.000649425		603.224	0.00106
	603.222	-0.000669177		603.222	0.00103
	603.22	-0.000688925		603.22	0.000997222
	603.217	-0.000708657		603.217	0.000965791
	603.215	-0.000728366		603.215	0.000935168
	603.213	-0.000748039		603.213	0.000905395
	603.21	-0.00076766		603.21	0.000876519
	603.208	-0.000787223		603.208	0.000848585
	603.205	-0.000806719		603.205	0.000821636
	603.203	-0.000826131		603.203	0.000795718
	603.201	-0.000845453		603.201	0.000770864
	603.198	-0.000864672		603.198	0.00074713
	603.197	-0.000883781		603.197	0.000724528
	603.194	-0.000902768		603.194	0.00070312
	603.192	-0.000921624		603.192	0.000682925
	603.19	-0.000940338		603.19	0.000663979
	603.187	-0.000958907		603.187	0.000646319
	603.185	-0.000977317		603.185	0.000629979
	603.183	-0.000995554		603.183	0.000614981
	603.18	-0.00101		603.18	0.000601349
	603.178	-0.00103		603.178	0.000589115
	603.175	-0.00105		603.175	0.000578292
	603.173	-0.00107		603.173	0.00056891
	603.171	-0.00108		603.171	0.000560981
	603.168	-0.0011		603.168	0.000554534
	603.166	-0.00112		603.166	0.000549578
	603.164	-0.00113		603.164	0.000546123
	603.162	-0.00115		603.162	0.000544186
	603.16	-0.00117		603.16	0.000543772
	603.157	-0.00118		603.157	0.000544892
	603.155	-0.0012		603.155	0.000547558
	603.153	-0.00121		603.153	0.000551757
	603.15	-0.00123		603.15	0.000557507
	603.148	-0.00124		603.148	0.000564804
	603.145	-0.00126		603.145	0.000573638
	603.143	-0.00127		603.143	0.00058401
	603.141	-0.00129		603.141	0.000595914
	603.138	-0.0013		603.138	0.000609347
	603.136	-0.00131		603.136	0.000624289
	603.133	-0.00133		603.133	0.000640727
	603.131	-0.00134		603.131	0.000658665
	603.13	-0.00135		603.13	0.000678066
	603.127	-0.00137		603.127	0.000698926
	603.125	-0.00138		603.125	0.000721212
	603.123	-0.00139		603.123	0.000744919
	603.12	-0.0014		603.12	0.000770014
	603.118	-0.00141		603.118	0.000796476
	603.115	-0.00142		603.115	0.000824274
	603.113	-0.00143		603.113	0.000853383
	603.111	-0.00144		603.111	0.000883774
	603.108	-0.00145		603.108	0.000915414
	603.106	-0.00146		603.106	0.000948276
	603.103	-0.00147		603.103	0.000982313
	603.101	-0.00148		603.101	0.00102
	603.099	-0.00149		603.099	0.00105
	603.097	-0.0015		603.097	0.00109
	603.095	-0.0015		603.095	0.00113
	603.093	-0.00151		603.093	0.00117
	603.09	-0.00152		603.09	0.00121
	603.088	-0.00152		603.088	0.00125
	603.085	-0.00153		603.085	0.00129
	603.083	-0.00154		603.083	0.00134
	603.081	-0.00154		603.081	0.00138
	603.078	-0.00155		603.078	0.00142
	603.076	-0.00155		603.076	0.00147
	603.073	-0.00156		603.073	0.00151
	603.071	-0.00156		603.071	0.00156
	603.069	-0.00157		603.069	0.00161
	603.066	-0.00157		603.066	0.00165
	603.065	-0.00157		603.065	0.0017
	603.063	-0.00158		603.063	0.00175
	603.06	-0.00158		603.06	0.0018
	603.058	-0.00158		603.058	0.00185
	603.055	-0.00158		603.055	0.0019
	603.053	-0.00159		603.053	0.00195
	603.051	-0.00159		603.051	0.002
	603.048	-0.00159		603.048	0.00204
	603.046	-0.00159		603.046	0.00209
	603.043	-0.00159		603.043	0.00214
	603.041	-0.00159		603.041	0.00219
	603.039	-0.00159		603.039	0.00224
	603.036	-0.00159		603.036	0.00229
	603.034	-0.00159		603.034	0.00234
	603.033	-0.00159		603.033	0.00239
	603.03	-0.00159		603.03	0.00244
	603.028	-0.00158		603.028	0.00248
	603.025	-0.00158		603.025	0.00253
	603.023	-0.00158		603.023	0.00258
	603.021	-0.00158		603.021	0.00262
	603.018	-0.00158		603.018	0.00267
	603.016	-0.00157		603.016	0.00271
	603.013	-0.00157		603.013	0.00276
	603.011	-0.00156		603.011	0.0028
	603.009	-0.00156		603.009	0.00284
	603.006	-0.00156		603.006	0.00289
	603.004	-0.00155		603.004	0.00293
	603.002	-0.00155		603.002	0.00297
	603	-0.00154		603	0.00301
	602.998	-0.00154		602.998	0.00305
	602.995	-0.00153		602.995	0.00308
	602.993	-0.00153		602.993	0.00312
	602.991	-0.00152		602.991	0.00316
	602.988	-0.00151		602.988	0.00319
	602.986	-0.00151		602.986	0.00322
	602.984	-0.0015		602.984	0.00326
	602.981	-0.00149		602.981	0.00329
	602.979	-0.00149		602.979	0.00332
	602.976	-0.00148		602.976	0.00335
	602.974	-0.00147		602.974	0.00337
	602.972	-0.00146		602.972	0.0034
	602.969	-0.00146		602.969	0.00342
	602.967	-0.00145		602.967	0.00345
	602.965	-0.00144		602.965	0.00347
	602.963	-0.00143		602.963	0.00349
	602.961	-0.00142		602.961	0.00351
	602.958	-0.00141		602.958	0.00353
	602.956	-0.00141		602.956	0.00355
	602.954	-0.0014		602.954	0.00356
	602.951	-0.00139		602.951	0.00358
	602.949	-0.00138		602.949	0.00359
	602.946	-0.00137		602.946	0.0036
	602.944	-0.00136		602.944	0.00361
	602.942	-0.00135		602.942	0.00362
	602.939	-0.00134		602.939	0.00363
	602.937	-0.00133		602.937	0.00363
	602.934	-0.00132		602.934	0.00364
	602.933	-0.00131		602.933	0.00364
	602.931	-0.0013		602.931	0.00364
	602.928	-0.00129		602.928	0.00364
	602.926	-0.00128		602.926	0.00364
	602.924	-0.00127		602.924	0.00364
	602.921	-0.00126		602.921	0.00364
	602.919	-0.00125		602.919	0.00363
	602.916	-0.00124		602.916	0.00362
	602.914	-0.00123		602.914	0.00362
	602.912	-0.00122		602.912	0.00361
	602.909	-0.00121		602.909	0.0036
	602.907	-0.0012		602.907	0.00358
	602.904	-0.00119		602.904	0.00357
	602.902	-0.00118		602.902	0.00356
	602.901	-0.00116		602.901	0.00354
	602.898	-0.00115		602.898	0.00353
	602.896	-0.00114		602.896	0.00351
	602.894	-0.00113		602.894	0.00349
	602.891	-0.00112		602.891	0.00347
	602.889	-0.00111		602.889	0.00345
	602.886	-0.0011		602.886	0.00343
	602.884	-0.00109		602.884	0.0034
	602.882	-0.00108		602.882	0.00338
	602.879	-0.00107		602.879	0.00335
	602.877	-0.00106		602.877	0.00333
	602.874	-0.00105		602.874	0.0033
	602.872	-0.00104		602.872	0.00327
	602.87	-0.00103		602.87	0.00324
	602.868	-0.00102		602.868	0.00321
	602.866	-0.00101		602.866	0.00318
	602.864	-0.000997779		602.864	0.00315
	602.861	-0.000987667		602.861	0.00312
	602.859	-0.000977593		602.859	0.00308
	602.856	-0.000967571		602.856	0.00305
	602.854	-0.000957585		602.854	0.00301
	602.852	-0.000947642		602.852	0.00298
	602.849	-0.00093775		602.849	0.00294
	602.847	-0.00092789		602.847	0.00291
	602.844	-0.000918069		602.844	0.00287
	602.842	-0.000908288		602.842	0.00283
	602.84	-0.000898542		602.84	0.00279
	602.837	-0.000888824		602.837	0.00275
	602.836	-0.000879137		602.836	0.00271
	602.834	-0.000869478		602.834	0.00267
	602.831	-0.000859839		602.831	0.00263
	602.829	-0.000850212		602.829	0.00259
	602.826	-0.0008406		602.826	0.00255
	602.824	-0.000831		602.824	0.00251
	602.822	-0.0008214		602.822	0.00246
	602.819	-0.000811797		602.819	0.00242
	602.817	-0.000802185		602.817	0.00238
	602.814	-0.000792561		602.814	0.00234
	602.812	-0.000782914		602.812	0.00229
	602.81	-0.00077324		602.81	0.00225
	602.807	-0.000763533		602.807	0.0022
	602.805	-0.000753783		602.805	0.00216
	602.803	-0.000743982		602.803	0.00212
	602.801	-0.000734126		602.801	0.00207
	602.799	-0.000724207		602.799	0.00203
	602.796	-0.000714208		602.796	0.00198
	602.794	-0.000704135		602.794	0.00194
	602.792	-0.000693967		602.792	0.00189
	602.789	-0.000683701		602.789	0.00185
	602.787	-0.000673327		602.787	0.0018
	602.784	-0.000662836		602.784	0.00176
	602.782	-0.000652218		602.782	0.00171
	602.78	-0.000641466		602.78	0.00167
	602.777	-0.000630564		602.777	0.00163
	602.775	-0.000619513		602.775	0.00158
	602.773	-0.000608295		602.773	0.00154
	602.77	-0.0005969		602.77	0.00149
	602.769	-0.000585323		602.769	0.00145
	602.766	-0.000573553		602.766	0.0014
	602.764	-0.000561574		602.764	0.00136
	602.762	-0.00054939		602.762	0.00132
	602.759	-0.000536977		602.759	0.00127
	602.757	-0.000524331		602.757	0.00123
	602.754	-0.000511445		602.754	0.00119
	602.752	-0.00049831		602.752	0.00114
	602.75	-0.00048491		602.75	0.0011
	602.747	-0.000471238		602.747	0.00106
	602.745	-0.000457291		602.745	0.00102
	602.743	-0.000443055		602.743	0.000974389
	602.74	-0.000428527		602.74	0.000932818
	602.738	-0.000413691		602.738	0.00089154
	602.736	-0.00039854		602.736	0.000850592
	602.734	-0.000383071		602.734	0.000809973
	602.732	-0.000367276		602.732	0.000769685
	602.729	-0.000351144		602.729	0.000729763
	602.727	-0.000334671		602.727	0.000690185
	602.724	-0.000317851		602.724	0.000651001
	602.722	-0.000300677		602.722	0.000612185
	602.72	-0.000283145		602.72	0.000573777
	602.717	-0.000265247		602.717	0.000535774
	602.715	-0.000246981		602.715	0.000498193
	602.713	-0.000228341		602.713	0.000461035
	602.71	-0.000209325		602.71	0.000424318
	602.708	-0.000189928		602.708	0.000388052
	602.705	-0.000170151		602.705	0.00035225
	602.704	-0.000149987		602.704	0.000316917
	602.702	-0.000129436		602.702	0.000282067
	602.699	-0.000108498		602.699	0.000247715
	602.697	-8.71715e-05		602.697	0.000213864
	602.694	-6.54605e-05		602.694	0.000180533
	602.692	-4.33609e-05		602.692	0.000147727
	602.69	-2.08765e-05		602.69	0.000115455
	602.687	1.99059e-06		602.687	8.37359e-05
	602.685	2.52384e-05		602.685	5.25788e-05
	602.683	4.88631e-05		602.683	2.1993e-05
	602.68	7.28626e-05		602.68	-8.00758e-06
	602.678	9.7229e-05		602.678	-3.74136e-05
	602.675	0.000121958		602.675	-6.62158e-05
	602.673	0.000147045		602.673	-9.44049e-05
	602.672	0.000172481		602.672	-0.000121962
	602.669	0.00019826		602.669	-0.000148883
	602.667	0.000224372		602.667	-0.000175154
	602.664	0.00025081		602.664	-0.000200752
	602.662	0.000277566		602.662	-0.000225675
	602.66	0.000304627		602.66	-0.000249916
	602.657	0.000331984		602.657	-0.000273456
	602.655	0.000359622		602.655	-0.00029628
	602.653	0.000387531		602.653	-0.000318385
	602.65	0.000415699		602.65	-0.000339751
	602.648	0.000444112		602.648	-0.000360369
	602.645	0.000472754		602.645	-0.000380221
	602.643	0.000501608		602.643	-0.000399306
	602.641	0.000530668		602.641	-0.000417611
	602.639	0.000559905		602.639	-0.000435117
	602.637	0.000589312		602.637	-0.000451806
	602.634	0.000618865		602.634	-0.000467682
	602.632	0.000648553		602.632	-0.000482721
	602.63	0.000678354		602.63	-0.000496925
	602.627	0.000708243		602.627	-0.00051027
	602.625	0.000738206		602.625	-0.000522745
	602.623	0.000768225		602.623	-0.000534348
	602.62	0.000798275		602.62	-0.000545064
	602.618	0.000828337		602.618	-0.000554878
	602.615	0.000858387		602.615	-0.000563787
	602.613	0.00088841		602.613	-0.000571776
	602.611	0.000918373		602.611	-0.000578836
	602.608	0.000948261		602.608	-0.000584962
	602.606	0.000978047		602.606	-0.000590141
	602.604	0.00101		602.604	-0.000594363
	602.602	0.00104		602.602	-0.000597619
	602.6	0.00107		602.6	-0.000599909
	602.597	0.0011		602.597	-0.000601228
	602.595	0.00112		602.595	-0.000601549
	602.593	0.00115		602.593	-0.000600889
	602.59	0.00118		602.59	-0.000599231
	602.588	0.00121		602.588	-0.000596569
	602.585	0.00124		602.585	-0.000592909
	602.583	0.00127		602.583	-0.000588232
	602.581	0.00129		602.581	-0.000582556
	602.578	0.00132		602.578	-0.000575854
	602.576	0.00135		602.576	-0.000568139
	602.574	0.00137		602.574	-0.000559407
	602.572	0.0014		602.572	-0.000549662
	602.57	0.00142		602.57	-0.000538905
	602.567	0.00145		602.567	-0.000527125
	602.565	0.00147		602.565	-0.000514334
	602.563	0.00149		602.563	-0.000500543
	602.56	0.00152		602.56	-0.000485736
	602.558	0.00154		602.558	-0.000469939
	602.555	0.00156		602.555	-0.000453148
	602.553	0.00158		602.553	-0.000435363
	602.551	0.0016		602.551	-0.000416612
	602.548	0.00162		602.548	-0.000396882
	602.546	0.00164		602.546	-0.000376194
	602.544	0.00166		602.544	-0.000354554
	602.541	0.00167		602.541	-0.000331971
	602.54	0.00169		602.54	-0.000308473
	602.537	0.0017		602.537	-0.00028406
	602.535	0.00172		602.535	-0.000258746
	602.533	0.00173		602.533	-0.000232559
	602.53	0.00175		602.53	-0.000205494
	602.528	0.00176		602.528	-0.000177588
	602.525	0.00177		602.525	-0.00014886
	602.523	0.00178		602.523	-0.000119315
	602.521	0.00179		602.521	-8.89891e-05
	602.518	0.0018		602.518	-5.78877e-05
	602.516	0.0018		602.516	-2.60432e-05
	602.514	0.00181		602.514	6.51196e-06
	602.511	0.00182		602.511	3.97592e-05
	602.509	0.00182		602.509	7.36892e-05
	602.507	0.00183		602.507	0.000108265
	602.505	0.00183		602.505	0.000143454
	602.503	0.00183		602.503	0.000179237
	602.5	0.00183		602.5	0.000215573
	602.498	0.00183		602.498	0.000252443
	602.495	0.00183		602.495	0.000289815
	602.493	0.00183		602.493	0.000327651
	602.491	0.00182		602.491	0.000365919
	602.488	0.00182		602.488	0.000404596
	602.486	0.00181		602.486	0.00044364
	602.484	0.00181		602.484	0.000483023
	602.481	0.0018		602.481	0.000522704
	602.479	0.00179		602.479	0.000562649
	602.476	0.00178		602.476	0.000602821
	602.475	0.00177		602.475	0.000643194
	602.473	0.00176		602.473	0.000683715
	602.47	0.00175		602.47	0.000724356
	602.468	0.00173		602.468	0.000765082
	602.465	0.00172		602.465	0.000805849
	602.463	0.0017		602.463	0.00084662
	602.461	0.00169		602.461	0.00088736
	602.458	0.00167		602.458	0.000928029
	602.456	0.00165		602.456	0.000968583
	602.454	0.00163		602.454	0.00101
	602.451	0.00161		602.451	0.00105
	602.449	0.00159		602.449	0.00109
	602.446	0.00157		602.446	0.00113
	602.444	0.00155		602.444	0.00117
	602.442	0.00152		602.442	0.00121
	602.44	0.0015		602.44	0.00125
	602.438	0.00147		602.438	0.00128
	602.435	0.00145		602.435	0.00132
	602.433	0.00142		602.433	0.00136
	602.431	0.0014		602.431	0.0014
	602.428	0.00137		602.428	0.00143
	602.426	0.00134		602.426	0.00147
	602.424	0.00131		602.424	0.0015
	602.421	0.00128		602.421	0.00154
	602.419	0.00125		602.419	0.00157
	602.416	0.00122		602.416	0.0016
	602.414	0.00119		602.414	0.00164
	602.412	0.00115		602.412	0.00167
	602.41	0.00112		602.41	0.0017
	602.408	0.00109		602.408	0.00173
	602.405	0.00105		602.405	0.00176
	602.403	0.00102		602.403	0.00178
	602.401	0.000986361		602.401	0.00181
	602.398	0.000951615		602.398	0.00184
	602.396	0.000916538		602.396	0.00186
	602.394	0.000881161		602.394	0.00189
	602.391	0.000845512		602.391	0.00191
	602.389	0.000809611		602.389	0.00193
	602.386	0.0007735		602.386	0.00195
	602.384	0.0007372		602.384	0.00197
	602.382	0.000700742		602.382	0.00199
	602.379	0.000664158		602.379	0.00201
	602.377	0.000627471		602.377	0.00202
	602.375	0.000590709		602.375	0.00204
	602.373	0.000553908		602.373	0.00205
	602.371	0.000517095		602.371	0.00207
	602.368	0.00048029		602.368	0.00208
	602.366	0.000443528		602.366	0.00209
	602.364	0.000406833		602.364	0.0021
	602.361	0.000370235		602.361	0.00211
	602.359	0.000333758		602.359	0.00212
	602.356	0.000297428		602.356	0.00212
	602.354	0.000261274		602.354	0.00213
	602.352	0.000225317		602.352	0.00213
	602.349	0.000189587		602.349	0.00213
	602.347	0.000154104		602.347	0.00214
	602.344	0.000118893		602.344	0.00214
	602.343	8.39775e-05		602.343	0.00214
	602.341	4.9378e-05		602.341	0.00214
	602.338	1.51218e-05		602.338	0.00213
	602.336	-1.87735e-05		602.336	0.00213
	602.334	-5.2286e-05		602.334	0.00212
	602.331	-8.5398e-05		602.331	0.00212
	602.329	-0.000118092		602.329	0.00211
	602.326	-0.000150346		602.326	0.00211
	602.324	-0.000182142		602.324	0.0021
	602.322	-0.000213464		602.322	0.00209
	602.319	-0.000244294		602.319	0.00208
	602.317	-0.000274622		602.317	0.00207
	602.314	-0.000304428		602.314	0.00206
	602.312	-0.000333701		602.312	0.00204
	602.311	-0.000362425		602.311	0.00203
	602.308	-0.000390589		602.308	0.00202
	602.306	-0.000418181		602.306	0.002
	602.304	-0.000445197		602.304	0.00199
	602.301	-0.000471617		602.301	0.00197
	602.299	-0.000497442		602.299	0.00195
	602.296	-0.000522654		602.296	0.00194
	602.294	-0.000547248		602.294	0.00192
	602.292	-0.000571226		602.292	0.0019
	602.289	-0.000594572		602.289	0.00189
	602.287	-0.000617287		602.287	0.00187
	602.284	-0.000639367		602.284	0.00185
	602.282	-0.0006608		602.282	0.00183
	602.28	-0.000681594		602.28	0.00181
	602.278	-0.00070174		602.278	0.00179
	602.276	-0.000721244		602.276	0.00177
	602.274	-0.0007401		602.274	0.00176
	602.271	-0.000758309		602.271	0.00174
	602.269	-0.000775871		602.269	0.00172
	602.266	-0.00079279		602.266	0.0017
	602.264	-0.000809066		602.264	0.00168
	602.262	-0.000824707		602.262	0.00166
	602.259	-0.000839712		602.259	0.00164
	602.257	-0.000854082		602.257	0.00163
	602.254	-0.000867829		602.254	0.00161
	602.252	-0.000880956		602.252	0.00159
	602.25	-0.000893464		602.25	0.00157
	602.247	-0.00090536		602.247	0.00156
	602.246	-0.000916657		602.246	0.00154
	602.244	-0.000927357		602.244	0.00153
	602.241	-0.000937466		602.241	0.00151
	602.239	-0.000946995		602.239	0.0015
	602.236	-0.000955951		602.236	0.00149
	602.234	-0.000964344		602.234	0.00147
	602.232	-0.00097218		602.232	0.00146
	602.229	-0.000979472		602.229	0.00145
	602.227	-0.000986223		602.227	0.00144
	602.224	-0.000992445		602.224	0.00143
	602.222	-0.00099815		602.222	0.00143
	602.22	-0.001		602.22	0.00142
	602.217	-0.00101		602.217	0.00141
	602.215	-0.00101		602.215	0.00141
	602.213	-0.00102		602.213	0.0014
	602.211	-0.00102		602.211	0.0014
	602.209	-0.00102		602.209	0.0014
	602.206	-0.00102		602.206	0.0014
	602.204	-0.00103		602.204	0.0014
	602.202	-0.00103		602.202	0.0014
	602.199	-0.00103		602.199	0.0014
	602.197	-0.00103		602.197	0.00141
	602.194	-0.00103		602.194	0.00141
	602.192	-0.00103		602.192	0.00142
	602.19	-0.00103		602.19	0.00143
	602.187	-0.00103		602.187	0.00143
	602.185	-0.00103		602.185	0.00144
	602.183	-0.00103		602.183	0.00146
	602.18	-0.00102		602.18	0.00147
	602.179	-0.00102		602.179	0.00148
	602.176	-0.00102		602.176	0.0015
	602.174	-0.00102		602.174	0.00151
	602.172	-0.00101		602.172	0.00153
	602.169	-0.00101		602.169	0.00155
	602.167	-0.001		602.167	0.00157
	602.165	-0.000999744		602.165	0.00159
	602.162	-0.000995144		602.162	0.00161
	602.16	-0.000990243		602.16	0.00163
	602.157	-0.000985039		602.157	0.00165
	602.155	-0.000979543		602.155	0.00168
	602.153	-0.00097375		602.153	0.0017
	602.15	-0.000967666		602.15	0.00173
	602.148	-0.000961298		602.148	0.00176
	602.146	-0.000954637		602.146	0.00179
	602.144	-0.000947689		602.144	0.00182
	602.142	-0.000940457		602.142	0.00185
	602.139	-0.000932932		602.139	0.00188
	602.137	-0.000925124		602.137	0.00191
	602.135	-0.000917023		602.135	0.00194
	602.132	-0.000908635		602.132	0.00197
	602.13	-0.000899951		602.13	0.00201
	602.127	-0.00089097		602.127	0.00204
	602.125	-0.00088169		602.125	0.00207
	602.123	-0.000872114		602.123	0.00211
	602.12	-0.000862226		602.12	0.00214
	602.118	-0.000852027		602.118	0.00218
	602.115	-0.000841519		602.115	0.00221
	602.114	-0.000830688		602.114	0.00225
	602.112	-0.000819534		602.112	0.00228
	602.109	-0.000808052		602.109	0.00232
	602.107	-0.000796231		602.107	0.00236
	602.105	-0.00078407		602.105	0.00239
	602.102	-0.000771559		602.102	0.00243
	602.1	-0.000758696		602.1	0.00246
	602.097	-0.00074547		602.097	0.0025
	602.095	-0.000731877		602.095	0.00253
	602.093	-0.000717906		602.093	0.00257
	602.09	-0.000703555		602.09	0.0026
	602.088	-0.000688814		602.088	0.00263
	602.085	-0.000673675		602.085	0.00266
	602.083	-0.000658133		602.083	0.0027
	602.082	-0.000642184		602.082	0.00273
	602.079	-0.00062581		602.079	0.00276
	602.077	-0.000609013		602.077	0.00279
	602.075	-0.000591782		602.075	0.00281
	602.072	-0.000574114		602.072	0.00284
	602.07	-0.000555995		602.07	0.00287
	602.067	-0.000537427		602.067	0.00289
	602.065	-0.000518397		602.065	0.00292
	602.063	-0.000498905		602.063	0.00294
	602.06	-0.000478936		602.06	0.00296
	602.058	-0.000458494		602.058	0.00298
	602.055	-0.00043757		602.055	0.003
	602.053	-0.000416161		602.053	0.00301
	602.051	-0.000394263		602.051	0.00303
	602.049	-0.000371867		602.049	0.00304
	602.047	-0.000348972		602.047	0.00305
	602.045	-0.000325578		602.045	0.00306
	602.042	-0.000301681		602.042	0.00307
	602.04	-0.00027728		602.04	0.00307
	602.037	-0.000252371		602.037	0.00308
	602.035	-0.000226957		602.035	0.00308
	602.033	-0.000201035		602.033	0.00308
	602.03	-0.000174609		602.03	0.00307
	602.028	-0.000147676		602.028	0.00307
	602.025	-0.000120246		602.025	0.00306
	602.023	-9.23147e-05		602.023	0.00305
	602.021	-6.38862e-05		602.021	0.00304
	602.018	-3.49684e-05		602.018	0.00303
	602.016	-5.56536e-06		602.016	0.00301
	602.015	2.43152e-05		602.015	0.00299
	602.012	5.46711e-05		602.012	0.00297
	602.01	8.54927e-05		602.01	0.00295
	602.007	0.000116768		602.007	0.00292
	602.005	0.000148489		602.005	0.0029
	602.003	0.000180648		602.003	0.00287
	602	0.000213235		602	0.00283
	601.998	0.000246231		601.998	0.0028
	601.995	0.000279631		601.995	0.00276
	601.993	0.000313416		601.993	0.00272
	601.991	0.000347573		601.991	0.00268
	601.988	0.000382084		601.988	0.00263
	601.986	0.000416938		601.986	0.00259
	601.984	0.00045211		601.984	0.00254
	601.982	0.000487589		601.982	0.00248
	601.98	0.000523353		601.98	0.00243
	601.977	0.000559381		601.977	0.00237
	601.975	0.000595649		601.975	0.00231
	601.973	0.000632143		601.973	0.00225
	601.97	0.000668841		601.97	0.00219
	601.968	0.00070571		601.968	0.00212
	601.965	0.000742732		601.965	0.00206
	601.963	0.000779884		601.963	0.00199
	601.961	0.000817139		601.961	0.00192
	601.958	0.000854473		601.958	0.00184
	601.956	0.00089185		601.956	0.00177
	601.954	0.000929255		601.954	0.00169
	601.951	0.000966652		601.951	0.00161
	601.95	0.001		601.95	0.00153
	601.947	0.00104		601.947	0.00144
	601.945	0.00108		601.945	0.00136
	601.943	0.00112		601.943	0.00127
	601.94	0.00115		601.94	0.00118
	601.938	0.00119		601.938	0.00109
	601.935	0.00123		601.935	0.001
	601.933	0.00126		601.933	0.000911215
	601.931	0.0013		601.931	0.000817772
	601.928	0.00133		601.928	0.000723163
	601.926	0.00137		601.926	0.00062748
	601.924	0.0014		601.924	0.000530795
	601.921	0.00144		601.921	0.000433199
	601.919	0.00147		601.919	0.00033479
	601.917	0.00151		601.917	0.000235638
	601.915	0.00154		601.915	0.000135846
	601.913	0.00157		601.913	3.54953e-05
	601.91	0.0016		601.91	-6.53054e-05
	601.908	0.00164		601.908	-0.000166487
	601.905	0.00167		601.905	-0.000267943
	601.903	0.0017		601.903	-0.000369584
	601.901	0.00173		601.901	-0.0004713
	601.898	0.00175		601.898	-0.000573016
	601.896	0.00178		601.896	-0.000674615
	601.894	0.00181		601.894	-0.000776015
	601.891	0.00184		601.891	-0.000877113
	601.889	0.00186		601.889	-0.000977817
	601.886	0.00189		601.886	-0.00108
	601.885	0.00191		601.885	-0.00118
	601.883	0.00193		601.883	-0.00128
	601.88	0.00195		601.88	-0.00137
	601.878	0.00197		601.878	-0.00147
	601.875	0.00199		601.875	-0.00157
	601.873	0.00201		601.873	-0.00166
	601.871	0.00203		601.871	-0.00176
	601.868	0.00205		601.868	-0.00185
	601.866	0.00206		601.866	-0.00194
	601.864	0.00208		601.864	-0.00203
	601.861	0.00209		601.861	-0.00212
	601.859	0.0021		601.859	-0.00221
	601.856	0.00211		601.856	-0.00229
	601.854	0.00212		601.854	-0.00238
	601.852	0.00213		601.852	-0.00246
	601.85	0.00214		601.85	-0.00254
	601.848	0.00214		601.848	-0.00261
	601.845	0.00215		601.845	-0.00269
	601.843	0.00215		601.843	-0.00276
	601.841	0.00215		601.841	-0.00283
	601.838	0.00215		601.838	-0.0029
	601.836	0.00215		601.836	-0.00297
	601.834	0.00215		601.834	-0.00303
	601.831	0.00215		601.831	-0.0031
	601.829	0.00215		601.829	-0.00315
	601.826	0.00214		601.826	-0.00321
	601.824	0.00213		601.824	-0.00326
	601.822	0.00213		601.822	-0.00332
	601.82	0.00212		601.82	-0.00336
	601.818	0.00211		601.818	-0.00341
	601.815	0.0021		601.815	-0.00345
	601.813	0.00208		601.813	-0.00349
	601.811	0.00207		601.811	-0.00353
	601.808	0.00205		601.808	-0.00356
	601.806	0.00204		601.806	-0.00359
	601.804	0.00202		601.804	-0.00362
	601.801	0.002		601.801	-0.00365
	601.799	0.00198		601.799	-0.00367
	601.796	0.00196		601.796	-0.00369
	601.794	0.00194		601.794	-0.0037
	601.792	0.00192		601.792	-0.00371
	601.789	0.00189		601.789	-0.00372
	601.787	0.00187		601.787	-0.00373
	601.785	0.00184		601.785	-0.00373
	601.783	0.00181		601.783	-0.00373
	601.781	0.00179		601.781	-0.00373
	601.778	0.00176		601.778	-0.00373
	601.776	0.00173		601.776	-0.00372
	601.774	0.0017		601.774	-0.00371
	601.771	0.00167		601.771	-0.00369
	601.769	0.00164		601.769	-0.00367
	601.766	0.0016		601.766	-0.00365
	601.764	0.00157		601.764	-0.00363
	601.762	0.00154		601.762	-0.00361
	601.759	0.0015		601.759	-0.00358
	601.757	0.00147		601.757	-0.00355
	601.755	0.00143		601.755	-0.00351
	601.753	0.0014		601.753	-0.00347
	601.751	0.00136		601.751	-0.00343
	601.748	0.00132		601.748	-0.00339
	601.746	0.00129		601.746	-0.00335
	601.744	0.00125		601.744	-0.0033
	601.741	0.00121		601.741	-0.00325
	601.739	0.00118		601.739	-0.0032
	601.736	0.00114		601.736	-0.00315
	601.734	0.0011		601.734	-0.00309
	601.732	0.00106		601.732	-0.00303
	601.729	0.00103		601.729	-0.00297
	601.727	0.000988984		601.727	-0.00291
	601.725	0.000951785		601.725	-0.00285
	601.722	0.000914771		601.722	-0.00278
	601.721	0.000877981		601.721	-0.00271
	601.718	0.000841472		601.718	-0.00264
	601.716	0.000805282		601.716	-0.00257
	601.714	0.00076946		601.714	-0.0025
	601.711	0.000734059		601.711	-0.00243
	601.709	0.000699124		601.709	-0.00235
	601.706	0.000664698		601.706	-0.00227
	601.704	0.000630829		601.704	-0.0022
	601.702	0.000597559		601.702	-0.00212
	601.699	0.000564936		601.699	-0.00204
	601.697	0.000532996		601.697	-0.00196
	601.695	0.000501786		601.695	-0.00188
	601.692	0.000471349		601.692	-0.0018
	601.69	0.000441725		601.69	-0.00172
	601.688	0.000412953		601.688	-0.00163
	601.686	0.000385067		601.686	-0.00155
	601.684	0.000358112		601.684	-0.00147
	601.681	0.000332122		601.681	-0.00138
	601.679	0.00030713		601.679	-0.0013
	601.676	0.00028317		601.676	-0.00122
	601.674	0.000260278		601.674	-0.00113
	601.672	0.000238482		601.672	-0.00105
	601.669	0.000217814		601.669	-0.000964621
	601.667	0.000198299		601.667	-0.000881521
	601.665	0.000179968		601.665	-0.000798803
	601.662	0.000162845		601.662	-0.000716548
	601.66	0.000146954		601.66	-0.000634842
	601.657	0.000132316		601.657	-0.000553754
	601.656	0.000118952		601.656	-0.000473372
	601.654	0.000106884		601.654	-0.000393756
	601.651	9.61262e-05		601.651	-0.000315004
	601.649	8.66981e-05		601.649	-0.000237176
	601.646	7.86095e-05		601.646	-0.000160351
	601.644	7.18762e-05		601.644	-8.45812e-05
	601.642	6.65101e-05		601.642	-9.95374e-06
	601.639	6.25151e-05		601.639	6.34568e-05
	601.637	5.99011e-05		601.637	0.000135623
	601.635	5.86779e-05		601.635	0.000206465
	601.632	5.88437e-05		601.632	0.000275927
	601.63	6.03982e-05		601.63	0.00034395
	601.627	6.33516e-05		601.627	0.000410481
	601.625	6.76918e-05		601.625	0.000475466
	601.623	7.34209e-05		601.623	0.000538867
	601.621	8.0533e-05		601.621	0.00060062
	601.619	8.9024e-05		601.619	0.000660695
	601.616	9.88842e-05		601.616	0.000719052
	601.614	0.0001101		601.614	0.000775648
	601.612	0.000122665		601.612	0.000830452
	601.609	0.000136561		601.609	0.000883421
	601.607	0.000151778		601.607	0.000934537
	601.605	0.000168294		601.605	0.000983762
	601.602	0.000186093		601.602	0.00103
	601.6	0.000205157		601.6	0.00108
	601.597	0.000225465		601.597	0.00112
	601.595	0.000246989		601.595	0.00116
	601.593	0.000269712		601.593	0.0012
	601.59	0.000293603		601.59	0.00124
	601.589	0.000318638		601.589	0.00127
	601.586	0.000344788		601.586	0.00131
	601.584	0.000372021		601.584	0.00134
	601.582	0.000400311		601.582	0.00137
	601.579	0.000429624		601.579	0.0014
	601.577	0.000459922		601.577	0.00142
	601.575	0.00049118		601.575	0.00144
	601.572	0.000523361		601.572	0.00147
	601.57	0.000556425		601.57	0.00149
	601.567	0.000590334		601.567	0.0015
	601.565	0.00062506		601.565	0.00152
	601.563	0.000660547		601.563	0.00153
	601.56	0.000696777		601.56	0.00154
	601.558	0.000733692		601.558	0.00156
	601.556	0.000771263		601.556	0.00156
	601.554	0.000809445		601.554	0.00157
	601.552	0.000848191		601.552	0.00157
	601.549	0.00088747		601.549	0.00158
	601.547	0.000927235		601.547	0.00158
	601.545	0.000967441		601.545	0.00158
	601.542	0.00101		601.542	0.00158
	601.54	0.00105		601.54	0.00157
	601.537	0.00109		601.537	0.00157
	601.535	0.00113		601.535	0.00156
	601.533	0.00117		601.533	0.00155
	601.53	0.00122		601.53	0.00154
	601.528	0.00126		601.528	0.00153
	601.525	0.0013		601.525	0.00152
	601.524	0.00134		601.524	0.00151
	601.522	0.00138		601.522	0.00149
	601.519	0.00143		601.519	0.00148
	601.517	0.00147		601.517	0.00146
	601.515	0.00151		601.515	0.00144
	601.512	0.00155		601.512	0.00142
	601.51	0.00159		601.51	0.0014
	601.507	0.00164		601.507	0.00138
	601.505	0.00168		601.505	0.00136
	601.503	0.00172		601.503	0.00134
	601.5	0.00176		601.5	0.00132
	601.498	0.0018		601.498	0.00129
	601.495	0.00184		601.495	0.00127
	601.493	0.00188		601.493	0.00124
	601.492	0.00192		601.492	0.00122
	601.489	0.00196		601.489	0.00119
	601.487	0.00199		601.487	0.00117
	601.485	0.00203		601.485	0.00114
	601.482	0.00207		601.482	0.00112
	601.48	0.0021		601.48	0.00109
	601.477	0.00214		601.477	0.00106
	601.475	0.00217		601.475	0.00104
	601.473	0.00221		601.473	0.00101
	601.47	0.00224		601.47	0.00098352
	601.468	0.00228		601.468	0.000957143
	601.465	0.00231		601.465	0.000930918
	601.463	0.00234		601.463	0.000904908
	601.461	0.00237		601.461	0.000879162
	601.459	0.0024		601.459	0.000853718
	601.457	0.00243		601.457	0.000828645
	601.455	0.00246		601.455	0.000803968
	601.452	0.00248		601.452	0.000779745
	601.45	0.00251		601.45	0.000756015
	601.447	0.00254		601.447	0.000732819
	601.445	0.00256		601.445	0.000710204
	601.443	0.00258		601.443	0.000688206
	601.44	0.00261		601.44	0.000666863
	601.438	0.00263		601.438	0.000646217
	601.435	0.00265		601.435	0.000626296
	601.433	0.00267		601.433	0.000607132
	601.431	0.00269		601.431	0.000588766
	601.428	0.00271		601.428	0.000571228
	601.426	0.00273		601.426	0.000554534
	601.425	0.00275		601.425	0.000538723
	601.422	0.00276		601.422	0.000523814
	601.42	0.00278		601.42	0.000509833
	601.417	0.00279		601.417	0.000496804
	601.415	0.00281		601.415	0.000484742
	601.413	0.00282		601.413	0.00047366
	601.41	0.00283		601.41	0.00046359
	601.408	0.00284		601.408	0.000454532
	601.405	0.00286		601.405	0.000446506
	601.403	0.00287		601.403	0.00043953
	601.401	0.00288		601.401	0.000433594
	601.398	0.00288		601.398	0.000428717
	601.396	0.00289		601.396	0.000424913
	601.394	0.0029		601.394	0.000422172
	601.392	0.00291		601.392	0.000420509
	601.39	0.00291		601.39	0.00041991
	601.387	0.00292		601.387	0.000420393
	601.385	0.00293		601.385	0.00042194
	601.383	0.00293		601.383	0.00042456
	601.38	0.00294		601.38	0.000428229
	601.378	0.00294		601.378	0.000432967
	601.375	0.00294		601.375	0.00043874
	601.373	0.00295		601.373	0.000445554
	601.371	0.00295		601.371	0.00045339
	601.368	0.00295		601.368	0.000462247
	601.366	0.00295		601.366	0.000472099
	601.364	0.00296		601.364	0.00048293
	601.361	0.00296		601.361	0.000494742
	601.36	0.00296		601.36	0.000507492
	601.357	0.00296		601.357	0.000521185
	601.355	0.00296		601.355	0.000535793
	601.353	0.00296		601.353	0.000551288
	601.35	0.00296		601.35	0.00056766
	601.348	0.00296		601.348	0.000584878
	601.346	0.00296		601.346	0.000602928
	601.343	0.00296		601.343	0.000621781
	601.341	0.00296		601.341	0.000641405
	601.338	0.00296		601.338	0.000661791
	601.336	0.00296		601.336	0.000682906
	601.334	0.00296		601.334	0.000704714
	601.331	0.00296		601.331	0.000727199
	601.329	0.00297		601.329	0.00075033
	601.327	0.00297		601.327	0.000774083
	601.325	0.00297		601.325	0.000798426
	601.323	0.00297		601.323	0.000823332
	601.32	0.00297		601.32	0.000848771
	601.318	0.00297		601.318	0.000874712
	601.316	0.00297		601.316	0.000901131
	601.313	0.00297		601.313	0.000927997
	601.311	0.00297		601.311	0.00095528
	601.308	0.00298		601.308	0.000982949
	601.306	0.00298		601.306	0.00101
	601.304	0.00298		601.304	0.00104
	601.301	0.00298		601.301	0.00107
	601.299	0.00299		601.299	0.0011
	601.296	0.00299		601.296	0.00113
	601.295	0.00299		601.295	0.00116
	601.293	0.003		601.293	0.00119
	601.29	0.003		601.29	0.00121
	601.288	0.00301		601.288	0.00124
	601.286	0.00301		601.286	0.00127
	601.283	0.00302		601.283	0.0013
	601.281	0.00302		601.281	0.00133
	601.278	0.00303		601.278	0.00136
	601.276	0.00304		601.276	0.0014
	601.274	0.00304		601.274	0.00143
	601.271	0.00305		601.271	0.00146
	601.269	0.00306		601.269	0.00149
	601.266	0.00306		601.266	0.00152
	601.264	0.00307		601.264	0.00155
	601.262	0.00308		601.262	0.00157
	601.26	0.00309		601.26	0.0016
	601.258	0.0031		601.258	0.00163
	601.256	0.00311		601.256	0.00166
	601.253	0.00312		601.253	0.00169
	601.251	0.00312		601.251	0.00172
	601.248	0.00313		601.248	0.00175
	601.246	0.00314		601.246	0.00178
	601.244	0.00315		601.244	0.00181
	601.241	0.00316		601.241	0.00183
	601.239	0.00317		601.239	0.00186
	601.236	0.00318		601.236	0.00189
	601.234	0.00319		601.234	0.00191
	601.232	0.0032		601.232	0.00194
	601.23	0.00321		601.23	0.00197
	601.228	0.00322		601.228	0.00199
	601.226	0.00323		601.226	0.00202
	601.223	0.00325		601.223	0.00204
	601.221	0.00326		601.221	0.00207
	601.218	0.00327		601.218	0.00209
	601.216	0.00328		601.216	0.00212
	601.214	0.00328		601.214	0.00214
	601.211	0.00329		601.211	0.00216
	601.209	0.0033		601.209	0.00219
	601.206	0.00331		601.206	0.00221
	601.204	0.00332		601.204	0.00223
	601.202	0.00333		601.202	0.00225
	601.199	0.00334		601.199	0.00227
	601.197	0.00335		601.197	0.00229
	601.196	0.00335		601.196	0.00231
	601.193	0.00336		601.193	0.00233
	601.191	0.00337		601.191	0.00235
	601.188	0.00337		601.188	0.00237
	601.186	0.00338		601.186	0.00239
	601.184	0.00338		601.184	0.00241
	601.181	0.00339		601.181	0.00243
	601.179	0.00339		601.179	0.00245
	601.176	0.0034		601.176	0.00246
	601.174	0.0034		601.174	0.00248
	601.172	0.0034		601.172	0.0025
	601.169	0.0034		601.169	0.00251
	601.167	0.0034		601.167	0.00253
	601.165	0.0034		601.165	0.00254
	601.163	0.0034		601.163	0.00256
	601.161	0.0034		601.161	0.00257
	601.158	0.0034		601.158	0.00258
	601.156	0.00339		601.156	0.0026
	601.154	0.00339		601.154	0.00261
	601.151	0.00338		601.151	0.00262
	601.149	0.00338		601.149	0.00264
	601.146	0.00337		601.146	0.00265
	601.144	0.00336		601.144	0.00266
	601.142	0.00335		601.142	0.00267
	601.139	0.00334		601.139	0.00268
	601.137	0.00333		601.137	0.00269
	601.135	0.00332		601.135	0.0027
	601.132	0.00331		601.132	0.00271
	601.131	0.00329		601.131	0.00272
	601.128	0.00328		601.128	0.00273
	601.126	0.00326		601.126	0.00274
	601.124	0.00325		601.124	0.00275
	601.121	0.00323		601.121	0.00275
	601.119	0.00321		601.119	0.00276
	601.116	0.00319		601.116	0.00277
	601.114	0.00317		601.114	0.00277
	601.112	0.00315		601.112	0.00278
	601.109	0.00312		601.109	0.00278
	601.107	0.0031		601.107	0.00279
	601.105	0.00307		601.105	0.00279
	601.102	0.00305		601.102	0.0028
	601.1	0.00302		601.1	0.0028
	601.098	0.00299		601.098	0.00281
	601.096	0.00296		601.096	0.00281
	601.094	0.00293		601.094	0.00281
	601.091	0.0029		601.091	0.00281
	601.089	0.00287		601.089	0.00281
	601.086	0.00283		601.086	0.00282
	601.084	0.0028		601.084	0.00282
	601.082	0.00277		601.082	0.00282
	601.079	0.00273		601.079	0.00282
	601.077	0.00269		601.077	0.00281
	601.075	0.00265		601.075	0.00281
	601.072	0.00262		601.072	0.00281
	601.07	0.00258		601.07	0.00281
	601.067	0.00254		601.067	0.0028
	601.066	0.0025		601.066	0.0028
	601.064	0.00245		601.064	0.0028
	601.061	0.00241		601.061	0.00279
	601.059	0.00237		601.059	0.00279
	601.056	0.00233		601.056	0.00278
	601.054	0.00228		601.054	0.00277
	601.052	0.00224		601.052	0.00276
	601.049	0.00219		601.049	0.00276
	601.047	0.00215		601.047	0.00275
	601.045	0.0021		601.045	0.00274
	601.042	0.00205		601.042	0.00273
	601.04	0.00201		601.04	0.00272
	601.037	0.00196		601.037	0.0027
	601.035	0.00191		601.035	0.00269
	601.033	0.00186		601.033	0.00268
	601.031	0.00181		601.031	0.00266
	601.029	0.00177		601.029	0.00265
	601.026	0.00172		601.026	0.00263
	601.024	0.00167		601.024	0.00262
	601.022	0.00162		601.022	0.0026
	601.019	0.00157		601.019	0.00258
	601.017	0.00152		601.017	0.00256
	601.015	0.00148		601.015	0.00254
	601.012	0.00143		601.012	0.00252
	601.01	0.00138		601.01	0.0025
	601.007	0.00133		601.007	0.00248
	601.005	0.00128		601.005	0.00246
	601.003	0.00123		601.003	0.00243
	601	0.00119		601	0.00241
	600.999	0.00114		600.999	0.00238
	600.996	0.00109		600.996	0.00236
	600.994	0.00105		600.994	0.00233
	600.992	0.001		600.992	0.0023
	600.989	0.000956559		600.989	0.00227
	600.987	0.00091189		600.987	0.00224
	600.985	0.000867805		600.985	0.00221
	600.982	0.00082434		600.982	0.00218
	600.98	0.000781533		600.98	0.00215
	600.977	0.000739417		600.977	0.00212
	600.975	0.000698027		600.975	0.00208
	600.973	0.000657403		600.973	0.00205
	600.97	0.000617579		600.97	0.00201
	600.968	0.00057858		600.968	0.00198
	600.966	0.000540449		600.966	0.00194
	600.964	0.00050321		600.964	0.0019
	600.962	0.00046689		600.962	0.00186
	600.959	0.000431525		600.959	0.00183
	600.957	0.000397143		600.957	0.00179
	600.955	0.000363765		600.955	0.00175
	600.952	0.00033142		600.952	0.0017
	600.95	0.000300133		600.95	0.00166
	600.947	0.000269929		600.947	0.00162
	600.945	0.000240826		600.945	0.00158
	600.943	0.000212849		600.943	0.00153
	600.94	0.000186016		600.94	0.00149
	600.938	0.000160348		600.938	0.00145
	600.936	0.000135859		600.936	0.0014
	600.934	0.000112568		600.934	0.00136
	600.932	9.04879e-05		600.932	0.00131
	600.929	6.96331e-05		600.929	0.00126
	600.927	5.00133e-05		600.927	0.00122
	600.925	3.16422e-05		600.925	0.00117
	600.922	1.45279e-05		600.922	0.00112
	600.92	-1.31785e-06		600.92	0.00108
	600.917	-1.58951e-05		600.917	0.00103
	600.915	-2.91959e-05		600.915	0.000981751
	600.913	-4.12125e-05		600.913	0.000934081
	600.91	-5.19447e-05		600.91	0.000886347
	600.908	-6.13926e-05		600.908	0.000838585
	600.906	-6.95561e-05		600.906	0.000790832
	600.903	-7.64374e-05		600.903	0.00074314
	600.902	-8.20343e-05		600.902	0.000695549
	600.899	-8.63548e-05		600.899	0.000648108
	600.897	-8.94068e-05		600.897	0.000600856
	600.895	-9.11902e-05		600.895	0.000553847
	600.892	-9.17169e-05		600.892	0.000507116
	600.89	-9.09969e-05		600.89	0.00046071
	600.887	-8.90378e-05		600.887	0.000414694
	600.885	-8.58517e-05		600.885	0.000369092
	600.883	-8.14543e-05		600.883	0.000323968
	600.88	-7.58574e-05		600.88	0.00027936
	600.878	-6.90748e-05		600.878	0.000235318
	600.876	-6.11242e-05		600.876	0.000191889
	600.873	-5.20236e-05		600.873	0.000149125
	600.871	-4.17905e-05		600.871	0.000107071
	600.869	-3.04447e-05		600.869	6.57746e-05
	600.867	-1.8008e-05		600.867	2.52815e-05
	600.865	-4.502e-06		600.865	-1.4343e-05
	600.862	1.00536e-05		600.862	-5.30943e-05
	600.86	2.5635e-05		600.86	-9.08888e-05
	600.857	4.22166e-05		600.857	-0.000127694
	600.855	5.97748e-05		600.855	-0.000163473
	600.853	7.8282e-05		600.853	-0.000198164
	600.85	9.77124e-05		600.85	-0.000231732
	600.848	0.000118036		600.848	-0.000264139
	600.846	0.000139229		600.846	-0.000295333
	600.843	0.000161261		600.843	-0.000325282
	600.841	0.000184101		600.841	-0.000353936
	600.838	0.000207717		600.838	-0.000381266
	600.836	0.000232086		600.836	-0.000407221
	600.835	0.000257168		600.835	-0.000431768
	600.832	0.000282938		600.832	-0.000454885
	600.83	0.00030936		600.83	-0.000476525
	600.827	0.000336401		600.827	-0.000496656
	600.825	0.000364031		600.825	-0.000515244
	600.823	0.000392217		600.823	-0.000532263
	600.82	0.000420919		600.82	-0.000547683
	600.818	0.000450113		600.818	-0.000561478
	600.816	0.000479761		600.816	-0.000573629
	600.813	0.000509823		600.813	-0.000584094
	600.811	0.000540272		600.811	-0.000592867
	600.808	0.000571068		600.808	-0.000599923
	600.806	0.000602183		600.806	-0.000605241
	600.804	0.000633579		600.804	-0.000608808
	600.802	0.000665223		600.802	-0.000610601
	600.8	0.000697072		600.8	-0.000610624
	600.797	0.000729099		600.797	-0.000608855
	600.795	0.000761272		600.795	-0.000605283
	600.793	0.000793552		600.793	-0.000599909
	600.79	0.000825906		600.79	-0.000592719
	600.788	0.000858304		600.788	-0.000583722
	600.786	0.000890706		600.786	-0.000572904
	600.783	0.00092308		600.783	-0.00056028
	600.781	0.000955391		600.781	-0.000545849
	600.778	0.000987615		600.778	-0.000529615
	600.776	0.00102		600.776	-0.000511593
	600.774	0.00105		600.774	-0.000491788
	600.771	0.00108		600.771	-0.000470208
	600.77	0.00111		600.77	-0.000446878
	600.767	0.00115		600.767	-0.000421805
	600.765	0.00118		600.765	-0.000395019
	600.763	0.00121		600.763	-0.000366542
	600.76	0.00124		600.76	-0.000336379
	600.758	0.00127		600.758	-0.000304581
	600.756	0.0013		600.756	-0.000271162
	600.753	0.00133		600.753	-0.000236149
	600.751	0.00136		600.751	-0.000199586
	600.748	0.00138		600.748	-0.000161503
	600.746	0.00141		600.746	-0.00012193
	600.744	0.00144		600.744	-8.09119e-05
	600.741	0.00147		600.741	-3.84865e-05
	600.739	0.00149		600.739	5.29039e-06
	600.737	0.00152		600.737	5.03864e-05
	600.735	0.00154		600.735	9.67691e-05
	600.733	0.00157		600.733	0.000144373
	600.73	0.00159		600.73	0.000193153
	600.728	0.00161		600.728	0.000243051
	600.726	0.00163		600.726	0.000294032
	600.723	0.00166		600.723	0.000346021
	600.721	0.00168		600.721	0.000398967
	600.718	0.0017		600.718	0.000452823
	600.716	0.00171		600.716	0.000507515
	600.714	0.00173		600.714	0.000562992
	600.711	0.00175		600.711	0.000619189
	600.709	0.00177		600.709	0.000676046
	600.706	0.00178		600.706	0.000733492
	600.705	0.0018		600.705	0.000791464
	600.703	0.00181		600.703	0.000849909
	600.7	0.00182		600.7	0.00090874
	600.698	0.00184		600.698	0.0009679
	600.696	0.00185		600.696	0.00103
	600.693	0.00186		600.693	0.00109
	600.691	0.00187		600.691	0.00115
	600.688	0.00188		600.688	0.00121
	600.686	0.00188		600.686	0.00127
	600.684	0.00189		600.684	0.00133
	600.681	0.0019		600.681	0.00139
[truncated: 522,289+ more rows]

## Sheet: ToF-NPD-bank2
d	Intensity	Intensity	Intensity	d	d
Å	a.u.	a.u.	a.u.	Å	Å
	Observed	Calculated	Difference	DRX	s-phase
0.6505	0.04013	0.03724	0.00289	2.55337	5.11052
0.65122	0.03987	0.03728	0.00258	2.21128	3.12954
0.65194	0.04096	0.03735	0.00361	1.56361	2.66888
0.65266	0.04084	0.03743	0.00341	1.33345	2.55526
0.65338	0.04175	0.03756	0.00419	1.27668	2.21292
0.6541	0.04247	0.03775	0.00472	1.10564	2.03072
0.65482	0.04183	0.03803	0.0038	1.01461	1.80684
0.65554	0.04266	0.03845	0.00421	0.98891	1.70351
0.65627	0.04212	0.03905	0.00306	0.90275	1.70351
0.65699	0.04141	0.03988	0.00153	0.85112	1.56477
0.65772	0.04389	0.04098	0.00292	0.85112	1.49621
0.65844	0.04697	0.04237	0.00461	0.78181	1.47528
0.65917	0.0474	0.04408	0.00332	0.74755	1.39957
0.6599	0.04632	0.04616	0.0001616		1.34987
0.66062	0.04779	0.04869	-0.0008985		1.33444
0.66135	0.05047	0.05173	-0.00126		1.27763
0.66208	0.05315	0.05532	-0.00217		1.23948
0.66281	0.054	0.05939	-0.00539		1.23948
0.66354	0.05404	0.06373	-0.00969		1.18286
0.66428	0.05434	0.06795	-0.0136		1.15239
0.66501	0.05512	0.07148	-0.01636		1.15239
0.66574	0.0556	0.07373	-0.01813		1.10646
0.66648	0.05533	0.07417	-0.01884		1.08141
0.66721	0.05562	0.07253	-0.01691		1.07342
0.66795	0.0555	0.06903	-0.01353		1.04318
0.66869	0.0573	0.06445	-0.00716		1.04318
0.66943	0.05606	0.05987	-0.00381		1.0221
0.67016	0.05564	0.05614	-0.0005017		1.0221
0.6709	0.05707	0.0537	0.00337		1.01536
0.67165	0.05608	0.05252	0.00357		0.98965
0.67239	0.05481	0.05226	0.00255		0.9716
0.67313	0.0532	0.05248	0.0007176		0.9716
0.67387	0.05191	0.05274	-0.0008313		0.9658
0.67462	0.05268	0.05267	1.6e-06		0.94359
0.67536	0.05108	0.05206	-0.0009767		0.92791
0.6761	0.05024	0.05086	-0.0006156		0.90342
0.67685	0.04844	0.04918	-0.0007477		0.88963
0.6776	0.04734	0.04724	9.53e-05		0.88963
0.67835	0.04559	0.04525	0.0003404		0.88963
0.67909	0.04522	0.0434	0.00182		0.86798
0.67984	0.04532	0.04182	0.0035		0.86798
0.68059	0.04423	0.04058	0.00366		0.85572
0.68134	0.04394	0.03966	0.00427		0.85572
0.6821	0.04223	0.03904	0.00319		0.85175
0.68285	0.04177	0.03864	0.00312		0.85175
0.6836	0.0417	0.03843	0.00327		0.82542
0.68436	0.04342	0.03837	0.00505		0.82186
0.68511	0.04387	0.03844	0.00543		0.80804
0.68587	0.04371	0.03864	0.00507		0.79813
0.68663	0.04302	0.03899	0.00403		0.79813
0.68738	0.04296	0.03949	0.00348		0.78239
0.68814	0.04409	0.04017	0.00392		0.77338
0.6889	0.04362	0.04107	0.00254		0.77338
0.68966	0.04455	0.04222	0.00232		0.77338
0.69042	0.04607	0.04367	0.0024		0.77044
0.69118	0.04379	0.04548	-0.00169		0.77044
0.69195	0.04727	0.04771	-0.0004421		0.75903
0.69271	0.05253	0.05043	0.0021		0.75903
0.69348	0.05321	0.05363	-0.0004167		0.75079
0.69424	0.05365	0.05725	-0.0036		0.75079
0.69501	0.0563	0.06113	-0.00483		0.7481
0.69577	0.05623	0.06502	-0.00879		0.73764
0.69654	0.05443	0.06856	-0.01412		0.73764
0.69731	0.05447	0.07135	-0.01688		0.73007
0.69808	0.0578	0.07301	-0.01521		0.73007
0.69885	0.05567	0.07323	-0.01757		0.71797
0.69962	0.05417	0.07184	-0.01767		0.71797
0.70039	0.05467	0.0689	-0.01423		0.71098
0.70117	0.05418	0.06476	-0.01058		0.71098
0.70194	0.05394	0.06	-0.00606		0.69979
0.70271	0.05315	0.05524	-0.00208		0.69332
0.70349	0.05133	0.05094	0.0003827		0.6912
0.70427	0.04955	0.04741	0.00214		0.6912
0.70504	0.04774	0.04472	0.00302		0.68292
0.70582	0.04613	0.04281	0.00331		0.67691
0.7066	0.04718	0.04156	0.00562		0.67691
0.70738	0.04754	0.04078	0.00675		0.67691
0.70816	0.04407	0.04032	0.00375		0.67691
0.70894	0.0436	0.04005	0.00355		0.67493
0.70972	0.04371	0.03986	0.00385		0.66722
0.71051	0.04329	0.03968	0.00361		0.66161
0.71129	0.04216	0.03949	0.00268		0.66161
0.71207	0.03992	0.03925	0.0006667		0.66161
0.71286	0.04094	0.03898	0.00196		0.65977
0.71365	0.04242	0.0387	0.00372
0.71443	0.04076	0.03843	0.00233
0.71522	0.03956	0.03818	0.00138
0.71601	0.03891	0.03798	0.0009377
0.7168	0.04044	0.03781	0.00262
0.71759	0.0407	0.03769	0.00301
0.71838	0.03796	0.03761	0.0003569
0.71918	0.03913	0.03755	0.00158
0.71997	0.03915	0.03753	0.00162
0.72076	0.04015	0.03754	0.00261
0.72156	0.04014	0.0376	0.00254
0.72236	0.03872	0.03774	0.0009856
0.72315	0.03966	0.03796	0.0017
0.72395	0.04166	0.03832	0.00333
0.72475	0.04198	0.03888	0.0031
0.72555	0.04327	0.0397	0.00357
0.72635	0.04445	0.04088	0.00357
0.72715	0.04448	0.04253	0.00195
0.72795	0.04884	0.04476	0.00409
0.72876	0.05134	0.04766	0.00367
0.72956	0.05298	0.05131	0.00167
0.73037	0.05789	0.05569	0.00219
0.73117	0.06068	0.06071	-3.31e-05
0.73198	0.06258	0.06618	-0.0036
0.73279	0.06627	0.07178	-0.00551
0.73359	0.06814	0.07712	-0.00898
0.7344	0.0709	0.0818	-0.0109
0.73521	0.07246	0.08542	-0.01296
0.73602	0.0741	0.08765	-0.01355
0.73684	0.07374	0.08827	-0.01453
0.73765	0.07534	0.08724	-0.01189
0.73846	0.07742	0.08474	-0.00733
0.73928	0.07095	0.08121	-0.01026
0.74009	0.07358	0.0772	-0.00363
0.74091	0.06933	0.07331	-0.00398
0.74173	0.07245	0.06998	0.00247
0.74254	0.06937	0.06746	0.00191
0.74336	0.06899	0.0658	0.00319
0.74418	0.06652	0.06485	0.00166
0.745	0.06579	0.06436	0.00143
0.74583	0.06796	0.06402	0.00394
0.74665	0.06537	0.06352	0.00184
0.74747	0.06356	0.06262	0.0009398
0.7483	0.058	0.06117	-0.00317
0.74912	0.05937	0.05914	0.0002332
0.74995	0.0582	0.05662	0.00158
0.75078	0.0568	0.05382	0.00299
0.75161	0.05512	0.05094	0.00418
0.75243	0.05169	0.0482	0.00349
0.75326	0.05042	0.04574	0.00468
0.7541	0.05057	0.04365	0.00693
0.75493	0.04888	0.04195	0.00693
0.75576	0.0478	0.04064	0.00716
0.75659	0.04554	0.03966	0.00588
0.75743	0.04323	0.03895	0.00428
0.75826	0.04471	0.03847	0.00624
0.7591	0.04345	0.03815	0.0053
0.75994	0.04246	0.03796	0.0045
0.76078	0.0395	0.03789	0.00161
0.76161	0.04042	0.03792	0.0025
0.76245	0.03874	0.03805	0.0006959
0.7633	0.04158	0.03829	0.00329
0.76414	0.04041	0.03865	0.00177
0.76498	0.04181	0.03913	0.00267
0.76582	0.03997	0.03975	0.0002193
0.76667	0.03947	0.04049	-0.00102
0.76752	0.04088	0.04136	-0.000475
0.76836	0.04233	0.04233	-9e-07
0.76921	0.04353	0.0434	0.0001352
0.77006	0.04386	0.04455	-0.0006911
0.77091	0.04663	0.04578	0.0008449
0.77176	0.04531	0.04708	-0.00178
0.77261	0.04596	0.04845	-0.00249
0.77346	0.04695	0.04988	-0.00292
0.77431	0.04771	0.05135	-0.00364
0.77517	0.05175	0.05286	-0.00111
0.77602	0.05234	0.05437	-0.00203
0.77688	0.05357	0.05583	-0.00226
0.77774	0.0493	0.05716	-0.00786
0.77859	0.05382	0.05827	-0.00445
0.77945	0.05652	0.05905	-0.00253
0.78031	0.05469	0.05938	-0.00468
0.78117	0.05338	0.05918	-0.0058
0.78203	0.05112	0.05839	-0.00726
0.7829	0.05154	0.05701	-0.00547
0.78376	0.05174	0.05512	-0.00338
0.78462	0.05203	0.05286	-0.0008314
0.78549	0.04845	0.0504	-0.00195
0.78636	0.04796	0.04792	3.99e-05
0.78722	0.04532	0.04558	-0.000267
0.78809	0.04386	0.04349	0.0003684
0.78896	0.04312	0.0417	0.00142
0.78983	0.04291	0.04023	0.00268
0.7907	0.04212	0.03908	0.00304
0.79157	0.04214	0.0382	0.00394
0.79245	0.03959	0.03755	0.00204
0.79332	0.03938	0.03708	0.00231
0.7942	0.04101	0.03674	0.00427
0.79507	0.0386	0.03651	0.00209
0.79595	0.03733	0.03634	0.0009845
0.79683	0.0392	0.03623	0.00297
0.7977	0.03875	0.03614	0.00261
0.79858	0.03742	0.03608	0.00134
0.79947	0.03671	0.03603	0.000675
0.80035	0.03519	0.036	-0.0008092
0.80123	0.03583	0.03597	-0.0001462
0.80211	0.03789	0.03595	0.00194
0.803	0.0359	0.03594	-3.21e-05
0.80388	0.03534	0.03592	-0.000585
0.80477	0.03553	0.03592	-0.0003909
0.80566	0.03594	0.03591	2.15e-05
0.80655	0.03497	0.03592	-0.0009478
0.80744	0.03613	0.03593	0.0002077
0.80833	0.03541	0.03595	-0.0005332
0.80922	0.03653	0.03598	0.0005492
0.81011	0.03623	0.03604	0.0001897
0.811	0.0354	0.03612	-0.0007257
0.8119	0.03538	0.03625	-0.000872
0.81279	0.03622	0.03642	-0.0002048
0.81369	0.03541	0.03665	-0.00124
0.81459	0.03663	0.03694	-0.0003123
0.81548	0.03785	0.0373	0.0005524
0.81638	0.03928	0.03772	0.00156
0.81728	0.03825	0.03819	5.33e-05
0.81818	0.03975	0.03871	0.00104
0.81909	0.03986	0.03925	0.0006128
0.81999	0.03868	0.03978	-0.00111
0.82089	0.03929	0.04028	-0.0009889
0.8218	0.04028	0.04071	-0.0004319
0.82271	0.04061	0.04103	-0.0004276
0.82361	0.04052	0.04124	-0.0007167
0.82452	0.03878	0.04129	-0.00251
0.82543	0.03905	0.04119	-0.00214
0.82634	0.04044	0.04095	-0.0005008
0.82725	0.03739	0.04057	-0.00318
0.82816	0.03834	0.04009	-0.00175
0.82908	0.03839	0.03955	-0.00117
0.82999	0.03816	0.03901	-0.0008488
0.83091	0.03823	0.03849	-0.0002602
0.83182	0.03948	0.03804	0.00144
0.83274	0.03881	0.0377	0.00111
0.83366	0.03802	0.03748	0.0005481
0.83458	0.0395	0.0374	0.0021
0.8355	0.04029	0.0375	0.00279
0.83642	0.039	0.03779	0.00121
0.83734	0.03829	0.03829	5.5e-06
0.83826	0.04126	0.03903	0.00223
0.83919	0.04219	0.04004	0.00215
0.84011	0.04347	0.04134	0.00214
0.84104	0.04454	0.04293	0.00161
0.84197	0.04531	0.04482	0.0004868
0.8429	0.04854	0.04698	0.00156
0.84383	0.05048	0.04937	0.00112
0.84476	0.05269	0.05191	0.0007816
0.84569	0.05467	0.0545	0.0001742
0.84662	0.05626	0.05704	-0.0007722
0.84755	0.05654	0.05939	-0.00285
0.84849	0.05834	0.06142	-0.00307
0.84942	0.05936	0.063	-0.00364
0.85036	0.05998	0.06402	-0.00404
0.8513	0.06228	0.06441	-0.00213
0.85224	0.06132	0.06413	-0.00281
0.85318	0.0588	0.06318	-0.00439
0.85412	0.05873	0.06164	-0.00291
0.85506	0.05947	0.05962	-0.0001545
0.856	0.0565	0.05725	-0.0007486
0.85694	0.05353	0.05468	-0.00115
0.85789	0.05249	0.05204	0.0004483
0.85883	0.05139	0.04946	0.00194
0.85978	0.04923	0.04703	0.0022
0.86073	0.04791	0.04484	0.00306
0.86168	0.04781	0.04293	0.00489
0.86263	0.04528	0.0413	0.00397
0.86358	0.04319	0.03997	0.00323
0.86453	0.04305	0.03889	0.00416
0.86548	0.04242	0.03805	0.00436
0.86644	0.04183	0.03741	0.00442
0.86739	0.04134	0.03693	0.0044
0.86835	0.03899	0.03658	0.00241
0.86931	0.0386	0.03633	0.00226
0.87027	0.03773	0.03616	0.00157
0.87122	0.03672	0.03606	0.000669
0.87218	0.03741	0.036	0.00142
0.87315	0.03708	0.03598	0.00109
0.87411	0.03778	0.036	0.00177
0.87507	0.03758	0.03607	0.00151
0.87604	0.03603	0.03618	-0.0001469
0.877	0.03741	0.03633	0.00108
0.87797	0.03673	0.03653	0.0001905
0.87894	0.03725	0.0368	0.0004465
0.87991	0.03842	0.03714	0.00128
0.88088	0.03829	0.03756	0.0007282
0.88185	0.04015	0.03808	0.00206
0.88282	0.03976	0.03873	0.00103
0.88379	0.0387	0.03953	-0.0008247
0.88477	0.0409	0.04052	0.0003763
0.88574	0.04345	0.04175	0.00169
0.88672	0.04293	0.04328	-0.0003524
0.8877	0.04544	0.04518	0.0002644
0.88868	0.04835	0.04749	0.0008618
0.88965	0.05029	0.05028	8.4e-06
0.89064	0.05216	0.0536	-0.00144
0.89162	0.05563	0.05745	-0.00182
0.8926	0.06155	0.06181	-0.0002648
0.89358	0.06454	0.06662	-0.00208
0.89457	0.0679	0.07176	-0.00386
0.89556	0.07341	0.07704	-0.00363
0.89654	0.07956	0.08227	-0.00271
0.89753	0.08519	0.08716	-0.00197
0.89852	0.08601	0.09146	-0.00545
0.89951	0.08836	0.0949	-0.00654
0.9005	0.09312	0.09723	-0.00411
0.90149	0.09523	0.09827	-0.00304
0.90249	0.09182	0.0979	-0.00608
0.90348	0.09233	0.09609	-0.00376
0.90448	0.08972	0.09292	-0.0032
0.90548	0.08423	0.08859	-0.00437
0.90647	0.0787	0.0834	-0.0047
0.90747	0.07605	0.07768	-0.00163
0.90847	0.07309	0.07179	0.00131
0.90948	0.06877	0.06602	0.00274
0.91048	0.06576	0.06065	0.00511
0.91148	0.06144	0.05584	0.0056
0.91249	0.05846	0.05169	0.00677
0.91349	0.05596	0.04825	0.00771
0.9145	0.0525	0.04551	0.00699
0.91551	0.04985	0.04341	0.00644
0.91651	0.04858	0.04188	0.0067
0.91753	0.04712	0.04082	0.0063
0.91854	0.04522	0.04015	0.00507
0.91955	0.04276	0.03977	0.00299
0.92056	0.04067	0.03961	0.00105
0.92158	0.04233	0.03959	0.00273
0.92259	0.04212	0.03965	0.00247
0.92361	0.04235	0.03974	0.00261
0.92463	0.04181	0.03982	0.00199
0.92565	0.04098	0.03985	0.00113
0.92667	0.04068	0.03981	0.0008661
0.92769	0.03911	0.0397	-0.0005932
0.92871	0.04087	0.0395	0.00137
0.92973	0.03964	0.03922	0.0004224
0.93076	0.03906	0.03887	0.0001922
0.93179	0.04072	0.03847	0.00225
0.93281	0.04009	0.03805	0.00204
0.93384	0.03905	0.03762	0.00143
0.93487	0.0391	0.03721	0.00189
0.9359	0.03863	0.03682	0.00181
0.93693	0.03861	0.03647	0.00213
0.93796	0.03831	0.03617	0.00213
0.939	0.03791	0.03592	0.00199
0.94003	0.03998	0.03571	0.00427
0.94107	0.03933	0.03555	0.00379
0.94211	0.03813	0.03541	0.00271
0.94314	0.03838	0.03531	0.00307
0.94418	0.03782	0.03523	0.00259
0.94522	0.03626	0.03517	0.00109
0.94627	0.03603	0.03513	0.0009016
0.94731	0.03611	0.03511	0.001
0.94835	0.03668	0.0351	0.00158
0.9494	0.03723	0.03511	0.00211
0.95044	0.03743	0.03515	0.00229
0.95149	0.03461	0.03521	-0.0005963
0.95254	0.03744	0.0353	0.00213
0.95359	0.0363	0.03543	0.0008669
0.95464	0.03851	0.03561	0.0029
0.95569	0.03742	0.03583	0.00159
0.95675	0.03768	0.03611	0.00158
0.9578	0.03849	0.03644	0.00205
0.95886	0.03971	0.03684	0.00287
0.95991	0.03859	0.0373	0.00129
0.96097	0.03964	0.03784	0.0018
0.96203	0.0383	0.03844	-0.0001377
0.96309	0.03985	0.03912	0.0007385
0.96415	0.04178	0.03987	0.0019
0.96521	0.04456	0.04073	0.00383
0.96628	0.04294	0.0417	0.00124
0.96734	0.04692	0.04282	0.0041
0.96841	0.04459	0.04413	0.0004631
0.96947	0.04764	0.04568	0.00195
0.97054	0.05041	0.04756	0.00285
0.97161	0.05313	0.04983	0.0033
0.97268	0.05256	0.05257	-1.35e-05
0.97376	0.05698	0.05586	0.00113
0.97483	0.06417	0.05976	0.00442
0.9759	0.06726	0.0643	0.00297
0.97698	0.07075	0.06948	0.00127
0.97805	0.07536	0.07523	0.0001304
0.97913	0.08053	0.08143	-0.0008979
0.98021	0.08654	0.08792	-0.00138
0.98129	0.09515	0.09445	0.0006923
0.98237	0.10125	0.10076	0.000489
0.98345	0.10814	0.10653	0.00161
0.98454	0.11236	0.11146	0.000896
0.98562	0.11698	0.11527	0.00171
0.98671	0.1192	0.11772	0.00149
0.9878	0.11931	0.1186	0.000716
0.98888	0.11691	0.11783	-0.000914
0.98997	0.11688	0.11541	0.00147
0.99107	0.11068	0.11149	-0.000803
0.99216	0.1057	0.1063	-0.000604
0.99325	0.10177	0.10019	0.00159
0.99434	0.1001	0.09354	0.00655
0.99544	0.09282	0.08678	0.00604
0.99654	0.08638	0.08027	0.00611
0.99764	0.08175	0.07432	0.00743
0.99873	0.0747	0.06917	0.00554
0.99984	0.07297	0.06497	0.00801
1.00094	0.07297	0.06179	0.01118
1.00204	0.07036	0.05965	0.01072
1.00314	0.06787	0.05847	0.0094
1.00425	0.06693	0.05815	0.00878
1.00535	0.06857	0.05855	0.01002
1.00646	0.06977	0.05948	0.01029
1.00757	0.07053	0.06078	0.00975
1.00868	0.0724	0.06224	0.01016
1.00979	0.07089	0.06369	0.0072
1.01091	0.07147	0.06498	0.00649
1.01202	0.07637	0.06595	0.01042
1.01313	0.07234	0.0665	0.00585
1.01425	0.07004	0.06653	0.00352
1.01537	0.07175	0.06601	0.00575
1.01649	0.07093	0.06493	0.006
1.01761	0.07016	0.06335	0.00682
1.01873	0.06901	0.06133	0.00768
1.01985	0.06253	0.05898	0.00355
1.02097	0.06044	0.05643	0.00401
1.0221	0.05662	0.0538	0.00283
1.02323	0.05729	0.05117	0.00612
1.02435	0.05563	0.04865	0.00699
1.02548	0.05186	0.04629	0.00557
1.02661	0.05013	0.04416	0.00598
1.02774	0.0461	0.04227	0.00383
1.02887	0.04416	0.04063	0.00353
1.03001	0.04394	0.03925	0.0047
1.03114	0.04229	0.03809	0.00419
1.03228	0.04012	0.03715	0.00297
1.03342	0.03963	0.0364	0.00324
1.03455	0.03876	0.0358	0.00296
1.03569	0.03828	0.03533	0.00295
1.03683	0.03568	0.03496	0.0007187
1.03798	0.03769	0.03468	0.00301
1.03912	0.03668	0.03447	0.00221
1.04026	0.03842	0.0343	0.00412
1.04141	0.03582	0.03416	0.00165
1.04256	0.0353	0.03406	0.00124
1.04371	0.03544	0.03397	0.00147
1.04486	0.03489	0.0339	0.0009916
1.04601	0.03165	0.03384	-0.00219
1.04716	0.03222	0.03379	-0.00157
1.04831	0.03465	0.03374	0.0009033
1.04947	0.03378	0.0337	7.55e-05
1.05062	0.03118	0.03366	-0.00249
1.05178	0.03189	0.03363	-0.00174
1.05294	0.03325	0.0336	-0.0003417
1.0541	0.03177	0.03357	-0.00179
1.05526	0.03155	0.03354	-0.00199
1.05642	0.03204	0.03352	-0.00148
1.05759	0.03309	0.0335	-0.0004104
1.05875	0.03365	0.03348	0.0001677
1.05992	0.03311	0.03347	-0.000352
1.06109	0.0309	0.03346	-0.00255
1.06226	0.03493	0.03345	0.00149
1.06343	0.0346	0.03344	0.00116
1.0646	0.03193	0.03344	-0.0015
1.06577	0.03071	0.03344	-0.00273
1.06694	0.03137	0.03344	-0.00207
1.06812	0.03245	0.03344	-0.0009911
1.0693	0.03467	0.03345	0.00121
1.07047	0.03384	0.03347	0.000373
1.07165	0.03351	0.03349	1.7e-05
1.07283	0.03433	0.03352	0.0008048
1.07402	0.03297	0.03357	-0.0006007
1.0752	0.03375	0.03363	0.0001181
1.07638	0.03497	0.03372	0.00126
1.07757	0.0323	0.03384	-0.00153
1.07875	0.03237	0.034	-0.00163
1.07994	0.03076	0.03422	-0.00346
1.08113	0.03168	0.03452	-0.00284
1.08232	0.0347	0.03491	-0.0002125
1.08352	0.03351	0.03542	-0.0019
1.08471	0.03487	0.03606	-0.00119
1.0859	0.03569	0.03687	-0.00119
1.0871	0.03759	0.03786	-0.0002778
1.0883	0.03772	0.03905	-0.00133
1.0895	0.0387	0.04044	-0.00174
1.0907	0.04045	0.04204	-0.00159
1.0919	0.04171	0.04383	-0.00213
1.0931	0.04395	0.04578	-0.00183
1.0943	0.04508	0.04786	-0.00277
1.09551	0.04734	0.04999	-0.00265
1.09672	0.04859	0.05212	-0.00354
1.09792	0.05291	0.05416	-0.00126
1.09913	0.05588	0.05603	-0.000156
1.10034	0.05707	0.05765	-0.0005755
1.10156	0.05548	0.05892	-0.00344
1.10277	0.05574	0.05979	-0.00405
1.10398	0.05857	0.06019	-0.00162
1.1052	0.05895	0.0601	-0.00115
1.10642	0.05773	0.0595	-0.00177
1.10764	0.05507	0.05843	-0.00336
1.10886	0.05498	0.05693	-0.00194
1.11008	0.05468	0.05507	-0.0003981
1.1113	0.05154	0.05297	-0.00143
1.11252	0.04939	0.05072	-0.00133
1.11375	0.04756	0.04843	-0.0008738
1.11498	0.04587	0.04619	-0.0003158
1.1162	0.04405	0.04407	-1.33e-05
1.11743	0.04125	0.04212	-0.0008676
1.11866	0.03995	0.04038	-0.0004315
1.1199	0.03884	0.03887	-3.37e-05
1.12113	0.03656	0.0376	-0.00104
1.12236	0.03555	0.03654	-0.0009896
1.1236	0.03637	0.0357	0.0006704
1.12484	0.0341	0.03504	-0.000937
1.12608	0.03284	0.03454	-0.0017
1.12732	0.03335	0.03418	-0.0008275
1.12856	0.03299	0.03393	-0.0009397
1.1298	0.03295	0.03379	-0.0008334
1.13104	0.03295	0.03372	-0.0007776
1.13229	0.03272	0.03373	-0.00101
1.13354	0.03269	0.0338	-0.00111
1.13479	0.03223	0.03392	-0.00169
1.13604	0.0322	0.03409	-0.00189
1.13729	0.03231	0.0343	-0.00198
1.13854	0.03255	0.03454	-0.00199
1.13979	0.03343	0.0348	-0.00138
1.14105	0.03438	0.03508	-0.0007066
1.1423	0.03494	0.03537	-0.0004341
1.14356	0.03482	0.03565	-0.000832
1.14482	0.03377	0.03592	-0.00214
1.14608	0.03399	0.03615	-0.00216
1.14734	0.03677	0.03633	0.0004344
1.14861	0.03672	0.03647	0.00025
1.14987	0.03545	0.03654	-0.00109
1.15114	0.03532	0.03654	-0.00122
1.15241	0.03433	0.03647	-0.00214
1.15368	0.03462	0.03633	-0.00171
1.15495	0.03557	0.03612	-0.000555
1.15622	0.03559	0.03586	-0.0002691
1.15749	0.03535	0.03556	-0.0002105
1.15877	0.03508	0.03522	-0.0001393
1.16004	0.03338	0.03488	-0.0015
1.16132	0.03213	0.03453	-0.0024
1.1626	0.03251	0.0342	-0.00169
1.16388	0.0327	0.03388	-0.00119
1.16516	0.03258	0.0336	-0.00102
1.16644	0.03191	0.03334	-0.00143
1.16773	0.03246	0.03312	-0.0006616
1.16901	0.032	0.03293	-0.0009298
1.1703	0.03055	0.03278	-0.00223
1.17159	0.03128	0.03265	-0.00137
1.17288	0.0304	0.03254	-0.00215
1.17417	0.03095	0.03246	-0.00151
1.17546	0.03173	0.0324	-0.0006668
1.17676	0.03111	0.03234	-0.00123
1.17805	0.02991	0.0323	-0.0024
1.17935	0.03092	0.03227	-0.00135
1.18065	0.03098	0.03224	-0.00127
1.18195	0.03028	0.03222	-0.00194
1.18325	0.03006	0.03221	-0.00215
1.18455	0.02965	0.03219	-0.00255
1.18586	0.02995	0.03218	-0.00223
1.18716	0.0314	0.03217	-0.0007707
1.18847	0.03123	0.03216	-0.0009217
1.18978	0.03088	0.03215	-0.00127
1.19109	0.03113	0.03214	-0.00101
1.1924	0.02943	0.03213	-0.0027
1.19371	0.02922	0.03213	-0.00291
1.19503	0.03022	0.03212	-0.0019
1.19634	0.0318	0.03212	-0.0003155
1.19766	0.02938	0.03212	-0.00274
1.19898	0.02846	0.03212	-0.00365
1.2003	0.02987	0.03212	-0.00225
1.20162	0.0297	0.03213	-0.00243
1.20294	0.02924	0.03214	-0.00291
1.20427	0.02923	0.03217	-0.00294
1.20559	0.03069	0.0322	-0.00151
1.20692	0.02894	0.03225	-0.0033
1.20825	0.02849	0.03231	-0.00382
1.20958	0.02914	0.0324	-0.00326
1.21091	0.02951	0.03252	-0.003
1.21225	0.03021	0.03267	-0.00246
1.21358	0.03013	0.03287	-0.00274
1.21492	0.03197	0.03311	-0.00115
1.21625	0.03226	0.03342	-0.00115
1.21759	0.02977	0.03379	-0.00401
1.21894	0.03022	0.03423	-0.00401
1.22028	0.03203	0.03474	-0.00271
1.22162	0.03076	0.03532	-0.00456
1.22296	0.03277	0.03597	-0.0032
1.22431	0.03444	0.03668	-0.00223
1.22566	0.03463	0.03743	-0.0028
1.22701	0.03495	0.03822	-0.00327
1.22836	0.03902	0.03901	1.31e-05
1.22971	0.03854	0.03979	-0.00125
1.23107	0.03955	0.04051	-0.0009699
1.23242	0.0399	0.04117	-0.00128
1.23378	0.04023	0.04173	-0.0015
1.23514	0.04054	0.04218	-0.00164
1.23649	0.04246	0.04249	-2.58e-05
1.23786	0.04276	0.04265	0.0001129
1.23922	0.04188	0.04267	-0.0007917
1.24058	0.04199	0.04257	-0.0005779
1.24195	0.04186	0.04236	-0.0004995
1.24332	0.03931	0.04208	-0.00278
1.24469	0.04103	0.0418	-0.0007705
1.24606	0.04126	0.04156	-0.0003012
1.24743	0.04083	0.04143	-0.0005994
1.2488	0.0409	0.04149	-0.0005907
1.25018	0.04195	0.0418	0.0001541
1.25155	0.0426	0.04243	0.000171
1.25293	0.04142	0.04343	-0.002
1.25431	0.04278	0.04485	-0.00206
1.25569	0.04534	0.04672	-0.00138
1.25707	0.04775	0.04906	-0.00131
1.25846	0.05146	0.05187	-0.0004059
1.25984	0.05302	0.0551	-0.00208
1.26123	0.05505	0.05871	-0.00367
1.26262	0.06071	0.06263	-0.00191
1.26401	0.06537	0.06673	-0.00136
1.2654	0.06932	0.07089	-0.00157
1.26679	0.07479	0.07497	-0.0001743
1.26819	0.08263	0.0788	0.00383
1.26958	0.08632	0.08224	0.00408
1.27098	0.0884	0.08512	0.00327
1.27238	0.09092	0.08731	0.00361
1.27378	0.0909	0.08869	0.00221
1.27518	0.09108	0.08917	0.00191
1.27658	0.09047	0.08871	0.00176
1.27799	0.0879	0.08731	0.0005882
1.27939	0.08699	0.08503	0.00195
1.2808	0.08481	0.08198	0.00283
1.28221	0.07898	0.0783	0.0006845
1.28363	0.07754	0.07415	0.00339
1.28504	0.07129	0.06973	0.00156
1.28645	0.06828	0.06523	0.00305
1.28787	0.06217	0.06081	0.00136
1.28929	0.05929	0.05659	0.0027
1.29071	0.05376	0.0527	0.00106
1.29213	0.05128	0.04922	0.00206
1.29355	0.04658	0.04618	0.000401
1.29497	0.04628	0.04363	0.00265
1.2964	0.04327	0.04156	0.00171
1.29782	0.04011	0.03998	0.000128
1.29925	0.0406	0.03887	0.00173
1.30068	0.03947	0.03822	0.00125
1.30211	0.03983	0.03801	0.00182
1.30355	0.03954	0.03825	0.00129
1.30498	0.03931	0.03894	0.0003725
1.30642	0.03874	0.04009	-0.00136
1.30786	0.04057	0.04172	-0.00115
1.3093	0.04336	0.04383	-0.0004755
1.31074	0.04868	0.04645	0.00223
1.31218	0.04933	0.04959	-0.0002637
1.31362	0.05402	0.05324	0.0007805
1.31507	0.05958	0.05736	0.00222
1.31652	0.06629	0.06192	0.00437
1.31797	0.06783	0.06682	0.001
1.31942	0.07514	0.07198	0.00316
1.32087	0.0818	0.07726	0.00455
1.32232	0.08818	0.08249	0.00568
1.32378	0.09349	0.08751	0.00598
1.32524	0.0991	0.09213	0.00697
1.32669	0.10621	0.09617	0.01004
1.32816	0.10533	0.09946	0.00587
1.32962	0.11469	0.10184	0.01285
1.33108	0.1109	0.10318	0.00771
1.33254	0.10953	0.10343	0.0061
1.33401	0.11197	0.10252	0.00945
1.33548	0.10687	0.1005	0.00637
1.33695	0.10265	0.09745	0.00521
1.33842	0.1008	0.0935	0.0073
1.33989	0.09434	0.08884	0.0055
1.34137	0.08961	0.08369	0.00592
1.34285	0.08491	0.07826	0.00665
1.34432	0.07876	0.07274	0.00602
1.3458	0.07127	0.06734	0.00394
1.34728	0.0664	0.06218	0.00422
1.34877	0.06228	0.0574	0.00489
1.35025	0.05878	0.05306	0.00573
1.35174	0.05145	0.0492	0.00224
1.35322	0.04874	0.04585	0.00289
1.35471	0.04514	0.04298	0.00216
1.3562	0.04357	0.04058	0.003
1.3577	0.04036	0.03859	0.00178
1.35919	0.03909	0.03696	0.00213
1.36069	0.03617	0.03566	0.0005127
1.36218	0.03658	0.03462	0.00196
1.36368	0.0348	0.0338	0.0009923
1.36518	0.033	0.03316	-0.0001639
1.36669	0.03381	0.03266	0.00115
1.36819	0.03262	0.03228	0.0003428
1.36969	0.02792	0.03198	-0.00406
1.3712	0.02946	0.03174	-0.00229
1.37271	0.02771	0.03156	-0.00385
1.37422	0.02772	0.03142	-0.00369
1.37573	0.03021	0.0313	-0.0011
1.37725	0.02938	0.03121	-0.00183
1.37877	0.02945	0.03114	-0.00169
1.38028	0.03011	0.03108	-0.0009652
1.3818	0.0294	0.03103	-0.00163
1.38332	0.02947	0.03099	-0.00152
1.38484	0.02888	0.03096	-0.00207
1.38637	0.02876	0.03093	-0.00217
1.38789	0.02766	0.0309	-0.00323
1.38942	0.03003	0.03087	-0.0008429
1.39095	0.02798	0.03085	-0.00287
1.39248	0.02882	0.03083	-0.00201
1.39401	0.02669	0.03081	-0.00412
1.39554	0.02896	0.03078	-0.00182
1.39708	0.02776	0.03076	-0.003
1.39862	0.02892	0.03073	-0.00181
1.40016	0.02951	0.0307	-0.00119
1.4017	0.02749	0.03067	-0.00318
1.40324	0.02857	0.03064	-0.00207
1.40479	0.02966	0.03061	-0.0009482
1.40633	0.02574	0.03057	-0.00483
1.40788	0.02862	0.03054	-0.00192
1.40943	0.02878	0.0305	-0.00173
1.41098	0.02958	0.03047	-0.0008902
1.41253	0.0303	0.03044	-0.0001375
1.41408	0.02763	0.03041	-0.00278
1.41564	0.02809	0.03038	-0.00229
1.4172	0.02882	0.03035	-0.00153
1.41876	0.02887	0.03032	-0.00146
1.42032	0.02712	0.0303	-0.00317
1.42188	0.02789	0.03028	-0.00239
1.42344	0.02914	0.03026	-0.00111
1.42501	0.02706	0.03024	-0.00318
1.42658	0.02708	0.03022	-0.00315
1.42815	0.02832	0.03021	-0.00189
1.42972	0.02864	0.03019	-0.00155
1.4313	0.02731	0.03018	-0.00286
1.43287	0.02811	0.03017	-0.00206
1.43445	0.02777	0.03016	-0.00239
1.43602	0.02638	0.03015	-0.00376
1.4376	0.02748	0.03014	-0.00265
1.43919	0.02888	0.03013	-0.00125
1.44077	0.02771	0.03013	-0.00241
1.44235	0.02769	0.03012	-0.00244
1.44394	0.02843	0.03012	-0.0017
1.44553	0.02742	0.03013	-0.00271
1.44712	0.02778	0.03014	-0.00236
1.44871	0.02795	0.03015	-0.00221
1.4503	0.02568	0.03018	-0.0045
1.4519	0.0252	0.03021	-0.00501
1.4535	0.0268	0.03026	-0.00346
1.4551	0.02935	0.03032	-0.0009754
1.4567	0.02842	0.03041	-0.002
1.4583	0.03212	0.03053	0.0016
1.45991	0.02882	0.03068	-0.00185
1.46151	0.02842	0.03087	-0.00245
1.46312	0.03086	0.03111	-0.000252
1.46473	0.02949	0.03141	-0.00192
1.46634	0.02904	0.03177	-0.00274
1.46796	0.02998	0.03221	-0.00223
1.46957	0.03236	0.03272	-0.0003655
1.47119	0.03135	0.03332	-0.00196
1.4728	0.03109	0.03399	-0.0029
1.47442	0.03338	0.03475	-0.00137
1.47605	0.03513	0.03558	-0.000451
1.47767	0.03761	0.03647	0.00115
1.47929	0.03866	0.0374	0.00126
1.48092	0.03699	0.03835	-0.00136
1.48255	0.03799	0.0393	-0.00131
1.48418	0.04012	0.04022	-9.64e-05
1.48582	0.04036	0.04107	-0.0007033
1.48745	0.04159	0.04182	-0.000238
1.48909	0.04163	0.04246	-0.0008227
1.49073	0.04137	0.04294	-0.00157
1.49237	0.04391	0.04324	0.0006615
1.49401	0.04437	0.04336	0.00101
1.49565	0.04509	0.04328	0.00181
1.49729	0.04511	0.043	0.00211
1.49894	0.04462	0.04254	0.00208
1.50059	0.04387	0.04191	0.00196
1.50224	0.04328	0.04115	0.00214
1.5039	0.04173	0.04028	0.00145
1.50555	0.04024	0.03936	0.0008732
1.50721	0.03885	0.03842	0.000427
1.50886	0.0391	0.03751	0.00159
1.51052	0.03766	0.03665	0.00101
1.51218	0.03522	0.03589	-0.0006788
1.51385	0.03608	0.03527	0.0008198
1.51551	0.03692	0.0348	0.00213
1.51718	0.03533	0.03452	0.0008036
1.51885	0.0348	0.03447	0.0003231
1.52052	0.03471	0.03469	1.33e-05
1.52219	0.03595	0.03522	0.0007272
1.52387	0.037	0.0361	0.0008993
1.52554	0.0361	0.0374	-0.00131
1.52722	0.03805	0.03919	-0.00114
1.5289	0.04099	0.04153	-0.0005451
1.53058	0.04441	0.0445	-9.77e-05
1.53227	0.04823	0.04818	4.46e-05
1.53395	0.05102	0.05264	-0.00162
1.53564	0.05403	0.05793	-0.0039
1.53733	0.06027	0.0641	-0.00383
1.53902	0.06712	0.07114	-0.00402
1.54071	0.07363	0.07903	-0.0054
1.54241	0.08263	0.08769	-0.00507
1.5441	0.09392	0.09702	-0.0031
1.5458	0.10581	0.10683	-0.00102
1.5475	0.11782	0.11691	0.000911
1.5492	0.12944	0.127	0.00244
1.55091	0.13913	0.13679	0.00234
1.55262	0.15294	0.14598	0.00696
1.55432	0.16389	0.15423	0.00966
1.55603	0.1708	0.16122	0.00958
1.55774	0.17883	0.16668	0.01215
1.55946	0.18317	0.17035	0.01282
1.56117	0.18379	0.17206	0.01174
1.56289	0.18001	0.17166	0.00835
1.56461	0.17687	0.16918	0.00769
1.56633	0.17113	0.16467	0.00645
1.56805	0.16472	0.15833	0.00639
1.56978	0.15776	0.1504	0.00736
1.5715	0.1477	0.14123	0.00647
1.57323	0.13756	0.13119	0.00637
1.57496	0.12736	0.12067	0.00668
1.57669	0.1172	0.11003	0.00717
1.57843	0.10412	0.09958	0.00454
1.58016	0.09273	0.08962	0.00311
1.5819	0.08369	0.08034	0.00335
1.58364	0.07784	0.07189	0.00595
1.58538	0.06993	0.06436	0.00556
1.58713	0.06134	0.05779	0.00355
1.58887	0.05374	0.05216	0.00158
1.59062	0.04912	0.04742	0.0017
1.59237	0.04634	0.04351	0.00283
1.59412	0.04229	0.04033	0.00196
1.59587	0.03931	0.03778	0.00153
1.59763	0.03677	0.03577	0.001
1.59939	0.03452	0.03421	0.0003132
1.60114	0.0331	0.03301	9.66e-05
1.60291	0.03437	0.03209	0.00228
1.60467	0.03359	0.03139	0.0022
1.60643	0.03186	0.03087	0.0009949
1.6082	0.0319	0.03047	0.00143
1.60997	0.03136	0.03017	0.00119
1.61174	0.0302	0.02994	0.0002658
1.61351	0.02923	0.02975	-0.0005262
1.61529	0.02918	0.0296	-0.0004291
1.61706	0.02828	0.02948	-0.0012
1.61884	0.02861	0.02938	-0.0007678
1.62062	0.02975	0.02929	0.0004582
1.6224	0.02978	0.02921	0.0005663
1.62419	0.02827	0.02914	-0.0008744
1.62597	0.02728	0.02908	-0.0018
1.62776	0.02863	0.02902	-0.0003922
1.62955	0.03103	0.02897	0.00207
1.63134	0.03001	0.02892	0.00109
1.63314	0.0292	0.02887	0.0003263
1.63493	0.02846	0.02883	-0.0003654
1.63673	0.02845	0.02878	-0.0003328
1.63853	0.02797	0.02875	-0.0007775
1.64033	0.02703	0.02871	-0.00168
1.64213	0.02902	0.02868	0.0003348
1.64394	0.02872	0.02866	6.31e-05
1.64575	0.02947	0.02863	0.0008394
1.64756	0.03048	0.02862	0.00186
1.64937	0.02989	0.02861	0.00128
1.65118	0.0304	0.02862	0.00179
1.653	0.02954	0.02863	0.0009034
1.65482	0.02827	0.02866	-0.00039
1.65664	0.02933	0.02872	0.0006165
1.65846	0.02862	0.02879	-0.000176
1.66028	0.03054	0.0289	0.00164
1.66211	0.03143	0.02905	0.00238
1.66394	0.03228	0.02924	0.00303
1.66577	0.03086	0.02948	0.00138
1.6676	0.03075	0.02979	0.0009624
1.66943	0.02943	0.03016	-0.0007299
1.67126	0.03256	0.0306	0.00196
1.6731	0.03224	0.03112	0.00112
1.67494	0.03352	0.03172	0.0018
1.67679	0.03348	0.0324	0.00109
1.67863	0.03363	0.03315	0.0004786
1.68048	0.03532	0.03397	0.00135
1.68232	0.03619	0.03484	0.00134
1.68417	0.03709	0.03575	0.00134
1.68602	0.03843	0.03668	0.00175
1.68788	0.03951	0.03759	0.00192
1.68973	0.04312	0.03847	0.00466
1.69159	0.0424	0.03928	0.00313
1.69345	0.04375	0.03999	0.00376
1.69531	0.04467	0.04058	0.00409
1.69718	0.0457	0.04102	0.00467
1.69904	0.04659	0.0413	0.00529
1.70091	0.04481	0.04139	0.00342
1.70278	0.04526	0.04128	0.00398
1.70465	0.0447	0.04099	0.0037
1.70653	0.04454	0.04052	0.00402
1.7084	0.04626	0.03988	0.00638
1.71028	0.04543	0.03911	0.00632
1.71216	0.04294	0.03822	0.00471
1.71404	0.04316	0.03726	0.00589
1.71593	0.04181	0.03627	0.00555
1.71782	0.03961	0.03526	0.00435
1.71971	0.03847	0.03427	0.0042
1.7216	0.03615	0.03333	0.00283
1.72349	0.03396	0.03245	0.00151
1.72538	0.03559	0.03164	0.00395
1.72728	0.0315	0.03092	0.000578
1.72918	0.03185	0.03029	0.00156
1.73108	0.03232	0.02974	0.00258
1.73298	0.03109	0.02927	0.00182
1.73489	0.03098	0.02889	0.00209
1.73679	0.02923	0.02856	0.0006627
1.7387	0.0317	0.0283	0.0034
1.74062	0.02941	0.02809	0.00132
1.74253	0.02875	0.02792	0.000831
1.74445	0.0279	0.02779	0.0001136
1.74636	0.02781	0.02768	0.0001248
1.74828	0.02701	0.0276	-0.0005892
1.75021	0.02675	0.02753	-0.0007787
1.75213	0.02702	0.02748	-0.0004615
1.75406	0.02955	0.02743	0.00212
1.75598	0.02628	0.02739	-0.00112
1.75791	0.02986	0.02736	0.0025
1.75985	0.02862	0.02733	0.00129
1.76178	0.0277	0.02731	0.0003896
1.76372	0.0271	0.02729	-0.0001862
1.76566	0.02721	0.02727	-5.73e-05
1.7676	0.02929	0.02725	0.00204
1.76954	0.02877	0.02723	0.00154
1.77149	0.02629	0.02722	-0.0009301
1.77343	0.02533	0.0272	-0.00187
1.77538	0.02621	0.02719	-0.0009803
1.77734	0.02684	0.02718	-0.000341
1.77929	0.02643	0.02717	-0.00074
1.78125	0.02822	0.02716	0.00106
1.7832	0.027	0.02715	-0.0001506
1.78516	0.02642	0.02715	-0.000726
1.78712	0.02407	0.02714	-0.00307
1.78909	0.02513	0.02714	-0.00201
1.79106	0.02769	0.02713	0.0005575
1.79302	0.0243	0.02712	-0.00283
1.795	0.02781	0.02712	0.0006903
1.79697	0.02816	0.02711	0.00105
1.79894	0.02564	0.0271	-0.00146
1.80092	0.02516	0.02709	-0.00193
1.8029	0.02612	0.02707	-0.0009483
1.80489	0.02651	0.02705	-0.000541
1.80687	0.02602	0.02703	-0.00102
1.80886	0.02675	0.02701	-0.0002586
1.81084	0.02634	0.02699	-0.0006457
1.81283	0.02599	0.02696	-0.0009732
1.81483	0.02785	0.02693	0.000915
1.81682	0.02553	0.0269	-0.00137
1.81881	0.02599	0.02687	-0.0008884
1.82082	0.02724	0.02684	0.0003954
1.82282	0.0258	0.02681	-0.00101
1.82482	0.02561	0.02678	-0.00118
1.82683	0.02477	0.02676	-0.00198
1.82884	0.02422	0.02673	-0.0025
1.83084	0.02595	0.0267	-0.0007455
1.83286	0.02563	0.02667	-0.00105
1.83487	0.027	0.02665	0.000351
1.83689	0.0241	0.02663	-0.00252
1.8389	0.02494	0.0266	-0.00167
1.84093	0.025	0.02658	-0.00158
1.84295	0.02521	0.02656	-0.00135
1.84498	0.02411	0.02654	-0.00243
1.84701	0.0272	0.02652	0.0006786
1.84903	0.02569	0.0265	-0.0008195
1.85107	0.02526	0.02649	-0.00123
1.8531	0.0254	0.02647	-0.00107
1.85514	0.02702	0.02645	0.0005681
1.85718	0.02451	0.02644	-0.00192
1.85922	0.02398	0.02642	-0.00243
1.86126	0.02549	0.0264	-0.0009147
1.86331	0.02352	0.02639	-0.00286
1.86535	0.02469	0.02637	-0.00167
1.86741	0.02467	0.02635	-0.00169
1.86946	0.02542	0.02634	-0.0009196
1.87151	0.02585	0.02632	-0.000476
1.87357	0.02576	0.0263	-0.0005422
1.87563	0.02467	0.02629	-0.00161
1.87769	0.02563	0.02627	-0.0006466
1.87975	0.02336	0.02626	-0.0029
1.88182	0.02505	0.02624	-0.00119
1.88389	0.0255	0.02623	-0.0007212
1.88596	0.02635	0.02621	0.0001448
1.88803	0.02642	0.02619	0.0002268
1.89011	0.02596	0.02618	-0.0002135
1.89218	0.02401	0.02616	-0.00215
1.89426	0.02485	0.02615	-0.00129
1.89634	0.02396	0.02613	-0.00217
1.89843	0.02406	0.02611	-0.00205
1.90051	0.02471	0.0261	-0.00139
1.9026	0.02603	0.02608	-5.24e-05
1.90469	0.02407	0.02607	-0.002
1.90679	0.02546	0.02605	-0.0005872
1.90888	0.02302	0.02604	-0.00301
1.91098	0.02412	0.02602	-0.0019
1.91308	0.02328	0.02601	-0.00273
1.91518	0.02373	0.02599	-0.00226
1.91728	0.02197	0.02597	-0.004
1.91939	0.02333	0.02596	-0.00263
1.9215	0.02575	0.02594	-0.0001945
1.92361	0.02619	0.02593	0.000264
1.92573	0.02623	0.02591	0.0003164
1.92784	0.02467	0.0259	-0.00123
1.92996	0.02354	0.02588	-0.00234
1.93208	0.02358	0.02587	-0.00229
1.9342	0.02459	0.02585	-0.00126
1.93633	0.0229	0.02584	-0.00294
1.93846	0.0239	0.02582	-0.00192
1.94059	0.02358	0.02581	-0.00223
1.94272	0.02326	0.02579	-0.00253
1.94486	0.02444	0.02578	-0.00133
1.94699	0.02461	0.02576	-0.00115
1.94913	0.02395	0.02575	-0.0018
1.95128	0.02466	0.02574	-0.00108
1.95342	0.02259	0.02572	-0.00313
1.95556	0.02368	0.02571	-0.00203
1.95771	0.02393	0.0257	-0.00176
1.95986	0.02568	0.02568	-5.6e-06
1.96202	0.0248	0.02567	-0.0008752
1.96417	0.02437	0.02566	-0.00129
1.96633	0.02587	0.02565	0.0002147
1.96849	0.02538	0.02565	-0.0002644
1.97066	0.02425	0.02565	-0.00139
1.97282	0.02408	0.02565	-0.00156
1.97499	0.02414	0.02565	-0.00151
1.97716	0.02509	0.02566	-0.0005707
1.97933	0.02523	0.02568	-0.0004475
1.98151	0.02508	0.0257	-0.0006171
1.98369	0.02465	0.02573	-0.00109
1.98586	0.02532	0.02578	-0.0004591
1.98804	0.02463	0.02583	-0.0012
1.99023	0.02508	0.0259	-0.0008168
1.99242	0.02548	0.02598	-0.0005021
1.99461	0.02471	0.02607	-0.00136
1.9968	0.02653	0.02618	0.0003564
1.99899	0.02821	0.0263	0.00191
2.00119	0.02822	0.02643	0.00179
2.00338	0.02889	0.02657	0.00232
2.00559	0.02852	0.02672	0.0018
2.00779	0.02844	0.02688	0.00156
2.01	0.02906	0.02703	0.00203
2.0122	0.02973	0.02719	0.00254
2.01442	0.03153	0.02733	0.00421
2.01663	0.03187	0.02746	0.00441
2.01884	0.03076	0.02757	0.00319
2.02106	0.03045	0.02766	0.00279
2.02328	0.03052	0.02773	0.0028
2.0255	0.03206	0.02776	0.00429
2.02773	0.03238	0.02777	0.00462
2.02996	0.03093	0.02774	0.00319
2.03219	0.03202	0.02767	0.00435
2.03442	0.03307	0.02758	0.00548
2.03666	0.03231	0.02746	0.00485
2.03889	0.03132	0.02732	0.004
2.04114	0.03072	0.02716	0.00356
2.04337	0.02973	0.02698	0.00275
2.04562	0.02827	0.0268	0.00147
2.04787	0.02782	0.02661	0.00121
2.05012	0.02713	0.02643	0.0007052
2.05237	0.02608	0.02625	-0.0001713
2.05462	0.02604	0.02608	-3.71e-05
2.05688	0.0269	0.02592	0.0009776
2.05914	0.02616	0.02578	0.000382
2.0614	0.02284	0.02565	-0.00282
2.06367	0.02249	0.02554	-0.00305
2.06593	0.02376	0.02545	-0.00168
2.0682	0.02381	0.02536	-0.00156
2.07047	0.02438	0.0253	-0.0009167
2.07275	0.02383	0.02524	-0.00141
2.07503	0.02258	0.02519	-0.00261
2.07731	0.02174	0.02515	-0.00341
2.07959	0.02116	0.02512	-0.00396
2.08187	0.0216	0.0251	-0.0035
2.08416	0.02303	0.02508	-0.00205
2.08645	0.02287	0.02507	-0.0022
2.08874	0.02253	0.02506	-0.00252
2.09104	0.02305	0.02505	-0.002
2.09333	0.02313	0.02504	-0.00192
2.09563	0.02252	0.02504	-0.00252
2.09793	0.02161	0.02504	-0.00343
2.10024	0.02096	0.02504	-0.00408
2.10255	0.02086	0.02505	-0.00419
2.10486	0.02168	0.02505	-0.00337
2.10716	0.02238	0.02506	-0.00268
2.10948	0.02262	0.02507	-0.00246
2.1118	0.02269	0.02509	-0.0024
2.11412	0.02344	0.02511	-0.00167
2.11644	0.0218	0.02513	-0.00333
2.11876	0.02195	0.02517	-0.00322
2.12109	0.02242	0.02521	-0.0028
2.12342	0.02221	0.02527	-0.00306
2.12575	0.02291	0.02535	-0.00244
2.12809	0.02355	0.02546	-0.00192
2.13043	0.02318	0.02561	-0.00244
2.13276	0.02346	0.02581	-0.00236
2.13511	0.0243	0.02608	-0.00178
2.13745	0.02354	0.02644	-0.00291
2.1398	0.02487	0.02693	-0.00205
2.14215	0.02667	0.02756	-0.0008974
2.14451	0.02623	0.0284	-0.00217
2.14686	0.02806	0.02949	-0.00143
2.14921	0.03207	0.03089	0.00119
2.15158	0.03406	0.03267	0.0014
2.15394	0.03427	0.03491	-0.0006364
2.15631	0.03687	0.0377	-0.0008378
2.15867	0.03919	0.04114	-0.00195
2.16105	0.03971	0.04531	-0.00559
2.16342	0.04478	0.0503	-0.00552
2.16579	0.05099	0.0562	-0.00522
2.16817	0.05737	0.06309	-0.00572
2.17055	0.06338	0.071	-0.00762
2.17294	0.0691	0.07995	-0.01084
2.17532	0.07767	0.08992	-0.01225
2.17771	0.08867	0.10087	-0.01219
2.18011	0.10054	0.11267	-0.01213
2.1825	0.11007	0.12516	-0.01509
2.1849	0.12416	0.13813	-0.01397
2.1873	0.13926	0.15133	-0.01207
2.1897	0.15619	0.16446	-0.00827
2.1921	0.16996	0.17716	-0.0072
2.19451	0.18404	0.18907	-0.00503
2.19692	0.19866	0.19985	-0.00119
2.19933	0.20615	0.20915	-0.003
2.20175	0.21611	0.21665	-0.000548
2.20417	0.21966	0.22206	-0.0024
2.20659	0.22065	0.22517	-0.00452
2.20901	0.22327	0.22584	-0.00257
2.21144	0.21941	0.22401	-0.00461
2.21386	0.21403	0.2197	-0.00567
2.2163	0.20506	0.21305	-0.00798
2.21873	0.19791	0.20432	-0.00641
2.22116	0.18344	0.19378	-0.01034
2.22361	0.1736	0.18182	-0.00822
2.22605	0.15595	0.16886	-0.01291
2.22849	0.14431	0.15528	-0.01097
2.23094	0.12992	0.14148	-0.01157
2.23339	0.11534	0.12784	-0.01251
2.23584	0.10476	0.11465	-0.00989
2.2383	0.09213	0.10216	-0.01003
2.24075	0.08267	0.09059	-0.00791
2.24322	0.07385	0.08005	-0.00621
2.24568	0.06562	0.07063	-0.00501
2.24815	0.05998	0.06235	-0.00237
2.25061	0.05342	0.05519	-0.00177
2.25309	0.04818	0.04909	-0.0009115
2.25556	0.0429	0.04398	-0.00108
2.25803	0.03829	0.03976	-0.00146
2.26051	0.03747	0.03631	0.00116
2.263	0.03402	0.03354	0.0004774
2.26548	0.03111	0.03134	-0.0002292
2.26797	0.02807	0.02962	-0.00155
2.27046	0.02707	0.02827	-0.0012
2.27295	0.02802	0.02725	0.0007708
2.27545	0.02487	0.02646	-0.00159
2.27794	0.02793	0.02585	0.00208
2.28045	0.02695	0.02539	0.00156
2.28295	0.02478	0.02503	-0.0002512
2.28546	0.02351	0.02476	-0.00126
2.28796	0.02327	0.02455	-0.00128
2.29048	0.02565	0.02438	0.00127
2.293	0.02555	0.02424	0.00131
2.29551	0.02439	0.02413	0.00026
2.29803	0.02491	0.02403	0.0008832
2.30056	0.02149	0.02395	-0.00245
2.30309	0.02119	0.02387	-0.00268
2.30561	0.02355	0.0238	-0.0002493
2.30814	0.02401	0.02374	0.0002741
2.31067	0.02234	0.02368	-0.00134
2.31322	0.02232	0.02362	-0.00131
2.31575	0.02257	0.02357	-0.001
2.3183	0.02286	0.02352	-0.0006573
2.32084	0.02057	0.02347	-0.0029
2.32339	0.02106	0.02343	-0.00236
2.32594	0.02348	0.02338	9.79e-05
2.32849	0.02515	0.02334	0.00181
2.33105	0.0217	0.0233	-0.0016
2.33361	0.02116	0.02327	-0.00211
2.33617	0.02183	0.02323	-0.0014
2.33874	0.02269	0.02319	-0.0005008
2.3413	0.02265	0.02316	-0.000514
2.34388	0.02346	0.02313	0.0003343
2.34645	0.02254	0.0231	-0.0005553
2.34902	0.02305	0.02306	-1.94e-05
2.35161	0.02435	0.02304	0.00132
2.35419	0.02188	0.02301	-0.00112
2.35677	0.02475	0.02298	0.00178
2.35936	0.02254	0.02295	-0.0004107
2.36195	0.02367	0.02293	0.0007484
2.36454	0.02353	0.0229	0.0006251
2.36714	0.02342	0.02288	0.0005405
2.36973	0.02363	0.02285	0.0007802
2.37234	0.02398	0.02283	0.00115
2.37494	0.0245	0.02281	0.00169
2.37754	0.02584	0.02278	0.00305
2.38016	0.02241	0.02276	-0.0003531
2.38277	0.02133	0.02274	-0.00141
2.38539	0.02129	0.02272	-0.00143
2.388	0.02217	0.0227	-0.0005383
2.39063	0.02254	0.02269	-0.0001452
2.39325	0.02305	0.02267	0.0003778
2.39588	0.02331	0.02265	0.0006565
2.39851	0.02176	0.02264	-0.0008767
2.40114	0.02234	0.02262	-0.0002844
2.40378	0.02302	0.02261	0.0004113
2.40641	0.02393	0.02259	0.00133
2.40906	0.02154	0.02258	-0.00104
2.4117	0.02278	0.02257	0.0002088
2.41434	0.02433	0.02256	0.00177
2.417	0.02554	0.02255	0.00299
2.41965	0.02322	0.02254	0.0006852
2.4223	0.02541	0.02253	0.00288
2.42497	0.02436	0.02252	0.00183
2.42763	0.02467	0.02252	0.00215
2.43029	0.02387	0.02252	0.00136
2.43296	0.02571	0.02252	0.0032
2.43563	0.02418	0.02252	0.00166
2.4383	0.02297	0.02253	0.0004425
2.44098	0.02303	0.02254	0.0004934
2.44366	0.02435	0.02256	0.00179
2.44634	0.02453	0.02259	0.00194
2.44902	0.02291	0.02264	0.000276
2.45172	0.02098	0.0227	-0.00172
2.45441	0.02316	0.02279	0.0003667
2.4571	0.02353	0.02292	0.0006092
2.4598	0.02643	0.02309	0.00334
2.4625	0.02505	0.02332	0.00173
2.4652	0.02482	0.02363	0.00119
2.4679	0.02582	0.02405	0.00177
2.47061	0.02705	0.02459	0.00245
2.47332	0.0261	0.02531	0.0007964
2.47604	0.02652	0.02623	0.0002906
2.47876	0.03063	0.02742	0.00321
2.48148	0.03267	0.02892	0.00375
2.4842	0.03461	0.0308	0.00381
2.48693	0.03358	0.03313	0.0004446
2.48966	0.03524	0.03599	-0.0007446
2.49239	0.03826	0.03944	-0.00119
2.49513	0.04331	0.04358	-0.00027
2.49787	0.0451	0.04846	-0.00336
2.5006	0.04974	0.05415	-0.00441
2.50335	0.05671	0.06069	-0.00398
2.5061	0.05985	0.06812	-0.00827
2.50885	0.06874	0.07643	-0.00769
2.5116	0.07773	0.0856	-0.00787
2.51436	0.08629	0.09555	-0.00925
2.51712	0.09839	0.10617	-0.00778
2.51988	0.10952	0.11733	-0.00781
2.52265	0.12316	0.12884	-0.00568
2.52542	0.13588	0.14045	-0.00457
2.52818	0.15133	0.15193	-0.000608
2.53096	0.16622	0.16301	0.00322
2.53374	0.18119	0.17337	0.00782
2.53652	0.19196	0.18274	0.00922
2.5393	0.20056	0.19082	0.00974
2.54209	0.20924	0.19735	0.0119
2.54488	0.21428	0.20213	0.01214
2.54767	0.21647	0.20495	0.01152
2.55046	0.21689	0.20569	0.0112
2.55327	0.21582	0.20433	0.01149
2.55606	0.21043	0.20088	0.00955
2.55887	0.20095	0.19545	0.0055
2.56168	0.19021	0.1882	0.00201
2.56449	0.18062	0.17937	0.00125
2.5673	0.16585	0.16925	-0.00341
2.57013	0.15062	0.15817	-0.00755
2.57295	0.13883	0.14644	-0.00761
2.57576	0.12969	0.13437	-0.00468
2.5786	0.11723	0.1223	-0.00508
2.58142	0.10348	0.1105	-0.00702
2.58425	0.09129	0.09919	-0.0079
2.58709	0.08334	0.08858	-0.00524
2.58993	0.07444	0.07878	-0.00434
2.59277	0.06608	0.06992	-0.00384
2.59562	0.06146	0.06203	-0.0005663
2.59846	0.05561	0.05513	0.0004875
2.60131	0.04928	0.04919	8.95e-05
2.60417	0.04394	0.04419	-0.0002512
2.60702	0.0412	0.04005	0.00115
2.60988	0.04106	0.0367	0.00437
2.61275	0.03846	0.03405	0.00441
2.61562	0.03508	0.03202	0.00306
2.61848	0.03346	0.03054	0.00292
2.62136	0.0344	0.02952	0.00488
2.62424	0.03426	0.02887	0.00539
2.62711	0.03411	0.02853	0.00558
2.62999	0.03601	0.02845	0.00756
2.63288	0.03527	0.02856	0.00671
2.63577	0.03495	0.02883	0.00613
2.63866	0.03615	0.0292	0.00695
2.64156	0.03742	0.02963	0.00778
2.64446	0.03858	0.0301	0.00848
2.64736	0.04057	0.03057	0.01001
2.65026	0.04203	0.031	0.01103
2.65317	0.04091	0.03138	0.00952
2.65609	0.04096	0.03169	0.00927
2.659	0.04116	0.0319	0.00925
2.66192	0.03934	0.03201	0.00732
2.66483	0.03952	0.032	0.00751
2.66776	0.04033	0.03187	0.00845
2.67068	0.04021	0.03163	0.00859
2.67362	0.04127	0.03126	0.01001
2.67654	0.0393	0.03079	0.00851
2.67949	0.03656	0.03023	0.00634
2.68243	0.03663	0.02958	0.00705
2.68536	0.03636	0.02888	0.00748
2.68832	0.03491	0.02814	0.00677
2.69126	0.03421	0.02738	0.00684
2.69422	0.03315	0.02661	0.00654
2.69717	0.03107	0.02586	0.00521
2.70012	0.0314	0.02513	0.00628
2.70308	0.03092	0.02444	0.00648
2.70605	0.03014	0.0238	0.00634
2.70903	0.02786	0.02321	0.00465
2.712	0.02701	0.02268	0.00433
2.71498	0.02731	0.02221	0.0051
2.71795	0.0257	0.02179	0.00391
2.72094	0.02306	0.02143	0.00163
2.72392	0.02171	0.02112	0.0005885
2.7269	0.02407	0.02085	0.00322
2.7299	0.02284	0.02063	0.00221
2.73289	0.02216	0.02044	0.00171
2.73589	0.0216	0.02029	0.00131
2.73889	0.02179	0.02016	0.00163
2.74189	0.02178	0.02005	0.00173
2.7449	0.02013	0.01996	0.0001675
2.74791	0.02084	0.01988	0.0009621
2.75092	0.02104	0.01982	0.00122
2.75395	0.02042	0.01976	0.0006559
2.75697	0.01952	0.01971	-0.0001908
2.75998	0.01869	0.01967	-0.0009802
2.76302	0.02014	0.01963	0.0005142
2.76605	0.02018	0.01959	0.0005888
2.76908	0.01993	0.01956	0.0003768
2.77212	0.0203	0.01952	0.0007745
2.77516	0.01959	0.01949	0.0001006
2.7782	0.01885	0.01946	-0.000609
2.78125	0.0203	0.01943	0.0008643
2.7843	0.01983	0.0194	0.0004271
2.78736	0.01882	0.01937	-0.0005575
2.79041	0.01906	0.01934	-0.0002816
2.79347	0.01899	0.01932	-0.0003315
2.79654	0.01915	0.01929	-0.0001419
2.79961	0.02064	0.01926	0.00138
2.80268	0.0202	0.01923	0.0009683
2.80574	0.01855	0.01921	-0.0006553
2.80883	0.01966	0.01918	0.0004778
2.81191	0.02036	0.01915	0.00121
2.815	0.02035	0.01913	0.00122
2.81808	0.02043	0.0191	0.00133
2.82116	0.01923	0.01907	0.0001597
2.82426	0.01965	0.01905	0.0006038
2.82736	0.0194	0.01902	0.0003773
2.83047	0.02084	0.019	0.00184
2.83357	0.01893	0.01897	-3.76e-05
2.83668	0.01985	0.01895	0.000902
2.83978	0.01986	0.01892	0.0009417
2.8429	0.01799	0.01889	-0.0009093
2.84602	0.01731	0.01887	-0.00156
2.84914	0.01885	0.01884	8.2e-06
2.85226	0.01883	0.01882	9.5e-06
2.8554	0.0179	0.01879	-0.0008915
2.85853	0.01776	0.01877	-0.00101
2.86165	0.01923	0.01874	0.0004837
2.8648	0.01729	0.01872	-0.00143
2.86793	0.01724	0.01869	-0.00146
2.87108	0.01747	0.01867	-0.00119
2.87423	0.01868	0.01864	3.54e-05
2.87738	0.01577	0.01862	-0.00285
2.88054	0.01677	0.0186	-0.00183
2.8837	0.01816	0.01857	-0.000409
2.88686	0.01963	0.01855	0.00108
2.89003	0.01628	0.01852	-0.00224
2.8932	0.01723	0.0185	-0.00127
2.89637	0.01571	0.01847	-0.00276
2.89954	0.01718	0.01845	-0.00127
2.90273	0.01869	0.01842	0.0002656
2.90591	0.01935	0.0184	0.0009508
2.9091	0.01741	0.01838	-0.000964
2.91228	0.01625	0.01835	-0.0021
2.91548	0.01913	0.01833	0.0008007
2.91868	0.0185	0.0183	0.0001913
2.92187	0.01787	0.01828	-0.0004139
2.92508	0.01683	0.01826	-0.00143
2.92828	0.01934	0.01823	0.00111
2.93149	0.01627	0.01821	-0.00193
2.93471	0.02092	0.01818	0.00273
2.93793	0.01591	0.01816	-0.00225
2.94115	0.01714	0.01814	-0.001
2.94438	0.01797	0.01811	-0.0001425
2.94761	0.01518	0.01809	-0.00291
2.95084	0.01962	0.01806	0.00156
2.95407	0.01743	0.01804	-0.0006105
2.95731	0.01844	0.01802	0.0004274
2.96055	0.01662	0.01799	-0.00138
2.96379	0.0147	0.01797	-0.00327
2.96706	0.02041	0.01795	0.00246
2.9703	0.01557	0.01792	-0.00236
2.97356	0.01465	0.0179	-0.00325
2.97683	0.01832	0.01787	0.0004479
2.98009	0.01758	0.01785	-0.00027
2.98336	0.0184	0.01783	0.0005776
2.98662	0.01969	0.0178	0.00188
2.9899	0.01875	0.01778	0.0009738
2.99318	0.01485	0.01776	-0.0029
2.99646	0.01916	0.01773	0.00143
2.99974	0.01763	0.01771	-7.59e-05
3.00303	0.0175	0.01769	-0.0001819
3.00632	0.01732	0.01766	-0.0003405
3.00962	0.01904	0.01764	0.00141
3.01291	0.01576	0.01762	-0.00185
3.01622	0.01695	0.01759	-0.0006445
3.01953	0.01745	0.01757	-0.0001233
3.02284	0.01902	0.01755	0.00147
3.02615	0.01855	0.01752	0.00103
3.02947	0.01682	0.0175	-0.0006777
3.03279	0.01693	0.01748	-0.0005477
3.03612	0.01733	0.01745	-0.0001255
3.03945	0.01939	0.01743	0.00196
3.04278	0.01758	0.01741	0.0001705
3.04611	0.01874	0.01739	0.00135
3.04945	0.01717	0.01737	-0.0001932
3.0528	0.01827	0.01735	0.0009195
3.05614	0.01658	0.01733	-0.0007476
3.05949	0.01939	0.01731	0.00209
3.06285	0.01805	0.01729	0.0007651
3.06621	0.01551	0.01727	-0.00176
3.06957	0.01706	0.01725	-0.0001893
3.07293	0.01798	0.01723	0.0007435
3.0763	0.01798	0.01721	0.000764
3.07968	0.01742	0.0172	0.0002179
3.08305	0.0171	0.01718	-8.1e-05
3.08642	0.0178	0.01716	0.0006346
3.08981	0.01751	0.01715	0.0003633
3.0932	0.01715	0.01713	1.29e-05
3.09658	0.01629	0.01712	-0.0008233
3.09998	0.01792	0.0171	0.0008181
3.10337	0.01751	0.01708	0.0004315
3.10678	0.01512	0.01707	-0.00194
3.11018	0.01639	0.01705	-0.0006524
3.1136	0.0179	0.01703	0.0008687
3.11701	0.01889	0.01701	0.00188
3.12042	0.0183	0.01699	0.00131
3.12385	0.01607	0.01696	-0.0008889
3.12727	0.01664	0.01694	-0.0002962
3.1307	0.01923	0.01692	0.00231
3.13413	0.01715	0.01689	0.0002593
3.13756	0.01777	0.01686	0.0009063
3.14101	0.01628	0.01683	-0.0005517
3.14445	0.01907	0.0168	0.00227
3.14789	0.01746	0.01678	0.0006859
3.15135	0.01551	0.01675	-0.00123
3.1548	0.01687	0.01671	0.0001604
3.15825	0.01864	0.01668	0.00195
3.16172	0.01755	0.01665	0.0008995
3.16519	0.01665	0.01662	3e-05
3.16865	0.01706	0.01659	0.0004632
3.17212	0.01805	0.01656	0.00149
3.1756	0.01564	0.01653	-0.0008915
3.17907	0.01649	0.0165	-1.19e-05
3.18257	0.0172	0.01648	0.0007274
3.18605	0.0167	0.01645	0.0002501
3.18955	0.01657	0.01642	0.000152
3.19305	0.0162	0.01639	-0.0001931
3.19654	0.01648	0.01637	0.0001135
3.20004	0.01559	0.01634	-0.0007544
3.20355	0.01726	0.01632	0.0009429
3.20706	0.017	0.01629	0.000703
3.21057	0.01547	0.01627	-0.0007983
3.21409	0.01474	0.01624	-0.0015
3.21761	0.01422	0.01622	-0.002
3.22114	0.01649	0.0162	0.0002972
3.22468	0.01704	0.01617	0.0008678
3.22821	0.01622	0.01615	7.43e-05
3.23174	0.01784	0.01613	0.00171
3.23529	0.01805	0.0161	0.00194
3.23884	0.0161	0.01608	2.43e-05
3.24238	0.01759	0.01606	0.00153
3.24593	0.01733	0.01603	0.0013
3.24949	0.0183	0.01601	0.00229
3.25306	0.01763	0.01599	0.00164
3.25662	0.01541	0.01597	-0.0005541
3.26018	0.01626	0.01594	0.0003171
3.26376	0.01639	0.01592	0.0004707
3.26734	0.01508	0.0159	-0.0008136
3.27091	0.01519	0.01587	-0.0006834
3.2745	0.01527	0.01585	-0.0005777
3.27809	0.01507	0.01583	-0.0007598
3.28167	0.01539	0.01581	-0.0004193
3.28527	0.01554	0.01578	-0.0002453
3.28887	0.01547	0.01576	-0.0002884
3.29249	0.01554	0.01574	-0.0002017
3.29608	0.01585	0.01572	0.0001389
3.2997	0.01716	0.01569	0.00147
3.30331	0.01693	0.01567	0.00126
3.30694	0.01563	0.01565	-1.56e-05
3.31056	0.01639	0.01562	0.0007701
3.31418	0.01659	0.0156	0.0009839
3.31782	0.01647	0.01558	0.0008944
3.32145	0.01741	0.01556	0.00185
3.32509	0.01739	0.01553	0.00186
3.32873	0.01594	0.01551	0.0004259
3.33239	0.01627	0.01549	0.0007791
3.33603	0.01717	0.01547	0.0017
3.33969	0.01612	0.01545	0.0006734
3.34335	0.0152	0.01542	-0.000221
3.34702	0.01419	0.0154	-0.00121
3.35067	0.01529	0.01538	-8.49e-05
3.35434	0.01478	0.01536	-0.000577
3.35802	0.01292	0.01533	-0.00241
3.3617	0.0142	0.01531	-0.00111
3.36539	0.0156	0.01529	0.0003077
3.36907	0.01617	0.01527	0.0008988
3.37276	0.01532	0.01524	7.27e-05
3.37646	0.01416	0.01522	-0.00107
3.38016	0.0138	0.0152	-0.0014
3.38386	0.01425	0.01518	-0.0009322
3.38756	0.01489	0.01516	-0.0002613
3.39128	0.01648	0.01513	0.00134
3.395	0.01621	0.01511	0.00109
3.3987	0.0145	0.01509	-0.0005918
3.40244	0.01357	0.01507	-0.0015
3.40617	0.01525	0.01505	0.0002015
3.4099	0.01524	0.01502	0.0002193
3.41362	0.0164	0.015	0.00139
3.41737	0.01776	0.01498	0.00278
3.42111	0.01505	0.01496	8.9e-05
3.42486	0.01465	0.01494	-0.0002874
3.42862	0.01346	0.01491	-0.00145
3.43237	0.01303	0.01489	-0.00187
3.43614	0.01476	0.01487	-0.0001108
3.4399	0.01657	0.01485	0.00172
3.44365	0.01626	0.01483	0.00143
3.44743	0.01469	0.01481	-0.000115
3.45122	0.01593	0.01479	0.00114
3.455	0.0152	0.01476	0.0004364
3.45878	0.0154	0.01474	0.0006554
3.46257	0.01339	0.01472	-0.00133
3.46636	0.01433	0.0147	-0.0003667
3.47015	0.01652	0.01468	0.00184
3.47396	0.01497	0.01466	0.0003112
3.47775	0.01537	0.01464	0.000738
3.48157	0.0159	0.01461	0.00129
3.48539	0.01504	0.01459	0.0004462
3.4892	0.01346	0.01457	-0.00111
3.49303	0.01437	0.01455	-0.0001771
3.49686	0.01388	0.01453	-0.0006451
3.50067	0.01349	0.01451	-0.00102
3.50452	0.01361	0.01449	-0.0008734
3.50836	0.01452	0.01447	5.22e-05
3.5122	0.01516	0.01445	0.000712
3.51603	0.01391	0.01442	-0.0005171
3.51989	0.01534	0.0144	0.0009336
3.52374	0.01673	0.01438	0.00235
3.5276	0.01594	0.01436	0.00158
3.53147	0.01622	0.01434	0.00188
3.53534	0.0152	0.01432	0.0008778
3.5392	0.01563	0.0143	0.00132
3.5431	0.01402	0.01428	-0.0002646
3.54698	0.01393	0.01426	-0.0003311
3.55085	0.01448	0.01424	0.0002457
3.55474	0.01553	0.01422	0.00131
3.55863	0.01553	0.0142	0.00133
3.56252	0.01414	0.01418	-3.44e-05
3.56643	0.0164	0.01416	0.00224
3.57034	0.01574	0.01414	0.0016
3.57426	0.01429	0.01412	0.0001742
3.57816	0.01379	0.0141	-0.000312
3.58208	0.014	0.01408	-7.63e-05
3.58601	0.01382	0.01406	-0.0002338
3.58994	0.01179	0.01404	-0.00225
3.59386	0.01243	0.01402	-0.00159
3.59779	0.01416	0.014	0.0001609
3.60173	0.01189	0.01398	-0.00209
3.60568	0.01296	0.01396	-0.0009982
3.60964	0.01337	0.01394	-0.0005729
3.61358	0.01327	0.01392	-0.0006468
3.61753	0.01492	0.0139	0.00102
3.6215	0.01213	0.01388	-0.00175
3.62547	0.01591	0.01386	0.00205
3.62944	0.0111	0.01384	-0.00274
3.63341	0.01402	0.01382	0.0002004
3.63739	0.01419	0.0138	0.0003882
3.64137	0.01427	0.01378	0.0004882
3.64536	0.01211	0.01376	-0.00166
3.64934	0.01595	0.01375	0.0022
3.65335	0.01177	0.01373	-0.00195
3.65735	0.01419	0.01371	0.0004842
3.66136	0.01436	0.01369	0.0006756
3.66537	0.01319	0.01367	-0.0004828
3.66938	0.01449	0.01365	0.0008435
3.67339	0.01232	0.01363	-0.00131
3.67741	0.01324	0.01361	-0.0003726
3.68144	0.01354	0.01359	-5.78e-05
3.68548	0.01637	0.01358	0.00279
3.6895	0.01295	0.01356	-0.0006094
3.69356	0.01236	0.01354	-0.00118
3.6976	0.01293	0.01352	-0.0005901
3.70165	0.01347	0.0135	-2.87e-05
3.70569	0.01137	0.01349	-0.00211
3.70976	0.01191	0.01347	-0.00156
3.71382	0.0134	0.01345	-5.27e-05
3.71788	0.01429	0.01343	0.0008591
3.72196	0.01329	0.01341	-0.0001283
3.72602	0.01108	0.0134	-0.00232
3.73011	0.01314	0.01338	-0.0002396
3.73419	0.01333	0.01336	-2.96e-05
3.73828	0.01233	0.01334	-0.00101
3.74237	0.01148	0.01333	-0.00185
3.74646	0.0115	0.01331	-0.00181
3.75057	0.01298	0.01329	-0.0003122
3.75467	0.01124	0.01327	-0.00204
3.75879	0.01365	0.01326	0.000396
3.7629	0.01187	0.01324	-0.00137
3.76701	0.01288	0.01322	-0.000344
3.77115	0.01342	0.01321	0.0002094
3.77527	0.01121	0.01319	-0.00198
3.77941	0.01071	0.01317	-0.00247
3.78355	0.01238	0.01316	-0.0007771
3.78768	0.01125	0.01314	-0.00189
3.79184	0.01282	0.01312	-0.0002995
3.79598	0.01225	0.01311	-0.000858
3.80014	0.01173	0.01309	-0.00137
3.8043	0.01207	0.01308	-0.001
3.80845	0.01296	0.01306	-9.88e-05
3.81264	0.01366	0.01304	0.0006126
3.8168	0.01396	0.01303	0.0009312
3.82098	0.01232	0.01301	-0.0006896
3.82517	0.01229	0.013	-0.000712
3.82934	0.01461	0.01298	0.00162
3.83355	0.01391	0.01297	0.0009439
3.83774	0.01145	0.01295	-0.0015
3.84194	0.01189	0.01294	-0.00105
3.84615	0.01427	0.01292	0.00135
3.85034	0.01364	0.01291	0.0007327
3.85457	0.01376	0.01289	0.0008681
3.85879	0.01251	0.01288	-0.0003709
3.86301	0.01162	0.01286	-0.00124
3.86724	0.01215	0.01285	-0.0007
3.87148	0.01069	0.01283	-0.00214
3.87571	0.01198	0.01282	-0.0008367
3.87995	0.01181	0.0128	-0.0009952
3.88419	0.0124	0.01279	-0.0003867
3.88845	0.01216	0.01278	-0.0006146
3.89271	0.01253	0.01276	-0.0002296
3.89696	0.01238	0.01275	-0.00037
3.90124	0.01419	0.01274	0.00146
3.90551	0.014	0.01272	0.00128
3.90979	0.01297	0.01271	0.0002586
3.91405	0.01399	0.0127	0.00129
3.91835	0.01271	0.01268	3.12e-05
3.92263	0.01089	0.01267	-0.00178
3.92692	0.01163	0.01266	-0.00103
3.93122	0.01281	0.01264	0.000168
3.93553	0.01234	0.01263	-0.0002945
3.93982	0.01284	0.01262	0.0002166
3.94415	0.01458	0.01261	0.00197
3.94846	0.01368	0.01259	0.00109
3.95278	0.0118	0.01258	-0.0007806
3.95711	0.01244	0.01257	-0.0001281
3.96143	0.01308	0.01256	0.0005199
3.96578	0.01231	0.01255	-0.0002333
3.97012	0.01256	0.01254	2.78e-05
3.97446	0.01229	0.01252	-0.0002374
3.97881	0.01192	0.01251	-0.000596
3.98315	0.01225	0.0125	-0.0002502
3.98753	0.01271	0.01249	0.0002159
3.99188	0.01343	0.01248	0.0009459
3.99625	0.01232	0.01247	-0.000152
4.00063	0.01182	0.01246	-0.0006408
4.00499	0.0117	0.01245	-0.000748
4.00938	0.01103	0.01244	-0.00141
4.01376	0.01244	0.01243	1.49e-05
4.01815	0.01307	0.01242	0.0006472
4.02255	0.0131	0.01241	0.0006911
4.02696	0.01264	0.0124	0.0002406
4.03138	0.01179	0.01239	-0.0006028
4.03578	0.01237	0.01238	-8.4e-06
4.04019	0.01052	0.01237	-0.00185
4.04461	0.01012	0.01236	-0.00224
4.04904	0.01222	0.01235	-0.0001358
4.05346	0.01234	0.01235	-5.9e-06
4.05791	0.01255	0.01234	0.0002091
4.06234	0.01157	0.01233	-0.0007617
4.06679	0.01149	0.01232	-0.0008316
4.07124	0.01123	0.01231	-0.00108
4.0757	0.01188	0.0123	-0.0004236
4.08015	0.01234	0.0123	4.62e-05
4.08461	0.0126	0.01229	0.0003087
4.0891	0.01116	0.01228	-0.00112
4.09357	0.01154	0.01228	-0.0007368
4.09803	0.01015	0.01227	-0.00212
4.10253	0.00987	0.01226	-0.00239
4.10701	0.01145	0.01226	-0.0008079
4.11149	0.01043	0.01225	-0.00182
4.11599	0.00919	0.01224	-0.00305
4.1205	0.00952	0.01224	-0.00272
4.12502	0.00946	0.01223	-0.00277
4.12952	0.01041	0.01223	-0.00181
4.13406	0.0108	0.01222	-0.00142
4.13858	0.01066	0.01221	-0.00156
4.14311	0.0129	0.01221	0.0006868
4.14762	0.01187	0.0122	-0.0003301
4.15217	0.01201	0.0122	-0.0001914
4.1567	0.013	0.0122	0.0008019
4.16124	0.01378	0.01219	0.00159
4.1658	0.01205	0.01219	-0.000135
4.17036	0.00937	0.01218	-0.00281
4.17493	0.0101	0.01218	-0.00207
4.17948	0.01202	0.01218	-0.0001579
4.18408	0.01279	0.01217	0.0006189
4.18865	0.01149	0.01217	-0.0006768
4.19324	0.0122	0.01217	3.43e-05
4.1978	0.01432	0.01216	0.00216
4.20241	0.01005	0.01216	-0.00211
4.20699	0.01078	0.01216	-0.00138
4.21159	0.01037	0.01216	-0.00179
4.2162	0.01254	0.01216	0.0003858
4.22081	0.012	0.01215	-0.0001547
4.22544	0.01002	0.01215	-0.00213
4.23005	0.01086	0.01215	-0.00129
4.23469	0.01102	0.01215	-0.00113
4.23932	0.01	0.01215	-0.00215
4.24396	0.00928	0.01215	-0.00287
4.24858	0.01081	0.01215	-0.00134
4.25324	0.01104	0.01215	-0.00111
4.25788	0.00933	0.01215	-0.00282
4.26256	0.01186	0.01215	-0.000289
4.26722	0.01065	0.01215	-0.0015
4.27189	0.00837	0.01215	-0.00379
4.27654	0.01032	0.01216	-0.00184
4.28124	0.0128	0.01216	0.0006471
4.28591	0.0098	0.01216	-0.00236
4.29059	0.01106	0.01216	-0.0011
4.29528	0.01215	0.01216	-1.37e-05
4.29999	0.01379	0.01217	0.00162
4.3047	0.00883	0.01217	-0.00334
4.3094	0.011	0.01217	-0.00118
4.3141	0.00756	0.01218	-0.00461
4.31885	0.01353	0.01218	0.00135
4.32357	0.00872	0.01218	-0.00346
4.32828	0.01146	0.01219	-0.0007256
4.33302	0.00997	0.01219	-0.00222
4.33775	0.01061	0.0122	-0.00159
4.34249	0.01121	0.0122	-0.0009925
4.34726	0.01194	0.01221	-0.0002641
4.35199	0.01297	0.01221	0.000759
4.35676	0.01099	0.01222	-0.00123
4.36154	0.01194	0.01222	-0.0002844
4.36629	0.01169	0.01223	-0.0005445
4.37106	0.0131	0.01224	0.0008627
4.37584	0.01194	0.01225	-0.0003084
4.38063	0.01008	0.01225	-0.00217
4.38543	0.00992	0.01226	-0.00234
4.39021	0.01273	0.01227	0.0004635
4.39503	0.01101	0.01228	-0.00126
4.39984	0.01336	0.01228	0.00108
4.40465	0.01321	0.01229	0.0009123
4.40947	0.00959	0.0123	-0.00271
4.41427	0.01197	0.01231	-0.0003402
4.41911	0.0127	0.01232	0.0003794
4.42394	0.01407	0.01233	0.00174
4.42877	0.01294	0.01234	0.0005984
4.43361	0.01145	0.01235	-0.0009084
4.43847	0.01491	0.01236	0.00254
4.4433	0.01129	0.01238	-0.00108
4.44818	0.0098	0.01239	-0.00259
4.45303	0.01232	0.0124	-7.55e-05
4.4579	0.01074	0.01241	-0.00167
4.46277	0.01295	0.01243	0.000521
4.46766	0.01281	0.01244	0.0003718
4.47256	0.011	0.01245	-0.00145
4.47744	0.01237	0.01247	-9.6e-05
4.48232	0.01198	0.01248	-0.0005044
4.48722	0.01235	0.01249	-0.0001488
4.49213	0.01316	0.01251	0.0006556
4.49705	0.01214	0.01252	-0.0003848
4.50198	0.01369	0.01254	0.00115
4.50689	0.01414	0.01256	0.00158
4.51181	0.01284	0.01257	0.0002658
4.51674	0.01172	0.01259	-0.000867
4.52168	0.01203	0.01261	-0.0005805
4.52663	0.00982	0.01262	-0.00281
4.53159	0.01048	0.01264	-0.00216
4.53653	0.01065	0.01266	-0.00201
4.54148	0.01023	0.01268	-0.00245
4.54644	0.01276	0.0127	6.53e-05
4.55142	0.01099	0.01272	-0.00172
4.5564	0.01242	0.01274	-0.0003203
4.56136	0.01076	0.01276	-0.002
4.56637	0.01225	0.01278	-0.0005253
4.57135	0.01107	0.0128	-0.00173
4.57635	0.01128	0.01282	-0.00154
4.58135	0.01227	0.01284	-0.0005659
4.58637	0.01176	0.01286	-0.0011
4.59136	0.01232	0.01288	-0.0005665
4.5964	0.01183	0.01291	-0.00108
4.60141	0.01263	0.01293	-0.0002981
4.60644	0.01191	0.01296	-0.00105
4.61148	0.0119	0.01298	-0.00108
4.61653	0.01358	0.013	0.0005778
4.62159	0.01324	0.01303	0.0002158
4.62662	0.01152	0.01305	-0.00153
4.63167	0.01145	0.01308	-0.00164
4.63673	0.01312	0.01311	1.4e-05
4.6418	0.01176	0.01313	-0.00138
4.64688	0.01213	0.01316	-0.00103
4.65197	0.01205	0.01319	-0.00114
4.65704	0.01016	0.01322	-0.00305
4.66212	0.00892	0.01325	-0.00432
4.66725	0.01209	0.01327	-0.00119
4.67235	0.01336	0.0133	5.12e-05
4.67743	0.01106	0.01333	-0.00227
4.68255	0.01102	0.01337	-0.00235
4.68768	0.01157	0.0134	-0.00183
4.6928	0.01079	0.01343	-0.00263
4.69792	0.01125	0.01346	-0.00221
4.70305	0.01251	0.01349	-0.0009836
4.7082	0.01202	0.01353	-0.00151
4.71336	0.01162	0.01356	-0.00194
4.71849	0.01301	0.01359	-0.0005832
4.72363	0.01504	0.01363	0.00141
4.72882	0.01258	0.01366	-0.00108
4.73399	0.01036	0.0137	-0.00333
4.73917	0.01274	0.01373	-0.0009969
4.74432	0.01212	0.01377	-0.00165
4.74952	0.01076	0.01381	-0.00305
4.75469	0.01238	0.01385	-0.00146
4.75992	0.01274	0.01388	-0.00114
4.76511	0.0114	0.01392	-0.00252
4.77032	0.01206	0.01396	-0.0019
4.77551	0.0118	0.014	-0.00221
4.78074	0.01298	0.01404	-0.00107
4.78595	0.01574	0.01408	0.00166
4.7912	0.01306	0.01413	-0.00107
4.79643	0.01329	0.01417	-0.0008789
4.80168	0.01466	0.01421	0.0004405
4.80693	0.01344	0.01426	-0.000823
4.81216	0.01211	0.01431	-0.0022
4.81743	0.01462	0.01436	0.0002666
4.82268	0.01456	0.01441	0.0001533
4.82795	0.01298	0.01446	-0.00148
4.83322	0.01458	0.01452	5.84e-05
4.8385	0.01395	0.01458	-0.0006354
4.8438	0.01577	0.01465	0.00112
4.84911	0.01658	0.01472	0.00186
4.85439	0.01636	0.0148	0.00156
4.85969	0.01586	0.01489	0.0009648
4.86499	0.01714	0.01499	0.00214
4.87031	0.01476	0.01511	-0.0003495
4.87564	0.01592	0.01525	0.0006743
4.88098	0.01089	0.0154	-0.00451
4.88629	0.01504	0.01558	-0.0005424
4.89162	0.0164	0.01579	0.0006095
4.89699	0.02142	0.01604	0.00538
4.90234	0.01884	0.01633	0.00251
4.9077	0.02004	0.01667	0.00336
4.91304	0.01867	0.01707	0.0016
4.91842	0.0201	0.01754	0.00256
4.92378	0.0208	0.01808	0.00272
4.92915	0.02669	0.01871	0.00797
4.93457	0.02317	0.01944	0.00373
4.93996	0.02384	0.02028	0.00356
4.94533	0.0249	0.02125	0.00365
4.95074	0.02065	0.02235	-0.00169
4.95613	0.02874	0.02359	0.00515
4.96157	0.02908	0.02499	0.00409
4.96698	0.03131	0.02656	0.00475
4.97241	0.03125	0.0283	0.00296
4.97785	0.03471	0.03022	0.00449
4.98329	0.0366	0.03232	0.00429
4.98871	0.03743	0.0346	0.00283
4.99419	0.03776	0.03707	0.0006992
4.99963	0.04321	0.0397	0.0035
5.00509	0.04061	0.0425	-0.00189
5.01055	0.04572	0.04544	0.0002739
5.01603	0.05272	0.04851	0.00421
5.02149	0.05597	0.05167	0.0043
5.02699	0.05465	0.05491	-0.0002623
5.03247	0.05699	0.05818	-0.00119
5.03799	0.06451	0.06143	0.00307
5.04349	0.06555	0.06465	0.0009058
5.04897	0.07322	0.06777	0.00545
5.05449	0.07585	0.07076	0.00509
5.06003	0.07825	0.07356	0.00469
5.06553	0.08052	0.07614	0.00438
5.07109	0.08189	0.07845	0.00344
5.07662	0.08281	0.08046	0.00235
5.08217	0.0874	0.08212	0.00529
5.08772	0.0916	0.08339	0.00821
5.09325	0.09184	0.08427	0.00757
5.09883	0.08777	0.08474	0.00303
5.10438	0.08667	0.08478	0.00189
5.10998	0.08752	0.0844	0.00312
5.11556	0.08762	0.0836	0.00402
5.12115	0.0831	0.0824	0.0006996
5.12675	0.08098	0.08083	0.0001521
5.13231	0.07915	0.0789	0.0002527
5.13794	0.07867	0.07665	0.00202
5.14353	0.07403	0.07439	-0.0003566
5.14918	0.066	0.07163	-0.00563
5.1548	0.06801	0.06868	-0.0006728
5.16043	0.06477	0.06559	-0.0008285
5.16603	0.06209	0.06242	-0.0003258
5.17169	0.06098	0.0592	0.00177
5.17735	0.05313	0.056	-0.00287
5.18299	0.05108	0.05283	-0.00175
5.18864	0.04716	0.04974	-0.00258
5.1943	0.047	0.04676	0.0002344
5.19998	0.04426	0.04393	0.0003347
5.20566	0.03897	0.04125	-0.00228
5.21136	0.0393	0.03876	0.0005442
5.21703	0.02932	0.03646	-0.00714
5.22271	0.02875	0.03435	-0.0056
5.22845	0.03155	0.03245	-0.0008936
5.23416	0.02925	0.03074	-0.00149
5.23987	0.02887	0.02922	-0.0003469
5.24556	0.0289	0.02789	0.00101
5.2513	0.02505	0.02673	-0.00168
5.25706	0.02312	0.02574	-0.00262
5.26278	0.02793	0.02489	0.00304
5.26852	0.02276	0.02419	-0.00142
5.27427	0.01999	0.0236	-0.00362
5.28003	0.02232	0.02313	-0.0008124
5.28581	0.02229	0.02275	-0.000464
5.29155	0.01805	0.02246	-0.00441
5.29735	0.01862	0.02224	-0.00362
5.30312	0.01814	0.02208	-0.00394
5.30894	0.0184	0.02197	-0.00357
5.31473	0.01803	0.02191	-0.00388
5.32054	0.01649	0.02189	-0.0054
5.32631	0.01754	0.0219	-0.00436
5.33214	0.01923	0.02193	-0.0027
5.33794	0.01543	0.02198	-0.00656
5.3438	0.01414	0.02205	-0.00791
5.34962	0.01673	0.02214	-0.0054
5.35546	0.0198	0.02223	-0.00243
5.36131	0.01599	0.02233	-0.00635
5.36717	0.01393	0.02244	-0.00851
5.373	0.01447	0.02256	-0.00809
5.37889	0.01417	0.02268	-0.0085
5.38474	0.0146	0.0228	-0.0082
5.39061	0.01258	0.02293	-0.01035
5.39653	0.01086	0.02306	-0.0122
5.40238	0.01144	0.02319	-0.01175
5.40829	0.01359	0.02333	-0.00974
5.41421	0.01432	0.02346	-0.00915
5.42009	0.01099	0.0236	-0.01261
5.42603	0.01097	0.02374	-0.01277
5.43195	0.01424	0.02388	-0.00964
5.43787	0.01434	0.02402	-0.00968
5.44381	0.01498	0.02416	-0.00918
5.44975	0.01554	0.02431	-0.00877
5.45572	0.01522	0.02445	-0.00923
5.46164	0.01584	0.0246	-0.00876
