# Supplementary material for: Unlocking Li superionic conductivity in face-centred cubic oxides via face-sharing configurations
Source: Nat Mater. 2024 Feb 2;23(4):535–42. doi: 10.1038/s41563-024-01800-8 (PMC10990923; doi:10.1038/s41563-024-01800-8)
Supplement: Supplementary file 5 — AIMD simulation data. [file 41563_2024_1800_MOESM5_ESM.xlsx]

## Sheet: AIMD-diffusivity
s-phase	1000/T (1/K)	log D (cm2/s)	o-DRX	1000/T (1/K)	log D (cm2/s)
	1.25	-5.04621		1.25	-4.48823
	1.11	-4.86418		1.11	-4.49063
	1	-4.76679		1	-4.09333
	0.833	-4.44859		0.833	-3.74975
	0.667	-4.30719		0.667	-3.30079
	3.33333	-7.78903		3.33333	-9.14058
Note	The room temperature values were extrapolated by linear fitting.

## Sheet: AIMD-Nhop
s-phase	1000/T (1/K)	log Nhop	o-DRX	1000/T (1/K)	log Nhop
	1.25	4.99859		1.25	4.9048
	1.11	4.99954		1.11	4.92154
	1	4.98158		1	4.96406
	0.833	5.06293		0.833	5.06357
	0.667	5.08765		0.667	5.14367
	3.33333	4.61552		3.33333	3.97499
Note	The room temperature values were extrapolated by linear fitting.
