# Supplementary material for: Unlocking Li superionic conductivity in face-centred cubic oxides via face-sharing configurations
Source: Nat Mater. 2024 Feb 2;23(4):535–42. doi: 10.1038/s41563-024-01800-8 (PMC10990923; doi:10.1038/s41563-024-01800-8)
Supplement: Supplementary file 6 — Compositional high-throughput DFT calculation data. [file 41563_2024_1800_MOESM6_ESM.xlsx]

## Sheet: metal compatibility heatmap
[[NaN	0.136009	NaN	0.126054	NaN	NaN	NaN	NaN	0.129337	NaN	0.135323	0.108444	0.106393	0.115306	0.131158	0.1253749744429499]
[0.13600895383589803	0.119782	0.105686	0.116471	0.127505	0.120061	0.0992858	0.10494	0.134582	0.104422	0.138312	0.112083	0.0965908	0.114611	0.147315	0.129183985458738]
[NaN	0.105686	NaN	0.0931917	NaN	NaN	NaN	NaN	0.0842437	NaN	0.0990344	0.0692286	0.0748473	0.0817195	0.0919074	0.09778457845512782]
[0.12605411181538528	0.116471	0.0931917	0.10066	0.105426	0.105158	0.0785015	0.0880522	0.107765	0.0840988	0.114741	0.0933437	0.0888245	0.110957	0.117306	0.12324410255608864]
[NaN	0.127505	NaN	0.105426	NaN	NaN	NaN	NaN	0.0861633	NaN	0.105442	0.069138	0.0666072	0.0793278	0.0835023	0.09643169839754417]
[NaN	0.120061	NaN	0.105158	NaN	NaN	NaN	NaN	0.0834429	NaN	0.100846	0.0691771	0.0679457	0.0821383	0.0830759	0.10090176431890925]
[NaN	0.0992858	NaN	0.0785015	NaN	NaN	NaN	NaN	0.0640239	NaN	0.0771397	0.0565526	0.047255	0.0619803	0.0713165	0.08526593370128399]
[NaN	0.10494	NaN	0.0880522	NaN	NaN	NaN	NaN	0.0743475	NaN	0.090258	0.0576802	0.0571896	0.0675278	0.0868915	0.09612920440897454]
[0.1293367846854722	0.134582	0.0842437	0.107765	0.0861633	0.0834429	0.0640239	0.0743475	NaN	0.0702065	NaN	0.0674568	0.0502999	0.0732933	NaN	0.11369788822403892]
[NaN	0.104422	NaN	0.0840988	NaN	NaN	NaN	NaN	0.0702065	NaN	0.0845187	0.0547061	0.0526375	0.0616535	0.0773936	0.0888187042858976]
[0.13532256975790716	0.138312	0.0990344	0.114741	0.105442	0.100846	0.0771397	0.090258	NaN	0.0845187	NaN	0.0759467	0.0617948	0.0685929	NaN	0.11432246894491804]
[0.10844412841025501	0.112083	0.0692286	0.0933437	0.069138	0.0691771	0.0565526	0.0576802	0.0674568	0.0547061	0.0759467	0.0642131	0.055845	0.0757991	0.0748518	0.10325858498797924]
[0.10639328334039089	0.0965908	0.0748473	0.0888245	0.0666072	0.0679457	0.047255	0.0571896	0.0502999	0.0526375	0.0617948	0.055845	0.0361313	0.0576554	0.0458203	0.08195992409054487]
[0.11530649593397513	0.114611	0.0817195	0.110957	0.0793278	0.0821383	0.0619803	0.0675278	0.0732933	0.0616535	0.0685929	0.0757991	0.0576554	0.0699704	0.0660324	0.09422283699118594]
[0.1311580006978632	0.147315	0.0919074	0.117306	0.0835023	0.0830759	0.0713165	0.0868915	NaN	0.0773936	NaN	0.0748518	0.0458203	0.0660324	NaN	0.10023293305480818]
[0.1253749744429499	0.129184	0.0977846	0.123244	0.0964317	0.100902	0.0852659	0.0961292	0.113698	0.0888187	0.114322	0.103259	0.0819599	0.0942228	0.100233	0.10744446689903597]]

## Sheet: Boxen plot_upper
	x = 0	x = 1/6	x = 1/3
0	39.4595	45.3879	42.6113
1	43.8326	46.7142	44.7621
2	53.1816	49.9502	45.0982
3	56.515	57.9374	46.9007
4	60.2617	58.4052	47.9036
5	63.2329	60.0006	48.1445
6	63.7042	61.8507	48.3755
7	64.0835	63.0821	48.6971
8	64.9836	63.0822	49.4254
9	68.6302	63.6005	50.2205
10	74.9448	64.6266	50.3005
11	75.7373	66.9039	51.6737
12	77.3343	67.9552	53.1093
13	79.6686	70.3032	53.8843
14	87.1467	70.6448	55.0536
15	87.3272	71.3818	55.2753
16	95.7227	71.6411	55.6994
17	99.0172	72.5432	57.0355
18	99.0426	73.6595	57.0826
19	100.735	73.9739	57.5356
20	101.667	74.936	58.2339
21	103.123	75.0746	58.3223
22	103.381	79.6359	58.3991
23	106.088	80.8997	58.9222
24	108.016	84.2077	59.3829
25	110.196	84.7133	60.4265
26	110.606	86.0191	61.8234
27	115.967	86.2624	63.1314
28	116.601	86.4143	64.9575
29	117.302	86.8009	65.6494
30	117.808	88.6956	66.2879
31	123.075	88.8088	66.6454
32	126.961	90.0148	66.8191
33	127.532	90.3123	67.0828
34	128.96	93.5232	68.048
35	133.238	94.0102	69.495
36	141.226	98.2666	69.5281
37	158.043	98.6105	70.9371
38	159.782	100.889	71.1273
39	52.1811	102.538	72.675
40	56.7671	105.126	73.1973
41	68.5555	105.167	73.8042
42	70.408	107.323	77.8415
43	71.8031	107.68	78.0838
44	78.1892	109.551	79.7152
45	78.3986	109.554	82.1242
46	82.5032	109.725	82.6667
47	83.6814	112.67	83.9704
48	84.72	115.159	87.347
49	85.6797	116.769	87.3981
50	86.3588	117.012	91.7561
51	87.7846	124.335	94.1855
52	88.1892	124.649	101.049
53	90.6799	131.07	102.93
54	94.8678	134.038	105.512
55	95.1178	135.325	110.048
56	101.041	136.973	111.309
57	101.449	137.858	112.267
58	102.482	141.467	113.397
59	103.94	142.841	115.781
60	104.205	145.091	116.88
61	106.876	154.51	118.969
62	109.099	156.475	122.377
63	110.795	36.1313	48.4735
64	110.837	55.845	60.0469
65	112.15	57.6554	60.615
66	118.305	64.2131	60.8979
67	118.645	69.9704	61.1689
68	119.286	70.9935	62.9152
69	122.661	75.3408	63.5559
70	123.127	75.7991	63.6146
71	123.412	78.8234	64.5832
72	136.586	79.7529	65.3882
73	137.781	79.9243	67.8384
74	138.792	80.2872	68.5967
75	142.204	80.4042	72.493
76	143.385	81.9599	72.8186
77	154.457	84.5435	72.9726
78		85.7569	73.5838
79		85.7923	74.8137
80		88.8245	74.8394
81		93.3437	75.7975
82		93.706	75.9599
83		94.2228	76.6127
84		96.0571	78.2611
85		96.5908	78.4965
86		97.1073	79.2887
87		99.3188	79.8693
88		100.66	81.7658
89		101.167	82.6945
90		103.259	82.7962
91		105.173	82.8639
92		106.013	83.118
93		107.134	83.5976
94		107.444	84.1908
95		110.957	85.4194
96		112.083	85.5043
97		114.611	85.5228
98		116.471	86.739
99		119.782	87.4195
100		123.244	87.6056
101		129.184	87.7687
102		129.739	88.3177
103		135.046	88.6498
104		139.563	93.0045
105			93.3127
106			96.3678
107			99.8298
108			99.8546
109			100.93
110			102.553
111			103.159
112			103.269
113			109.147
114			111.308
115			111.92
116			114.042
117			117.856
118			117.908
119			125.81
120			127.396
121			129.413
122			131.857
123			133.533
124			136.638
125			138.119

## Sheet: Boxen plot_lower
	y = -1/6	y = 1/12	y = 1/6
0	63.291	39.4595	52.1811
1	72.4195	43.8326	56.7671
2	91.6584	53.1816	68.5555
3	91.7187	56.515	70.408
4	94.1981	60.2617	71.8031
5	96.4967	63.2329	78.1892
6	97.0774	63.7042	78.3986
7	104.425	64.0835	82.5032
8	106.795	64.9836	83.6814
9	108.171	68.6302	84.72
10	110.492	74.9448	85.6797
11	112.057	75.7373	86.3588
12	113.526	77.3343	87.7846
13	114.298	79.6686	88.1892
14	115.566	87.1467	90.6799
15	118.736	87.3272	94.8678
16	119.01	95.7227	95.1178
17	120.579	99.0172	101.041
18	123.918	99.0426	101.449
19	130.074	100.735	102.482
20	131.6	101.667	103.94
21	136.324	103.123	104.205
22		103.381	106.876
23		106.088	109.099
24		108.016	110.795
25		110.196	110.837
26		110.606	112.15
27		115.967	118.305
28		116.601	118.645
29		117.302	119.286
30		117.808	122.661
31		123.075	123.127
32		126.961	123.412
33		127.532	136.586
34		128.96	137.781
35		133.238	138.792
36		141.226	142.204
37		158.043	143.385
38		159.782	154.457
39		45.3879	36.1313
40		46.7142	55.845
41		49.9502	57.6554
42		57.9374	64.2131
43		58.4052	69.9704
44		60.0006	70.9935
45		61.8507	75.3408
46		63.0821	75.7991
47		63.0822	78.8234
48		63.6005	79.7529
49		64.6266	79.9243
50		66.9039	80.2872
51		67.9552	80.4042
52		70.3032	81.9599
53		70.6448	84.5435
54		71.3818	85.7569
55		71.6411	85.7923
56		72.5432	88.8245
57		73.6595	93.3437
58		73.9739	93.706
59		74.936	94.2228
60		75.0746	96.0571
61		79.6359	96.5908
62		80.8997	97.1073
63		84.2077	99.3188
64		84.7133	100.66
65		86.0191	101.167
66		86.2624	103.259
67		86.4143	105.173
68		86.8009	106.013
69		88.6956	107.134
70		88.8088	107.444
71		90.0148	110.957
72		90.3123	112.083
73		93.5232	114.611
74		94.0102	116.471
75		98.2666	119.782
76		98.6105	123.244
77		100.889	129.184
78		102.538	129.739
79		105.126	135.046
80		105.167	139.563
81		107.323	48.4735
82		107.68	60.0469
83		109.551	60.615
84		109.554	60.8979
85		109.725	61.1689
86		112.67	62.9152
87		115.159	63.5559
88		116.769	63.6146
89		117.012	64.5832
90		124.335	65.3882
91		124.649	67.8384
92		131.07	68.5967
93		134.038	72.493
94		135.325	72.8186
95		136.973	72.9726
96		137.858	73.5838
97		141.467	74.8137
98		142.841	74.8394
99		145.091	75.7975
100		154.51	75.9599
101		156.475	76.6127
102		42.6113	78.2611
103		44.7621	78.4965
104		45.0982	79.2887
105		46.9007	79.8693
106		47.9036	81.7658
107		48.1445	82.6945
108		48.3755	82.7962
109		48.6971	82.8639
110		49.4254	83.118
111		50.2205	83.5976
112		50.3005	84.1908
113		51.6737	85.4194
114		53.1093	85.5043
115		53.8843	85.5228
116		55.0536	86.739
117		55.2753	87.4195
118		55.6994	87.6056
119		57.0355	87.7687
120		57.0826	88.3177
121		57.5356	88.6498
122		58.2339	93.0045
123		58.3223	93.3127
124		58.3991	96.3678
125		58.9222	99.8298
126		59.3829	99.8546
127		60.4265	100.93
128		61.8234	102.553
129		63.1314	103.159
130		64.9575	103.269
131		65.6494	109.147
132		66.2879	111.308
133		66.6454	111.92
134		66.8191	114.042
135		67.0828	117.856
136		68.048	117.908
137		69.495	125.81
138		69.5281	127.396
139		70.9371	129.413
140		71.1273	131.857
141		72.675	133.533
142		73.1973	136.638
143		73.8042	138.119
144		77.8415
145		78.0838
146		79.7152
147		82.1242
148		82.6667
149		83.9704
150		87.347
151		87.3981
152		91.7561
153		94.1855
154		101.049
155		102.93
156		105.512
157		110.048
158		111.309
159		112.267
160		113.397
161		115.781
162		116.88
163		118.969
164		122.377
